# Supplementary material for: Historical genomics reveals the evolutionary mechanisms behind multiple outbreaks of the host-specific coffee wilt pathogen Fusarium xylarioides
Source: BMC Genomics. 2021 Jun 4;22:404. doi: 10.1186/s12864-021-07700-4 (PMC8176585; doi:10.1186/s12864-021-07700-4)
Supplement: Supplementary file 1 — Additional file 1 Orthogroups. Output from Orthofinder v2.3.8 describing the orthologous groups and genes amongst the six F. xylarioides strains and eleven related species. [file 12864_2021_7700_MOESM1_ESM.txt]

OG0000000: Ffuj|XP_023423709.1 Ffuj|XP_023423771.1 Ffuj|XP_023427204.1 Ffuj|XP_023427430.1 Ffuj|XP_023428763.1 Ffuj|XP_023429961.1 Ffuj|XP_023433159.1 Ffuj|XP_023433966.1 Ffuj|XP_023433991.1 Ffuj|XP_023434972.1 Ffuj|XP_023435168.1 Ffuj|XP_023436064.1 Ffuj|XP_023436226.1 Ffuj|XP_023437479.1 Ffuj|XP_023438107.1 Fgra|XP_011317433.1 Fgra|XP_011317579.1 Fgra|XP_011321849.1 Fgra|XP_011321917.1 Fgra|XP_011322572.1 Fgra|XP_011322778.1 Fgra|XP_011323287.1 Fgra|XP_011324430.1 Fgra|XP_011325160.1 Fgra|XP_011325284.1 Fgra|XP_011327407.1 Fgra|XP_011327494.1 Fgra|XP_011327517.1 Fman|CVK85883.1 Fman|CVK86362.1 Fman|CVK94315.1 Fman|CVK97651.1 Fman|CVK98103.1 Fman|CVL00774.1 Fman|CVL02274.1 Fman|CVL02546.1 Fman|CVL02834.1 Fman|CVL04733.1 Fman|CVL05121.1 Fman|CVL05279.1 Fman|CVL05358.1 Fman|CVL06217.1 Fman|CVL06834.1 Fman|CVL07719.1 Fman|CVL08143.1 Fman|CVL08810.1 Fman|CVL09055.1 Foly|XP_018238410.1 Foly|XP_018241224.1 Foly|XP_018241225.1 Foly|XP_018241227.1 Foly|XP_018246207.1 Foly|XP_018248695.1 Foly|XP_018248800.1 Foly|XP_018249088.1 Foly|XP_018249089.1 Foly|XP_018249091.1 Foly|XP_018249092.1 Foly|XP_018249990.1 Foly|XP_018250289.1 Foly|XP_018250290.1 Foly|XP_018251483.1 Foly|XP_018251610.1 Foly|XP_018251611.1 Foly|XP_018252397.1 Foly|XP_018252398.1 Foly|XP_018252715.1 Foly|XP_018254020.1 Foly|XP_018254240.1 Foly|XP_018255271.1 Foly|XP_018257608.1 Foly|XP_018257640.1 Foly|XP_018257641.1 Foxy|EMT64673 Foxy|EMT64892 Foxy|EMT65771 Foxy|EMT67156 Foxy|EMT67350 Foxy|EMT67352 Foxy|EMT67613 Foxy|EMT69457 Foxy|EMT69483 Foxy|EMT69964 Foxy|EMT70391 Foxy|EMT70420 Foxy|EMT71824 Foxy|EMT72066 Foxy|EMT72786 Foxy|EMT73421 Foxy|EMT74030 Foxy|EMT74556 Fpro|XP_031076181.1 Fpro|XP_031076392.1 Fpro|XP_031076707.1 Fpro|XP_031078470.1 Fpro|XP_031078754.1 Fpro|XP_031081504.1 Fpro|XP_031082239.1 Fpro|XP_031082332.1 Fpro|XP_031086178.1 Fpro|XP_031086200.1 Fpro|XP_031087222.1 Fpro|XP_031087946.1 Fpro|XP_031088282.1 Fpro|XP_031088520.1 Fpro|XP_031089160.1 Fpro|XP_031089190.1 Fpro|XP_031089536.1 Fpro|XP_031090317.1 Fsol|NechaP26554 Fsol|NechaP30036 Fsol|NechaP34942 Fsol|NechaP35890 Fsol|NechaP44771 Fsol|NechaP45201 Fsol|NechaP45621 Fsol|NechaP45631 Fsol|NechaP45657 Fsol|NechaP45720 Fsol|NechaP46272 Fsol|NechaP47669 Fsol|NechaP52876 Fsol|NechaP53874 Fsol|NechaP55610 Fsol|NechaP56071 Fsol|NechaP71440 Fsol|NechaP72745 Fsol|NechaP72861 Fsol|NechaP77418 Fsol|NechaP87177 Fsol|NechaP87533 Fsol|NechaP87977 Fsol|NechaP95105 Fsol|NechaP97152 Fsol|NechaP98465 Fsol|NechaP99769 Fudu|g11138.t1 Fudu|g11398.t1 Fudu|g12092.t1 Fudu|g12161.t1 Fudu|g12297.t1 Fudu|g12499.t1 Fudu|g14732.t1 Fudu|g14764.t1 Fudu|g4386.t1 Fudu|g6524.t1 Fudu|g6728.t1 Fudu|g6873.t1 Fudu|g6899.t1 Fudu|g8462.t1 Fudu|g8704.t1 Fudu|g8974.t1 Fver|XP_018747677.1 Fver|XP_018747679.1 Fver|XP_018752372.1 Fver|XP_018756326.1 Fver|XP_018756697.1 Fver|XP_018756698.1 Fver|XP_018756954.1 Fver|XP_018757026.1 Fver|XP_018757262.1 Fver|XP_018759419.1 Fver|XP_018759505.1 Fver|XP_018759506.1 Fver|XP_018759507.1 Fver|XP_018759508.1 Fver|XP_018759695.1 Fver|XP_018760173.1 Fver|XP_018760619.1 Fver|XP_018760620.1 Fver|XP_018760621.1 Fver|XP_018760622.1 Fver|XP_018760654.1 Fver|XP_018760655.1 Fver|XP_018760905.1 Fver|XP_018760939.1 Fver|XP_018761668.1 Fver|XP_018762353.1 Fxyl254|g10848.t1 Fxyl254|g12103.t1 Fxyl254|g12509.t1 Fxyl254|g1446.t1 Fxyl254|g2443.t1 Fxyl254|g2529.t1 Fxyl254|g3085.t1 Fxyl254|g5605.t1 Fxyl254|g7494.t1 Fxyl254|g8092.t1 Fxyl254|g8208.t1 Fxyl254|g8629.t1 Fxyl254|g9255.t1 Fxyl277|g10902.t1 Fxyl277|g13338.t1 Fxyl277|g14659.t1 Fxyl277|g1869.t1 Fxyl277|g2083.t1 Fxyl277|g4945.t1 Fxyl277|g5212.t1 Fxyl277|g6610.t1 Fxyl277|g6719.t1 Fxyl277|g7718.t1 Fxyl277|g7824.t1 Fxyl277|g8534.t1 Fxyl277|g9085.t1 Fxyl277|g9235.t1 Fxyl563|g10109.t1 Fxyl563|g12112.t1 Fxyl563|g1330.t1 Fxyl563|g13932.t1 Fxyl563|g13976.t1 Fxyl563|g3520.t1 Fxyl563|g4696.t1 Fxyl563|g5701.t1 Fxyl563|g5970.t1 Fxyl563|g638.t1 Fxyl563|g7137.t1 Fxyl563|g7159.t1 Fxyl563|g8005.t1 Fxyl563|g8965.t1 Fxyl563|g9006.t1 Fxyl659|g10581.t1 Fxyl659|g1070.t1 Fxyl659|g12516.t1 Fxyl659|g13187.t1 Fxyl659|g13283.t1 Fxyl659|g13622.t1 Fxyl659|g14440.t1 Fxyl659|g1967.t1 Fxyl659|g2835.t1 Fxyl659|g4616.t1 Fxyl659|g7053.t1 Fxyl659|g7247.t1 Fxyl659|g7876.t1 Fxyl659|g8487.t1 Fxyl674|g10150.t1 Fxyl674|g11069.t1 Fxyl674|g11477.t1 Fxyl674|g11669.t1 Fxyl674|g12227.t1 Fxyl674|g1523.t1 Fxyl674|g1608.t1 Fxyl674|g1664.t1 Fxyl674|g1970.t1 Fxyl674|g2439.t1 Fxyl674|g4962.t1 Fxyl674|g5720.t1 Fxyl674|g6652.t1 Fxyl674|g7817.t1 Fxyl674|g8092.t1 Fxyl908|g10455.t1 Fxyl908|g10477.t1 Fxyl908|g11049.t1 Fxyl908|g12621.t1 Fxyl908|g13254.t1 Fxyl908|g1765.t1 Fxyl908|g1958.t1 Fxyl908|g3748.t1 Fxyl908|g4387.t1 Fxyl908|g5098.t1 Fxyl908|g5401.t1 Fxyl908|g7703.t1 Fxyl908|g7913.t1 Fxyl908|g8320.t1 Fxyl908|g8511.t1 Valf|XP_003006068.1 Valf|XP_003007063.1 Valf|XP_003009459.1 Vdah|XP_009648433.1 Vdah|XP_009650422.1 Vdah|XP_009656430.1
OG0000001: Ffuj|XP_023425393.1 Ffuj|XP_023426869.1 Ffuj|XP_023427400.1 Ffuj|XP_023427455.1 Ffuj|XP_023431663.1 Ffuj|XP_023432610.1 Ffuj|XP_023433115.1 Ffuj|XP_023434699.1 Ffuj|XP_023434889.1 Ffuj|XP_023435081.1 Ffuj|XP_023437147.1 Ffuj|XP_023437879.1 Fgra|XP_011315568.1 Fgra|XP_011319573.1 Fgra|XP_011319638.1 Fgra|XP_011320658.1 Fgra|XP_011320871.1 Fgra|XP_011321061.1 Fgra|XP_011321087.1 Fgra|XP_011325800.1 Fman|CVK85104.1 Fman|CVK85613.1 Fman|CVK92446.1 Fman|CVK92455.1 Fman|CVK94206.1 Fman|CVK94749.1 Fman|CVK97670.1 Fman|CVK98123.1 Fman|CVK98682.1 Fman|CVL00692.1 Fman|CVL02202.1 Fman|CVL02559.1 Fman|CVL03350.1 Fman|CVL03747.1 Fman|CVL03749.1 Fman|CVL06133.1 Fman|CVL06772.1 Fman|CVL06935.1 Fman|CVL07261.1 Foly|XP_018242712.1 Foly|XP_018244643.1 Foly|XP_018245845.1 Foly|XP_018246147.1 Foly|XP_018248625.1 Foly|XP_018248761.1 Foly|XP_018250529.1 Foly|XP_018252061.1 Foly|XP_018252171.1 Foly|XP_018252738.1 Foly|XP_018253432.1 Foly|XP_018253852.1 Foly|XP_018253854.1 Foly|XP_018253855.1 Foly|XP_018253856.1 Foly|XP_018253984.1 Foly|XP_018254014.1 Foly|XP_018254015.1 Foly|XP_018254024.1 Foly|XP_018254165.1 Foly|XP_018254444.1 Foly|XP_018254445.1 Foly|XP_018254448.1 Foly|XP_018254449.1 Foly|XP_018254894.1 Foly|XP_018254895.1 Foly|XP_018254966.1 Foly|XP_018255325.1 Foly|XP_018256143.1 Foly|XP_018257896.1 Foly|XP_018258107.1 Foxy|EMT65568 Foxy|EMT67328 Foxy|EMT68829 Foxy|EMT69795 Foxy|EMT69796 Foxy|EMT70459 Foxy|EMT71671 Foxy|EMT72606 Foxy|EMT72831 Foxy|EMT73488 Foxy|EMT73690 Foxy|EMT73815 Foxy|EMT74309 Fpro|XP_031074363.1 Fpro|XP_031076767.1 Fpro|XP_031081449.1 Fpro|XP_031081450.1 Fpro|XP_031085468.1 Fpro|XP_031085774.1 Fpro|XP_031087241.1 Fpro|XP_031088381.1 Fpro|XP_031089134.1 Fpro|XP_031089445.1 Fpro|XP_031089631.1 Fpro|XP_031089804.1 Fpro|XP_031090061.1 Fpro|XP_031090068.1 Fsol|NechaP11175 Fsol|NechaP16735 Fsol|NechaP20595 Fsol|NechaP42513 Fsol|NechaP48275 Fsol|NechaP49698 Fsol|NechaP53987 Fsol|NechaP55600 Fsol|NechaP56707 Fsol|NechaP67685 Fsol|NechaP72796 Fsol|NechaP74034 Fsol|NechaP83562 Fsol|NechaP8504 Fsol|NechaP9735 Fudu|g11343.t1 Fudu|g14346.t1 Fudu|g1862.t1 Fudu|g3195.t1 Fudu|g3353.t1 Fudu|g4432.t1 Fudu|g4433.t1 Fudu|g6926.t1 Fudu|g8725.t1 Fudu|g8911.t1 Fudu|g9125.t1 Fudu|g9507.t1 Fver|XP_018747479.1 Fver|XP_018747480.1 Fver|XP_018752311.1 Fver|XP_018752312.1 Fver|XP_018752313.1 Fver|XP_018754837.1 Fver|XP_018756249.1 Fver|XP_018757150.1 Fver|XP_018757959.1 Fver|XP_018760675.1 Fver|XP_018761347.1 Fver|XP_018761607.1 Fver|XP_018761608.1 Fxyl254|g10167.t1 Fxyl254|g10571.t1 Fxyl254|g10664.t1 Fxyl254|g12111.t1 Fxyl254|g12948.t1 Fxyl254|g14418.t1 Fxyl254|g1541.t1 Fxyl254|g3289.t1 Fxyl254|g3402.t1 Fxyl254|g3457.t1 Fxyl254|g3552.t1 Fxyl254|g4739.t1 Fxyl254|g5147.t1 Fxyl254|g6981.t1 Fxyl254|g8931.t1 Fxyl277|g11318.t1 Fxyl277|g11947.t1 Fxyl277|g12192.t1 Fxyl277|g14331.t1 Fxyl277|g14651.t1 Fxyl277|g14699.t1 Fxyl277|g1516.t1 Fxyl277|g2023.t1 Fxyl277|g2024.t1 Fxyl277|g213.t1 Fxyl277|g3277.t1 Fxyl277|g4794.t1 Fxyl277|g4898.t1 Fxyl277|g641.t1 Fxyl277|g745.t1 Fxyl277|g8522.t1 Fxyl563|g10419.t1 Fxyl563|g1143.t1 Fxyl563|g1276.t1 Fxyl563|g14183.t1 Fxyl563|g1977.t1 Fxyl563|g239.t1 Fxyl563|g3783.t1 Fxyl563|g3784.t1 Fxyl563|g4100.t1 Fxyl563|g4277.t1 Fxyl563|g5436.t1 Fxyl563|g5839.t1 Fxyl563|g7246.t1 Fxyl563|g7247.t1 Fxyl659|g1108.t1 Fxyl659|g11943.t1 Fxyl659|g13342.t1 Fxyl659|g14272.t1 Fxyl659|g1600.t1 Fxyl659|g1780.t1 Fxyl659|g3209.t1 Fxyl659|g3769.t1 Fxyl659|g5597.t1 Fxyl659|g6802.t1 Fxyl659|g6941.t1 Fxyl659|g7315.t1 Fxyl659|g7855.t1 Fxyl674|g1027.t1 Fxyl674|g10542.t1 Fxyl674|g11742.t1 Fxyl674|g13347.t1 Fxyl674|g1511.t1 Fxyl674|g1742.t1 Fxyl674|g2635.t1 Fxyl674|g3717.t1 Fxyl674|g5095.t1 Fxyl674|g5096.t1 Fxyl674|g5388.t1 Fxyl674|g5731.t1 Fxyl674|g6124.t1 Fxyl674|g9702.t1 Fxyl908|g12127.t1 Fxyl908|g13616.t1 Fxyl908|g1795.t1 Fxyl908|g4869.t1 Fxyl908|g6039.t1 Fxyl908|g7578.t1 Fxyl908|g7582.t1 Fxyl908|g8246.t1 Fxyl908|g8695.t1 Fxyl908|g8696.t1 Fxyl908|g9037.t1 Fxyl908|g9593.t1 Fxyl908|g9952.t1 Fxyl908|g9953.t1 Fxyl908|g9954.t1 Valf|XP_003002684.1 Valf|XP_003005318.1 Valf|XP_003005687.1 Valf|XP_003006535.1 Valf|XP_003006742.1 Vdah|XP_009648053.1 Vdah|XP_009649208.1 Vdah|XP_009651977.1 Vdah|XP_009652804.1 Vdah|XP_009657271.1
OG0000002: Ffuj|XP_023426767.1 Ffuj|XP_023429877.1 Ffuj|XP_023431173.1 Ffuj|XP_023431641.1 Ffuj|XP_023432446.1 Ffuj|XP_023435348.1 Ffuj|XP_023437323.1 Ffuj|XP_023438121.1 Fgra|XP_011320479.1 Fgra|XP_011321004.1 Fgra|XP_011321788.1 Fgra|XP_011321957.1 Fgra|XP_011322960.1 Fgra|XP_011325975.1 Fgra|XP_011326015.1 Fgra|XP_011328426.1 Fman|CVK86158.1 Fman|CVK91192.1 Fman|CVK94013.1 Fman|CVK98130.1 Fman|CVK98733.1 Fman|CVL02051.1 Fman|CVL03595.1 Fman|CVL07550.1 Foly|XP_018236742.1 Foly|XP_018239354.1 Foly|XP_018239547.1 Foly|XP_018241430.1 Foly|XP_018248531.1 Foly|XP_018248532.1 Foly|XP_018248533.1 Foly|XP_018250424.1 Foly|XP_018252608.1 Foly|XP_018252947.1 Foly|XP_018256172.1 Foly|XP_018257159.1 Foxy|EMT61119 Foxy|EMT62687 Foxy|EMT67447 Foxy|EMT69357 Foxy|EMT70533 Foxy|EMT73839 Foxy|EMT74438 Foxy|EMT74630 Foxy|EMT74669 Fpro|XP_031076887.1 Fpro|XP_031078627.1 Fpro|XP_031083109.1 Fpro|XP_031085677.1 Fpro|XP_031086362.1 Fpro|XP_031087776.1 Fpro|XP_031088708.1 Fpro|XP_031089829.1 Fsol|NechaP103644 Fsol|NechaP31707 Fsol|NechaP34427 Fsol|NechaP35467 Fsol|NechaP37125 Fsol|NechaP48689 Fsol|NechaP56589 Fsol|NechaP63187 Fsol|NechaP73279 Fsol|NechaP82055 Fsol|NechaP83034 Fsol|NechaP95029 Fudu|g10782.t1 Fudu|g14132.t1 Fudu|g14248.t1 Fudu|g21.t1 Fudu|g2375.t1 Fudu|g3219.t1 Fudu|g4538.t1 Fudu|g5942.t1 Fudu|g8612.t1 Fudu|g9321.t1 Fver|XP_018744862.1 Fver|XP_018747910.1 Fver|XP_018756176.1 Fver|XP_018757867.1 Fver|XP_018758502.1 Fver|XP_018759558.1 Fver|XP_018761110.1 Fver|XP_018761380.1 Fxyl254|g11455.t1 Fxyl254|g11858.t1 Fxyl254|g12767.t1 Fxyl254|g1561.t1 Fxyl254|g2100.t1 Fxyl254|g3204.t1 Fxyl254|g3280.t1 Fxyl254|g5765.t1 Fxyl254|g7093.t1 Fxyl277|g10143.t1 Fxyl277|g11441.t1 Fxyl277|g12361.t1 Fxyl277|g13569.t1 Fxyl277|g14565.t1 Fxyl277|g3889.t1 Fxyl277|g5339.t1 Fxyl277|g5822.t1 Fxyl277|g7283.t1 Fxyl563|g10231.t1 Fxyl563|g13008.t1 Fxyl563|g13055.t1 Fxyl563|g1838.t1 Fxyl563|g2339.t1 Fxyl563|g3655.t1 Fxyl563|g4657.t1 Fxyl563|g5917.t1 Fxyl563|g744.t1 Fxyl563|g8057.t1 Fxyl563|g949.t1 Fxyl659|g13257.t1 Fxyl659|g1464.t1 Fxyl659|g2041.t1 Fxyl659|g3107.t1 Fxyl659|g4489.t1 Fxyl659|g5722.t1 Fxyl659|g5980.t1 Fxyl659|g5981.t1 Fxyl659|g7944.t1 Fxyl659|g8812.t1 Fxyl659|g9564.t1 Fxyl674|g12557.t1 Fxyl674|g1791.t1 Fxyl674|g2490.t1 Fxyl674|g4096.t1 Fxyl674|g4155.t1 Fxyl674|g5848.t1 Fxyl674|g7405.t1 Fxyl674|g7946.t1 Fxyl674|g8946.t1 Fxyl908|g12304.t1 Fxyl908|g1546.t1 Fxyl908|g2999.t1 Fxyl908|g3280.t1 Fxyl908|g349.t1 Fxyl908|g3598.t1 Fxyl908|g5450.t1 Fxyl908|g6959.t1 Fxyl908|g7289.t1 Fxyl908|g8637.t1 Fxyl908|g8638.t1 Fxyl908|g9221.t1 Valf|XP_003001480.1 Valf|XP_003002252.1 Valf|XP_003003481.1 Valf|XP_003005986.1 Valf|XP_003008047.1 Valf|XP_003008048.1 Valf|XP_003009553.1 Vdah|XP_009648348.1 Vdah|XP_009650483.1 Vdah|XP_009651087.1 Vdah|XP_009651655.1 Vdah|XP_009653701.1 Vdah|XP_009656837.1
OG0000003: Ffuj|XP_023425732.1 Ffuj|XP_023431228.1 Ffuj|XP_023434767.1 Ffuj|XP_023434805.1 Ffuj|XP_023437706.1 Ffuj|XP_023438061.1 Ffuj|XP_023438088.1 Fgra|XP_011318293.1 Fgra|XP_011322798.1 Fgra|XP_011324312.1 Fgra|XP_011325270.1 Fgra|XP_011325727.1 Fman|CVK85787.1 Fman|CVK99354.1 Fman|CVL02115.1 Fman|CVL03360.1 Fman|CVL03414.1 Fman|CVL04067.1 Fman|CVL06634.1 Fman|CVL08956.1 Foly|XP_018245696.1 Foly|XP_018248596.1 Foly|XP_018250327.1 Foly|XP_018250348.1 Foly|XP_018250812.1 Foly|XP_018252303.1 Foly|XP_018252830.1 Foly|XP_018254070.1 Foxy|EMT67245 Foxy|EMT67698 Foxy|EMT69048 Foxy|EMT70484 Foxy|EMT71905 Foxy|EMT74350 Foxy|EMT74367 Fpro|XP_031078046.1 Fpro|XP_031078408.1 Fpro|XP_031085535.1 Fpro|XP_031085569.1 Fpro|XP_031085955.1 Fpro|XP_031087325.1 Fpro|XP_031087840.1 Fpro|XP_031089361.1 Fsol|NechaP31007 Fsol|NechaP31745 Fsol|NechaP43528 Fsol|NechaP46648 Fsol|NechaP53469 Fsol|NechaP76057 Fsol|NechaP86983 Fsol|NechaP87727 Fsol|NechaP96580 Fudu|g11070.t1 Fudu|g14169.t1 Fudu|g14565.t1 Fudu|g5577.t1 Fudu|g8793.t1 Fudu|g8830.t1 Fver|XP_018751146.1 Fver|XP_018756236.1 Fver|XP_018757779.1 Fver|XP_018758209.1 Fver|XP_018760249.1 Fver|XP_018761518.1 Fver|XP_018762247.1 Fxyl254|g1313.t1 Fxyl254|g13709.t1 Fxyl254|g14306.t1 Fxyl254|g2093.t1 Fxyl254|g3937.t1 Fxyl254|g8244.t1 Fxyl254|g9394.t1 Fxyl277|g10472.t1 Fxyl277|g10757.t1 Fxyl277|g14131.t1 Fxyl277|g1775.t1 Fxyl277|g3216.t1 Fxyl277|g4838.t1 Fxyl277|g5116.t1 Fxyl563|g12023.t1 Fxyl563|g13362.t1 Fxyl563|g13600.t1 Fxyl563|g2450.t1 Fxyl563|g4956.t1 Fxyl563|g7262.t1 Fxyl563|g8818.t1 Fxyl659|g12321.t1 Fxyl659|g4062.t1 Fxyl659|g5813.t1 Fxyl659|g5970.t1 Fxyl659|g8485.t1 Fxyl659|g8518.t1 Fxyl659|g8779.t1 Fxyl674|g13167.t1 Fxyl674|g13321.t1 Fxyl674|g1980.t1 Fxyl674|g2770.t1 Fxyl674|g3264.t1 Fxyl674|g9173.t1 Fxyl908|g10171.t1 Fxyl908|g1594.t1 Fxyl908|g3295.t1 Fxyl908|g3428.t1 Fxyl908|g6539.t1 Fxyl908|g7059.t1 Fxyl908|g7138.t1 Valf|XP_003000432.1 Valf|XP_003000657.1 Valf|XP_003001378.1 Valf|XP_003002039.1 Valf|XP_003002318.1 Valf|XP_003004439.1 Vdah|XP_009653685.1 Vdah|XP_009654503.1 Vdah|XP_009655758.1 Vdah|XP_009656593.1 Vdah|XP_009656903.1
OG0000004: Ffuj|XP_023425256.1 Ffuj|XP_023428392.1 Ffuj|XP_023429880.1 Ffuj|XP_023431301.1 Ffuj|XP_023434415.1 Ffuj|XP_023436363.1 Ffuj|XP_023437493.1 Fgra|XP_011315739.1 Fgra|XP_011317726.1 Fgra|XP_011318267.1 Fgra|XP_011321909.1 Fgra|XP_011322193.1 Fgra|XP_011325973.1 Fgra|XP_011326285.1 Fman|CVK84943.1 Fman|CVK86150.1 Fman|CVK88483.1 Fman|CVK94910.1 Fman|CVK97188.1 Fman|CVL02243.1 Fman|CVL07737.1 Foly|XP_018234006.1 Foly|XP_018235762.1 Foly|XP_018238884.1 Foly|XP_018244370.1 Foly|XP_018248674.1 Foly|XP_018252598.1 Foly|XP_018252599.1 Foly|XP_018257093.1 Foly|XP_018257627.1 Foxy|EMT61017 Foxy|EMT64157 Foxy|EMT64158 Foxy|EMT66346 Foxy|EMT67459 Foxy|EMT69472 Foxy|EMT70412 Foxy|EMT74136 Fpro|XP_031074531.1 Fpro|XP_031078620.1 Fpro|XP_031080801.1 Fpro|XP_031084622.1 Fpro|XP_031086187.1 Fpro|XP_031086930.1 Fpro|XP_031087926.1 Fsol|NechaP104917 Fsol|NechaP38659 Fsol|NechaP41795 Fsol|NechaP45219 Fsol|NechaP55362 Fsol|NechaP55953 Fsol|NechaP78510 Fsol|NechaP84232 Fsol|NechaP85840 Fsol|NechaP86319 Fsol|NechaP89566 Fsol|NechaP91298 Fudu|g11122.t1 Fudu|g1389.t1 Fudu|g14060.t1 Fudu|g14744.t1 Fudu|g3367.t1 Fudu|g7942.t1 Fudu|g8605.t1 Fver|XP_018742166.1 Fver|XP_018750575.1 Fver|XP_018753388.1 Fver|XP_018756307.1 Fver|XP_018760024.1 Fver|XP_018760921.1 Fver|XP_018761970.1 Fxyl254|g11706.t1 Fxyl254|g2105.t1 Fxyl254|g257.t1 Fxyl254|g3145.t1 Fxyl254|g7652.t1 Fxyl254|g7893.t1 Fxyl254|g9479.t1 Fxyl277|g11446.t1 Fxyl277|g11665.t1 Fxyl277|g13828.t1 Fxyl277|g2155.t1 Fxyl277|g56.t1 Fxyl277|g6139.t1 Fxyl277|g9778.t1 Fxyl563|g11376.t1 Fxyl563|g13622.t1 Fxyl563|g13795.t1 Fxyl563|g13802.t1 Fxyl563|g7146.t1 Fxyl563|g8217.t1 Fxyl563|g9480.t1 Fxyl659|g11271.t1 Fxyl659|g11878.t1 Fxyl659|g1334.t1 Fxyl659|g1368.t1 Fxyl659|g3587.t1 Fxyl659|g3937.t1 Fxyl659|g5636.t1 Fxyl674|g10478.t1 Fxyl674|g3003.t1 Fxyl674|g7915.t1 Fxyl674|g8080.t1 Fxyl674|g8379.t1 Fxyl674|g8474.t1 Fxyl674|g9450.t1 Fxyl908|g10464.t1 Fxyl908|g11085.t1 Fxyl908|g13316.t1 Fxyl908|g1856.t1 Fxyl908|g2177.t1 Fxyl908|g2297.t1 Fxyl908|g6874.t1 Valf|XP_003003915.1 Valf|XP_003006546.1 Vdah|XP_009655664.1
OG0000005: Ffuj|XP_023426889.1 Ffuj|XP_023431593.1 Ffuj|XP_023431594.1 Ffuj|XP_023434003.1 Ffuj|XP_023436864.1 Ffuj|XP_023437054.1 Ffuj|XP_023437616.1 Ffuj|XP_023437903.1 Ffuj|XP_023438248.1 Fgra|XP_011317552.1 Fgra|XP_011321804.1 Fgra|XP_011323367.1 Fgra|XP_011327579.1 Fman|CVK94239.1 Fman|CVK95810.1 Fman|CVK96031.1 Fman|CVK96581.1 Fman|CVK98830.1 Fman|CVK99387.1 Fman|CVL00470.1 Fman|CVL03699.1 Fman|CVL04163.1 Fman|CVL08300.1 Fman|CVL09264.1 Foly|XP_018239442.1 Foly|XP_018241273.1 Foly|XP_018244194.1 Foly|XP_018245942.1 Foly|XP_018247341.1 Foly|XP_018247576.1 Foly|XP_018250502.1 Foly|XP_018250668.1 Foxy|EMT67798 Foxy|EMT67874 Foxy|EMT68801 Foxy|EMT68935 Foxy|EMT71406 Foxy|EMT71592 Foxy|EMT71789 Fpro|XP_031076749.1 Fpro|XP_031085166.1 Fpro|XP_031085363.1 Fpro|XP_031085751.1 Fpro|XP_031086056.1 Fpro|XP_031086472.1 Fpro|XP_031089879.1 Fpro|XP_031090043.1 Fsol|NechaP87858 Fsol|NechaP98227 Fudu|g11205.t1 Fudu|g14321.t1 Fudu|g14462.t1 Fudu|g1840.t1 Fudu|g3245.t1 Fudu|g3247.t1 Fudu|g3895.t1 Fudu|g4050.t1 Fudu|g4413.t1 Fudu|g9668.t1 Fver|XP_018760632.1 Fxyl254|g10186.t1 Fxyl254|g11946.t1 Fxyl254|g12110.t1 Fxyl254|g13733.t1 Fxyl254|g2960.t1 Fxyl254|g4562.t1 Fxyl254|g5011.t1 Fxyl254|g6511.t1 Fxyl254|g687.t1 Fxyl254|g9018.t1 Fxyl254|g965.t1 Fxyl277|g10832.t1 Fxyl277|g12209.t1 Fxyl277|g12978.t1 Fxyl277|g14652.t1 Fxyl277|g2785.t1 Fxyl277|g2859.t1 Fxyl277|g428.t1 Fxyl277|g6531.t1 Fxyl277|g7057.t1 Fxyl277|g9031.t1 Fxyl277|g987.t1 Fxyl563|g12935.t1 Fxyl563|g1309.t1 Fxyl563|g13370.t1 Fxyl563|g1717.t1 Fxyl563|g2264.t1 Fxyl563|g475.t1 Fxyl563|g9042.t1 Fxyl563|g9326.t1 Fxyl659|g12041.t1 Fxyl659|g13868.t1 Fxyl659|g14416.t1 Fxyl659|g365.t1 Fxyl659|g5080.t1 Fxyl659|g5162.t1 Fxyl659|g8634.t1 Fxyl659|g9518.t1 Fxyl674|g10365.t1 Fxyl674|g1907.t1 Fxyl674|g2091.t1 Fxyl674|g2538.t1 Fxyl674|g2796.t1 Fxyl674|g3702.t1 Fxyl674|g5730.t1 Fxyl674|g5764.t1 Fxyl674|g9202.t1 Fxyl674|g983.t1 Fxyl908|g13626.t1 Fxyl908|g14458.t1 Fxyl908|g2649.t1 Fxyl908|g5001.t1 Fxyl908|g6006.t1 Fxyl908|g8450.t1 Fxyl908|g9689.t1 Fxyl908|g9735.t1
OG0000006: Ffuj|XP_023425182.1 Ffuj|XP_023427304.1 Ffuj|XP_023428461.1 Ffuj|XP_023434073.1 Ffuj|XP_023435021.1 Ffuj|XP_023437258.1 Fgra|XP_011323048.1 Fman|CVK84864.1 Fman|CVK88343.1 Fman|CVK96702.1 Fman|CVL06368.1 Fman|CVL06876.1 Fman|CVL07439.1 Foly|XP_018233887.1 Foly|XP_018233899.1 Foly|XP_018235891.1 Foly|XP_018242389.1 Foly|XP_018242788.1 Foly|XP_018244714.1 Foly|XP_018250488.1 Foly|XP_018251592.1 Foly|XP_018254991.1 Foly|XP_018255075.1 Foly|XP_018256478.1 Foly|XP_018257013.1 Foly|XP_018258236.1 Foly|XP_018258238.1 Foxy|EMT61091 Foxy|EMT61092 Foxy|EMT61094 Foxy|EMT64232 Foxy|EMT64905 Foxy|EMT69609 Foxy|EMT72482 Foxy|EMT72592 Foxy|EMT72625 Foxy|EMT74046 Foxy|EMT74638 Fpro|XP_031074610.1 Fpro|XP_031080881.1 Fpro|XP_031086431.1 Fpro|XP_031086568.1 Fpro|XP_031089280.1 Fpro|XP_031089582.1 Fsol|NechaP34150 Fsol|NechaP37069 Fsol|NechaP39413 Fsol|NechaP42193 Fsol|NechaP42269 Fsol|NechaP44399 Fsol|NechaP46266 Fsol|NechaP51182 Fsol|NechaP52062 Fsol|NechaP55588 Fsol|NechaP70763 Fsol|NechaP73228 Fsol|NechaP80930 Fsol|NechaP81637 Fsol|NechaP92336 Fsol|NechaP95181 Fudu|g14082.t1 Fudu|g1707.t1 Fudu|g6745.t1 Fudu|g8012.t1 Fudu|g9011.t1 Fudu|g9381.t1 Fver|XP_018742265.1 Fver|XP_018750676.1 Fver|XP_018760508.1 Fver|XP_018761178.1 Fver|XP_018761702.1 Fxyl254|g10210.t1 Fxyl254|g13998.t1 Fxyl254|g2341.t1 Fxyl254|g2624.t1 Fxyl254|g6735.t1 Fxyl277|g12061.t1 Fxyl277|g12897.t1 Fxyl277|g7931.t1 Fxyl277|g7968.t1 Fxyl277|g8874.t1 Fxyl563|g10074.t1 Fxyl563|g2983.t1 Fxyl563|g3416.t1 Fxyl659|g10692.t1 Fxyl659|g13848.t1 Fxyl659|g2667.t1 Fxyl659|g4184.t1 Fxyl659|g7804.t1 Fxyl674|g2620.t1 Fxyl674|g3515.t1 Fxyl674|g5815.t1 Fxyl674|g6399.t1 Fxyl908|g13149.t1 Fxyl908|g2504.t1 Fxyl908|g2946.t1 Fxyl908|g7850.t1 Valf|XP_003004598.1 Valf|XP_003008089.1 Vdah|XP_009651696.1 Vdah|XP_009652735.1 Vdah|XP_009652793.1 Vdah|XP_009653781.1 Vdah|XP_009654847.1
OG0000007: Ffuj|XP_023431288.1 Ffuj|XP_023431571.1 Ffuj|XP_023433823.1 Ffuj|XP_023434106.1 Ffuj|XP_023435002.1 Fgra|XP_011315826.1 Fgra|XP_011318495.1 Fgra|XP_011319604.1 Fgra|XP_011319621.1 Fgra|XP_011325292.1 Fgra|XP_011328611.1 Fman|CVK96738.1 Fman|CVK98885.1 Fman|CVK98886.1 Fman|CVL05330.1 Fman|CVL06857.1 Foly|XP_018239595.1 Foly|XP_018242332.1 Foly|XP_018242333.1 Foly|XP_018242484.1 Foly|XP_018242713.1 Foly|XP_018242828.1 Foly|XP_018243069.1 Foly|XP_018244176.1 Foly|XP_018244180.1 Foly|XP_018244547.1 Foly|XP_018244644.1 Foly|XP_018244747.1 Foly|XP_018254577.1 Foly|XP_018254927.1 Foly|XP_018255671.1 Foly|XP_018257048.1 Foly|XP_018257992.1 Foly|XP_018258131.1 Foly|XP_018258280.1 Foxy|EMT69311 Foxy|EMT72088 Foxy|EMT72371 Foxy|EMT74560 Fpro|XP_031082274.1 Fpro|XP_031086589.1 Fpro|XP_031089908.1 Fpro|XP_031089909.1 Fpro|XP_031089910.1 Fsol|NechaP41312 Fsol|NechaP48128 Fsol|NechaP52111 Fsol|NechaP70532 Fsol|NechaP77314 Fsol|NechaP85058 Fsol|NechaP89121 Fudu|g12118.t1 Fudu|g3277.t1 Fudu|g8996.t1 Fudu|g9457.t1 Fver|XP_018747477.1 Fver|XP_018753799.1 Fver|XP_018759450.1 Fver|XP_018761686.1 Fxyl254|g12214.t1 Fxyl254|g14230.t1 Fxyl254|g14231.t1 Fxyl254|g2608.t1 Fxyl254|g4228.t1 Fxyl254|g8135.t1 Fxyl254|g9664.t1 Fxyl277|g11870.t1 Fxyl277|g11892.t1 Fxyl277|g12914.t1 Fxyl277|g13057.t1 Fxyl277|g528.t1 Fxyl277|g6203.t1 Fxyl277|g6204.t1 Fxyl563|g10107.t1 Fxyl563|g10108.t1 Fxyl563|g1423.t1 Fxyl563|g3155.t1 Fxyl563|g321.t1 Fxyl563|g4315.t1 Fxyl563|g5012.t1 Fxyl563|g7404.t1 Fxyl659|g14298.t1 Fxyl659|g2932.t1 Fxyl659|g2933.t1 Fxyl659|g4274.t1 Fxyl659|g7341.t1 Fxyl659|g8376.t1 Fxyl659|g8971.t1 Fxyl674|g10268.t1 Fxyl674|g1127.t1 Fxyl674|g13134.t1 Fxyl674|g805.t1 Fxyl674|g806.t1 Fxyl674|g9933.t1 Fxyl674|g9934.t1 Fxyl908|g10762.t1 Fxyl908|g13252.t1 Fxyl908|g13253.t1 Fxyl908|g14562.t1 Fxyl908|g2339.t1 Fxyl908|g3160.t1 Fxyl908|g4187.t1 Fxyl908|g5717.t1
OG0000008: Fgra|XP_011327644.1 Fman|CVL08111.1 Fman|CVL09054.1 Fman|CVL09140.1 Fman|CVL09146.1 Fman|CVL09158.1 Fman|CVL09287.1 Foly|XP_018242463.1 Foly|XP_018242718.1 Foly|XP_018242732.1 Foly|XP_018242856.1 Foly|XP_018242902.1 Foly|XP_018244240.1 Foly|XP_018244249.1 Foly|XP_018244530.1 Foly|XP_018244659.1 Foly|XP_018253841.1 Foly|XP_018254494.1 Foly|XP_018254663.1 Foly|XP_018254838.1 Foly|XP_018255581.1 Foly|XP_018255670.1 Foly|XP_018255835.1 Foly|XP_018256348.1 Foly|XP_018256750.1 Foly|XP_018256799.1 Foly|XP_018256812.1 Foly|XP_018256857.1 Foly|XP_018256957.1 Foly|XP_018257438.1 Foly|XP_018257523.1 Foly|XP_018258763.1 Foxy|EMT62856 Foxy|EMT64389 Foxy|EMT64902 Foxy|EMT64930 Foxy|EMT65575 Foxy|EMT66915 Foxy|EMT67053 Foxy|EMT69088 Foxy|EMT69209 Foxy|EMT69250 Foxy|EMT69262 Foxy|EMT69346 Foxy|EMT69347 Foxy|EMT69419 Foxy|EMT69673 Foxy|EMT69811 Foxy|EMT71482 Foxy|EMT71764 Foxy|EMT72111 Foxy|EMT72218 Foxy|EMT72219 Foxy|EMT72540 Foxy|EMT72795 Foxy|EMT72953 Foxy|EMT72986 Foxy|EMT72990 Foxy|EMT72999 Foxy|EMT73000 Foxy|EMT73052 Foxy|EMT73053 Foxy|EMT73511 Foxy|EMT73519 Foxy|EMT73520 Foxy|EMT73522 Foxy|EMT73523 Foxy|EMT73546 Foxy|EMT73657 Foxy|EMT73663 Foxy|EMT73734 Foxy|EMT73749 Foxy|EMT73872 Foxy|EMT73873 Foxy|EMT73942 Foxy|EMT74127 Foxy|EMT74445 Foxy|EMT74446 Foxy|EMT74634 Foxy|EMT74671 Foxy|EMT74706 Fpro|XP_031090297.1 Fsol|NechaP56225 Fsol|NechaP64996 Fsol|NechaP89548 Fsol|NechaP9836 Fxyl563|g5300.t1 Fxyl563|g7250.t1 Fxyl659|g7521.t1 Fxyl908|g10491.t1 Fxyl908|g2213.t1 Vdah|XP_009651341.1
OG0000009: Ffuj|XP_023430293.1 Ffuj|XP_023434015.1 Ffuj|XP_023438079.1 Fgra|XP_011319696.1 Fgra|XP_011320865.1 Fgra|XP_011328720.1 Fman|CVK85799.1 Fman|CVK85920.1 Fman|CVK92153.1 Fman|CVK96567.1 Fman|CVL02494.1 Fman|CVL03372.1 Fman|CVL08649.1 Foly|XP_018239456.1 Foly|XP_018239629.1 Foly|XP_018239849.1 Foly|XP_018248753.1 Foly|XP_018250337.1 Foly|XP_018252354.1 Foly|XP_018255172.1 Foly|XP_018255765.1 Foly|XP_018255767.1 Foly|XP_018258161.1 Foxy|EMT62960 Foxy|EMT63130 Foxy|EMT67592 Foxy|EMT67864 Foxy|EMT73481 Foxy|EMT73532 Foxy|EMT74356 Foxy|EMT74357 Fpro|XP_031078414.1 Fpro|XP_031078489.1 Fpro|XP_031084146.1 Fpro|XP_031085545.1 Fpro|XP_031086461.1 Fsol|NechaP106550 Fsol|NechaP45470 Fsol|NechaP71326 Fsol|NechaP84396 Fsol|NechaP85306 Fsol|NechaP85493 Fsol|NechaP87874 Fudu|g12242.t1 Fudu|g14179.t1 Fudu|g8424.t1 Fudu|g8483.t1 Fver|XP_018747176.1 Fver|XP_018747367.1 Fver|XP_018753912.1 Fver|XP_018759476.1 Fver|XP_018760225.1 Fxyl254|g11812.t1 Fxyl254|g12004.t1 Fxyl254|g6236.t1 Fxyl254|g6604.t1 Fxyl254|g8653.t1 Fxyl254|g9024.t1 Fxyl277|g13094.t1 Fxyl277|g14370.t1 Fxyl277|g1489.t1 Fxyl277|g3932.t1 Fxyl277|g6524.t1 Fxyl277|g6687.t1 Fxyl563|g12648.t1 Fxyl563|g1663.t1 Fxyl563|g5762.t1 Fxyl659|g11493.t1 Fxyl659|g1914.t1 Fxyl659|g3187.t1 Fxyl659|g9300.t1 Fxyl659|g9511.t1 Fxyl674|g2343.t1 Fxyl674|g2357.t1 Fxyl674|g2523.t1 Fxyl674|g6568.t1 Fxyl674|g6769.t1 Fxyl674|g6770.t1 Fxyl674|g9143.t1 Fxyl908|g11219.t1 Fxyl908|g14567.t1 Fxyl908|g4347.t1 Valf|XP_003001097.1 Valf|XP_003005195.1 Valf|XP_003007238.1 Valf|XP_003009324.1 Vdah|XP_009649081.1 Vdah|XP_009654036.1 Vdah|XP_009657226.1
OG0000010: Ffuj|XP_023424829.1 Ffuj|XP_023425245.1 Ffuj|XP_023427246.1 Ffuj|XP_023428803.1 Ffuj|XP_023432616.1 Ffuj|XP_023435632.1 Fgra|XP_011316578.1 Fgra|XP_011321433.1 Fgra|XP_011326396.1 Fman|CVK84349.1 Fman|CVK84932.1 Fman|CVK88834.1 Fman|CVK91405.1 Fman|CVL04460.1 Foly|XP_018233120.1 Foly|XP_018233993.1 Foly|XP_018235382.1 Foly|XP_018235383.1 Foly|XP_018249632.1 Foxy|EMT61026 Foxy|EMT61027 Foxy|EMT61595 Foxy|EMT61596 Foxy|EMT62713 Foxy|EMT63926 Foxy|EMT66011 Fpro|XP_031074542.1 Fpro|XP_031074995.1 Fpro|XP_031080589.1 Fpro|XP_031083288.1 Fpro|XP_031088062.1 Fsol|NechaP31648 Fsol|NechaP41484 Fsol|NechaP45299 Fsol|NechaP61817 Fsol|NechaP64833 Fsol|NechaP79248 Fsol|NechaP82678 Fsol|NechaP97776 Fudu|g13573.t1 Fudu|g14049.t1 Fudu|g1721.t1 Fudu|g6312.t1 Fudu|g7729.t1 Fver|XP_018742186.1 Fver|XP_018742896.1 Fver|XP_018744652.1 Fver|XP_018748758.1 Fver|XP_018750211.1 Fver|XP_018750212.1 Fver|XP_018750213.1 Fver|XP_018757597.1 Fxyl254|g10132.t1 Fxyl254|g13340.t1 Fxyl254|g2918.t1 Fxyl254|g5678.t1 Fxyl277|g10269.t1 Fxyl277|g10523.t1 Fxyl277|g11317.t1 Fxyl277|g3139.t1 Fxyl563|g1106.t1 Fxyl563|g12420.t1 Fxyl563|g12448.t1 Fxyl563|g7382.t1 Fxyl563|g8704.t1 Fxyl659|g10197.t1 Fxyl659|g11585.t1 Fxyl659|g13917.t1 Fxyl659|g2567.t1 Fxyl659|g3123.t1 Fxyl674|g12477.t1 Fxyl674|g1603.t1 Fxyl674|g8240.t1 Fxyl674|g8338.t1 Fxyl908|g10266.t1 Fxyl908|g13399.t1 Fxyl908|g13919.t1 Fxyl908|g364.t1 Fxyl908|g4219.t1 Valf|XP_003000139.1 Valf|XP_003000242.1 Valf|XP_003002654.1 Valf|XP_003003749.1 Vdah|XP_009652471.1 Vdah|XP_009652571.1 Vdah|XP_009655505.1 Vdah|XP_009657862.1
OG0000011: Ffuj|XP_023427328.1 Ffuj|XP_023431568.1 Ffuj|XP_023433724.1 Ffuj|XP_023434749.1 Ffuj|XP_023437796.1 Fgra|XP_011321863.1 Fgra|XP_011322725.1 Fgra|XP_011325913.1 Fgra|XP_011327451.1 Fman|CVK98896.1 Fman|CVL03923.1 Fman|CVL05499.1 Fman|CVL08133.1 Fman|CVL08917.1 Fman|CVL09271.1 Foly|XP_018244348.1 Foly|XP_018244349.1 Foly|XP_018250635.1 Foly|XP_018250636.1 Foly|XP_018251379.1 Foly|XP_018252800.1 Foly|XP_018254734.1 Foly|XP_018255186.1 Foly|XP_018255187.1 Foly|XP_018255502.1 Foly|XP_018256248.1 Foly|XP_018256249.1 Foxy|EMT67272 Foxy|EMT68967 Foxy|EMT73344 Foxy|EMT73542 Foxy|EMT73907 Foxy|EMT74572 Fpro|XP_031082145.1 Fpro|XP_031085863.1 Fpro|XP_031087299.1 Fpro|XP_031089916.1 Fpro|XP_031090198.1 Fpro|XP_031090284.1 Fsol|NechaP101990 Fsol|NechaP103915 Fsol|NechaP62422 Fsol|NechaP64426 Fsol|NechaP72681 Fsol|NechaP81086 Fsol|NechaP94379 Fsol|NechaP95723 Fsol|NechaP96488 Fsol|NechaP98109 Fudu|g12000.t1 Fudu|g14433.t1 Fudu|g3282.t1 Fudu|g8773.t1 Fver|XP_018758060.1 Fver|XP_018758061.1 Fver|XP_018758062.1 Fver|XP_018759318.1 Fver|XP_018759319.1 Fver|XP_018759320.1 Fver|XP_018760526.1 Fver|XP_018761457.1 Fver|XP_018762277.1 Fxyl254|g11805.t1 Fxyl254|g1676.t1 Fxyl254|g1747.t1 Fxyl254|g6189.t1 Fxyl277|g13434.t1 Fxyl277|g4684.t1 Fxyl277|g7060.t1 Fxyl277|g8921.t1 Fxyl563|g10936.t1 Fxyl563|g14077.t1 Fxyl563|g8517.t1 Fxyl563|g9473.t1 Fxyl659|g12111.t1 Fxyl659|g13636.t1 Fxyl659|g645.t1 Fxyl659|g76.t1 Fxyl674|g14314.t1 Fxyl674|g14446.t1 Fxyl674|g4514.t1 Fxyl674|g9267.t1 Fxyl908|g14378.t1 Fxyl908|g193.t1 Fxyl908|g4416.t1 Fxyl908|g6599.t1
OG0000012: Ffuj|XP_023425263.1 Ffuj|XP_023429749.1 Ffuj|XP_023434369.1 Ffuj|XP_023435639.1 Ffuj|XP_023436955.1 Fgra|XP_011315742.1 Fgra|XP_011318042.1 Fgra|XP_011318179.1 Fgra|XP_011321434.1 Fman|CVK83944.1 Fman|CVK84948.1 Fman|CVK86437.1 Fman|CVK95909.1 Fman|CVK97115.1 Fman|CVL00492.1 Fman|CVL04470.1 Foly|XP_018234013.1 Foly|XP_018238337.1 Foly|XP_018238974.1 Foly|XP_018247478.1 Foly|XP_018249646.1 Foly|XP_018257803.1 Foly|XP_018257815.1 Foly|XP_018258175.1 Foxy|EMT61011 Foxy|EMT61767 Foxy|EMT66004 Foxy|EMT66296 Foxy|EMT67089 Foxy|EMT71514 Fpro|XP_031074523.1 Fpro|XP_031078812.1 Fpro|XP_031085264.1 Fpro|XP_031086879.1 Fpro|XP_031088069.1 Fsol|NechaP41063 Fsol|NechaP44403 Fsol|NechaP54204 Fsol|NechaP70076 Fsol|NechaP72458 Fsol|NechaP82976 Fsol|NechaP94167 Fsol|NechaP98069 Fudu|g1031.t1 Fudu|g14065.t1 Fudu|g1444.t1 Fudu|g1719.t1 Fudu|g1724.t1 Fudu|g3979.t1 Fudu|g6319.t1 Fver|XP_018742162.1 Fver|XP_018743277.1 Fver|XP_018753473.1 Fver|XP_018757584.1 Fver|XP_018759762.1 Fxyl254|g12719.t1 Fxyl254|g3684.t1 Fxyl254|g5213.t1 Fxyl254|g7657.t1 Fxyl277|g11670.t1 Fxyl277|g1251.t1 Fxyl277|g5052.t1 Fxyl277|g6461.t1 Fxyl563|g11381.t1 Fxyl563|g11998.t1 Fxyl563|g1205.t1 Fxyl563|g8223.t1 Fxyl659|g3116.t1 Fxyl659|g3788.t1 Fxyl659|g5631.t1 Fxyl659|g7080.t1 Fxyl674|g12470.t1 Fxyl674|g13547.t1 Fxyl674|g7920.t1 Fxyl674|g9576.t1 Fxyl908|g11080.t1 Fxyl908|g9164.t1 Fxyl908|g9337.t1 Fxyl908|g9979.t1 Valf|XP_003000915.1 Valf|XP_003004028.1 Valf|XP_003006455.1 Vdah|XP_009649414.1 Vdah|XP_009652943.1 Vdah|XP_009657045.1
OG0000013: Ffuj|XP_023425494.1 Ffuj|XP_023427173.1 Ffuj|XP_023427252.1 Fman|CVL09426.1 Foly|XP_018242394.1 Foly|XP_018242506.1 Foly|XP_018242514.1 Foly|XP_018242682.1 Foly|XP_018242689.1 Foly|XP_018242783.1 Foly|XP_018244617.1 Foly|XP_018244624.1 Foly|XP_018244709.1 Foly|XP_018254546.1 Foly|XP_018254628.1 Foly|XP_018254714.1 Foly|XP_018254847.1 Foly|XP_018254977.1 Foly|XP_018255517.1 Foly|XP_018255616.1 Foly|XP_018256426.1 Foly|XP_018257008.1 Foly|XP_018257301.1 Foly|XP_018257302.1 Foly|XP_018257368.1 Foly|XP_018258606.1 Foxy|EMT60553 Foxy|EMT61361 Foxy|EMT61621 Foxy|EMT62595 Foxy|EMT63314 Foxy|EMT63640 Foxy|EMT63768 Foxy|EMT63875 Foxy|EMT63885 Foxy|EMT64586 Foxy|EMT65385 Foxy|EMT65421 Foxy|EMT65583 Foxy|EMT66189 Foxy|EMT66450 Foxy|EMT66467 Foxy|EMT66975 Foxy|EMT67193 Foxy|EMT67857 Foxy|EMT67889 Foxy|EMT68087 Foxy|EMT69067 Foxy|EMT69102 Foxy|EMT69253 Foxy|EMT69254 Foxy|EMT69651 Foxy|EMT69787 Foxy|EMT70307 Foxy|EMT70615 Foxy|EMT70662 Foxy|EMT70775 Foxy|EMT70776 Foxy|EMT70851 Foxy|EMT70924 Foxy|EMT70928 Foxy|EMT72649 Foxy|EMT73040 Foxy|EMT73170 Foxy|EMT73437 Foxy|EMT73497 Foxy|EMT73504 Foxy|EMT73535 Foxy|EMT73539 Foxy|EMT73553 Foxy|EMT73733 Foxy|EMT73960 Foxy|EMT74286 Foxy|EMT74651 Foxy|EMT74659 Fsol|NechaP56140 Fudu|g9616.t1 Fxyl254|g12455.t1 Fxyl277|g6986.t1 Fxyl563|g14171.t1 Fxyl563|g5257.t1 Fxyl659|g6446.t1 Fxyl674|g35.t1 Fxyl908|g11454.t1 Vdah|XP_009652434.1
OG0000014: Ffuj|XP_023425662.1 Ffuj|XP_023425693.1 Ffuj|XP_023431692.1 Ffuj|XP_023431908.1 Ffuj|XP_023432466.1 Ffuj|XP_023434939.1 Ffuj|XP_023436422.1 Fgra|XP_011319869.1 Fgra|XP_011322933.1 Fgra|XP_011324348.1 Fman|CVK90341.1 Fman|CVK91213.1 Fman|CVK95009.1 Fman|CVK98633.1 Fman|CVK99269.1 Fman|CVK99300.1 Foly|XP_018236711.1 Foly|XP_018237790.1 Foly|XP_018245749.1 Foly|XP_018245777.1 Foly|XP_018256106.1 Foly|XP_018257188.1 Foly|XP_018257189.1 Foxy|EMT60929 Foxy|EMT60946 Foxy|EMT73792 Foxy|EMT73793 Foxy|EMT74200 Fpro|XP_031078092.1 Fpro|XP_031078109.1 Fpro|XP_031082518.1 Fpro|XP_031083132.1 Fpro|XP_031084684.1 Fpro|XP_031089500.1 Fpro|XP_031089771.1 Fsol|NechaP44354 Fsol|NechaP45761 Fsol|NechaP47971 Fsol|NechaP53430 Fsol|NechaP59366 Fsol|NechaP92260 Fsol|NechaP94784 Fudu|g2355.t1 Fudu|g2929.t1 Fudu|g3165.t1 Fudu|g3427.t1 Fudu|g5657.t1 Fudu|g5677.t1 Fver|XP_018744833.1 Fver|XP_018745888.1 Fver|XP_018751083.1 Fver|XP_018761315.1 Fver|XP_018761910.1 Fxyl254|g1121.t1 Fxyl254|g1213.t1 Fxyl254|g2261.t1 Fxyl254|g4292.t1 Fxyl254|g5482.t1 Fxyl277|g11879.t1 Fxyl277|g2801.t1 Fxyl277|g3474.t1 Fxyl277|g3513.t1 Fxyl277|g5138.t1 Fxyl563|g12515.t1 Fxyl563|g14109.t1 Fxyl563|g1465.t1 Fxyl563|g5548.t1 Fxyl659|g14589.t1 Fxyl659|g3687.t1 Fxyl659|g4974.t1 Fxyl659|g6924.t1 Fxyl659|g8863.t1 Fxyl674|g13577.t1 Fxyl674|g14437.t1 Fxyl674|g1488.t1 Fxyl674|g2913.t1 Fxyl674|g3629.t1 Fxyl674|g5583.t1 Fxyl908|g14124.t1 Fxyl908|g1505.t1 Fxyl908|g2470.t1 Fxyl908|g2727.t1 Valf|XP_003007541.1 Vdah|XP_009656145.1
OG0000015: Ffuj|XP_023429339.1 Ffuj|XP_023431937.1 Ffuj|XP_023434010.1 Fgra|XP_011319891.1 Fgra|XP_011323724.1 Fman|CVK86860.1 Fman|CVK90387.1 Fman|CVK96569.1 Fman|CVL08696.1 Foly|XP_018237762.1 Foly|XP_018239588.1 Foly|XP_018239681.1 Foly|XP_018243856.1 Foly|XP_018251500.1 Foxy|EMT61120 Foxy|EMT61121 Foxy|EMT63015 Foxy|EMT68489 Foxy|EMT69314 Foxy|EMT71681 Foxy|EMT73430 Fpro|XP_031079245.1 Fpro|XP_031082547.1 Fpro|XP_031086465.1 Fsol|NechaP77470 Fsol|NechaP91240 Fsol|NechaP92084 Fsol|NechaP96330 Fsol|NechaP97783 Fudu|g12102.t1 Fudu|g12103.t1 Fudu|g1846.t1 Fudu|g2914.t1 Fudu|g614.t1 Fudu|g9689.t1 Fver|XP_018745856.1 Fver|XP_018749579.1 Fver|XP_018749580.1 Fxyl254|g12227.t1 Fxyl254|g13162.t1 Fxyl254|g13163.t1 Fxyl254|g2745.t1 Fxyl254|g3273.t1 Fxyl254|g7689.t1 Fxyl254|g8537.t1 Fxyl277|g10136.t1 Fxyl277|g13551.t1 Fxyl277|g4570.t1 Fxyl277|g6704.t1 Fxyl277|g6705.t1 Fxyl277|g811.t1 Fxyl277|g9857.t1 Fxyl563|g12104.t1 Fxyl563|g13303.t1 Fxyl563|g13537.t1 Fxyl563|g280.t1 Fxyl563|g4006.t1 Fxyl563|g9862.t1 Fxyl659|g1078.t1 Fxyl659|g4434.t1 Fxyl659|g5050.t1 Fxyl659|g5145.t1 Fxyl659|g7231.t1 Fxyl659|g7406.t1 Fxyl674|g11241.t1 Fxyl674|g11648.t1 Fxyl674|g12148.t1 Fxyl674|g13586.t1 Fxyl674|g14141.t1 Fxyl674|g9869.t1 Fxyl908|g13104.t1 Fxyl908|g2685.t1 Fxyl908|g6352.t1 Fxyl908|g7762.t1 Fxyl908|g7905.t1 Fxyl908|g8411.t1 Valf|XP_003000388.1 Valf|XP_003002961.1 Valf|XP_003003072.1 Valf|XP_003008104.1 Vdah|XP_009653091.1 Vdah|XP_009653380.1
OG0000016: Fman|CVL08139.1 Fman|CVL08158.1 Fman|CVL08167.1 Fman|CVL09069.1 Fman|CVL09150.1 Fman|CVL09334.1 Fman|CVL09335.1 Fman|CVL09339.1 Fman|CVL09344.1 Fman|CVL09545.1 Foly|XP_018244326.1 Foly|XP_018244462.1 Foly|XP_018253760.1 Foly|XP_018254678.1 Foly|XP_018255560.1 Foly|XP_018255591.1 Foly|XP_018255655.1 Foly|XP_018255719.1 Foly|XP_018255720.1 Foly|XP_018257446.1 Foxy|EMT67197 Foxy|EMT68750 Foxy|EMT68874 Foxy|EMT71125 Foxy|EMT71182 Foxy|EMT72133 Foxy|EMT72134 Foxy|EMT72135 Foxy|EMT73049 Foxy|EMT73066 Foxy|EMT73449 Foxy|EMT73502 Foxy|EMT73949 Foxy|EMT73950 Foxy|EMT73951 Foxy|EMT73952 Foxy|EMT73953 Foxy|EMT73954 Foxy|EMT73955 Foxy|EMT73956 Foxy|EMT73957 Foxy|EMT74648 Foxy|EMT74660 Fpro|XP_031076479.1 Fpro|XP_031082292.1 Fpro|XP_031084396.1 Fpro|XP_031084463.1 Fpro|XP_031084706.1 Fpro|XP_031084781.1 Fpro|XP_031084782.1 Fpro|XP_031085567.1 Fpro|XP_031085629.1 Fpro|XP_031086113.1 Fpro|XP_031086114.1 Fpro|XP_031087331.1 Fpro|XP_031087332.1 Fpro|XP_031087476.1 Fpro|XP_031089272.1 Fpro|XP_031089273.1 Fpro|XP_031089885.1 Fpro|XP_031089886.1 Fpro|XP_031090148.1 Fpro|XP_031090170.1 Fpro|XP_031090171.1 Fpro|XP_031090222.1 Fpro|XP_031090291.1 Fpro|XP_031090292.1 Fpro|XP_031090344.1 Fpro|XP_031090374.1 Fpro|XP_031090376.1 Fpro|XP_031090380.1 Fpro|XP_031090381.1 Fudu|g9282.t1 Fxyl254|g9453.t1 Fxyl254|g9462.t1 Fxyl254|g9463.t1 Fxyl277|g13722.t1 Fxyl277|g13723.t1 Fxyl277|g6110.t1 Fxyl659|g3285.t1 Fxyl659|g4544.t1 Fxyl659|g4545.t1
OG0000017: Ffuj|XP_023426810.1 Ffuj|XP_023428523.1 Ffuj|XP_023432959.1 Ffuj|XP_023434088.1 Ffuj|XP_023436840.1 Fgra|XP_011320822.1 Fgra|XP_011321941.1 Fgra|XP_011326148.1 Fgra|XP_011328390.1 Fgra|XP_011328758.1 Fman|CVK88247.1 Fman|CVK94098.1 Fman|CVK95780.1 Fman|CVK96717.1 Fman|CVL00413.1 Foly|XP_018235997.1 Foly|XP_018239296.1 Foly|XP_018241370.1 Foly|XP_018245978.1 Foly|XP_018245979.1 Foly|XP_018245980.1 Foly|XP_018247304.1 Foxy|EMT64298 Foxy|EMT71372 Foxy|EMT72555 Foxy|EMT73585 Fpro|XP_031076837.1 Fpro|XP_031080948.1 Fpro|XP_031081272.1 Fpro|XP_031085138.1 Fpro|XP_031086608.1 Fsol|NechaP39149 Fsol|NechaP46145 Fsol|NechaP47963 Fsol|NechaP88087 Fsol|NechaP95720 Fsol|NechaP97714 Fudu|g11231.t1 Fudu|g1751.t1 Fudu|g3871.t1 Fudu|g4495.t1 Fudu|g8087.t1 Fver|XP_018747855.1 Fver|XP_018750781.1 Fver|XP_018752118.1 Fver|XP_018755169.1 Fxyl254|g1259.t1 Fxyl254|g2695.t1 Fxyl254|g4531.t1 Fxyl254|g4973.t1 Fxyl254|g5316.t1 Fxyl277|g1386.t1 Fxyl277|g2115.t1 Fxyl277|g5170.t1 Fxyl277|g6186.t1 Fxyl277|g6804.t1 Fxyl563|g10186.t1 Fxyl563|g2209.t1 Fxyl563|g4273.t1 Fxyl563|g4375.t1 Fxyl563|g5879.t1 Fxyl659|g1354.t1 Fxyl659|g187.t1 Fxyl659|g2619.t1 Fxyl659|g6035.t1 Fxyl659|g878.t1 Fxyl674|g11823.t1 Fxyl674|g13150.t1 Fxyl674|g5793.t1 Fxyl674|g6760.t1 Fxyl674|g892.t1 Fxyl908|g11072.t1 Fxyl908|g1421.t1 Fxyl908|g5137.t1 Fxyl908|g5228.t1 Fxyl908|g5726.t1 Valf|XP_003001379.1 Vdah|XP_009655760.1
OG0000018: Ffuj|XP_023425259.1 Ffuj|XP_023430200.1 Ffuj|XP_023430273.1 Ffuj|XP_023432992.1 Ffuj|XP_023436009.1 Ffuj|XP_023436699.1 Fgra|XP_011319670.1 Fgra|XP_011321778.1 Fgra|XP_011321991.1 Fgra|XP_011328711.1 Fman|CVK91989.1 Fman|CVK92117.1 Fman|CVK95517.1 Fman|CVL00474.1 Fman|CVL05015.1 Foly|XP_018239714.1 Foly|XP_018245939.1 Foly|XP_018247117.1 Foly|XP_018250210.1 Foly|XP_018258655.1 Foxy|EMT63041 Foxy|EMT65607 Foxy|EMT69694 Foxy|EMT71205 Foxy|EMT73621 Fpro|XP_031074528.1 Fpro|XP_031076452.1 Fpro|XP_031081307.1 Fpro|XP_031084169.1 Fpro|XP_031084247.1 Fpro|XP_031084986.1 Fpro|XP_031085969.1 Fpro|XP_031088463.1 Fpro|XP_031089987.1 Fsol|NechaP101162 Fsol|NechaP105966 Fsol|NechaP40401 Fsol|NechaP52845 Fsol|NechaP96509 Fudu|g11202.t1 Fudu|g3725.t1 Fudu|g6679.t1 Fudu|g9794.t1 Fver|XP_018742280.1 Fver|XP_018747305.1 Fver|XP_018752148.1 Fver|XP_018755340.1 Fver|XP_018757084.1 Fver|XP_018762455.1 Fxyl254|g14371.t1 Fxyl254|g4944.t1 Fxyl254|g7356.t1 Fxyl254|g7456.t1 Fxyl277|g10851.t1 Fxyl277|g11968.t1 Fxyl277|g12370.t1 Fxyl277|g1357.t1 Fxyl563|g2128.t1 Fxyl563|g3373.t1 Fxyl563|g3855.t1 Fxyl563|g90.t1 Fxyl659|g10473.t1 Fxyl659|g13947.t1 Fxyl659|g2848.t1 Fxyl659|g4844.t1 Fxyl674|g10278.t1 Fxyl674|g3468.t1 Fxyl674|g9813.t1 Fxyl908|g12890.t1 Fxyl908|g14552.t1 Fxyl908|g1658.t1 Fxyl908|g8310.t1 Valf|XP_003005177.1 Vdah|XP_009649065.1 Vdah|XP_009650568.1 Vdah|XP_009653647.1
OG0000019: Ffuj|XP_023425127.1 Ffuj|XP_023425128.1 Ffuj|XP_023425129.1 Ffuj|XP_023425130.1 Ffuj|XP_023425131.1 Ffuj|XP_023425132.1 Ffuj|XP_023425133.1 Fgra|XP_011315881.1 Fgra|XP_011315882.1 Fgra|XP_011315883.1 Fman|CVK84808.1 Fman|CVK84809.1 Fman|CVK84810.1 Fman|CVK84811.1 Fman|CVK84812.1 Fman|CVK84813.1 Foly|XP_018233835.1 Foly|XP_018233836.1 Foly|XP_018233837.1 Foly|XP_018233840.1 Foxy|EMT61152 Foxy|EMT61153 Foxy|EMT61154 Foxy|EMT61155 Foxy|EMT61156 Fpro|XP_031074658.1 Fpro|XP_031074659.1 Fpro|XP_031074660.1 Fpro|XP_031074661.1 Fpro|XP_031074662.1 Fudu|g13940.t1 Fudu|g13941.t1 Fudu|g13942.t1 Fudu|g13943.t1 Fver|XP_018742326.1 Fver|XP_018742327.1 Fver|XP_018742328.1 Fxyl254|g13463.t1 Fxyl254|g13464.t1 Fxyl254|g13465.t1 Fxyl254|g13466.t1 Fxyl254|g13467.t1 Fxyl254|g13468.t1 Fxyl277|g1426.t1 Fxyl277|g1427.t1 Fxyl277|g1428.t1 Fxyl277|g1429.t1 Fxyl277|g1430.t1 Fxyl277|g1431.t1 Fxyl563|g13755.t1 Fxyl563|g13756.t1 Fxyl563|g13757.t1 Fxyl563|g13758.t1 Fxyl563|g13759.t1 Fxyl563|g13760.t1 Fxyl659|g8733.t1 Fxyl659|g8734.t1 Fxyl659|g8735.t1 Fxyl659|g8736.t1 Fxyl659|g8737.t1 Fxyl659|g8738.t1 Fxyl674|g5471.t1 Fxyl674|g5472.t1 Fxyl674|g5473.t1 Fxyl674|g5474.t1 Fxyl674|g5475.t1 Fxyl674|g5476.t1 Fxyl908|g14316.t1 Fxyl908|g14317.t1 Fxyl908|g14318.t1 Fxyl908|g14319.t1 Fxyl908|g14320.t1 Fxyl908|g14321.t1
OG0000020: Ffuj|XP_023425044.1 Ffuj|XP_023425050.1 Ffuj|XP_023425804.1 Ffuj|XP_023425805.1 Ffuj|XP_023428502.1 Ffuj|XP_023433090.1 Fgra|XP_011315831.1 Fgra|XP_011324719.1 Fgra|XP_011326166.1 Fgra|XP_011326181.1 Fman|CVK84723.1 Fman|CVK84730.1 Fman|CVK88271.1 Fman|CVK99429.1 Fman|CVL00647.1 Foly|XP_018233717.1 Foly|XP_018233724.1 Foly|XP_018235972.1 Foly|XP_018245615.1 Foly|XP_018246115.1 Foly|XP_018246285.1 Foxy|EMT60814 Foxy|EMT61236 Foxy|EMT61244 Foxy|EMT64277 Foxy|EMT69885 Foxy|EMT70022 Fpro|XP_031074741.1 Fpro|XP_031074748.1 Fpro|XP_031077962.1 Fpro|XP_031081422.1 Fsol|NechaP43746 Fsol|NechaP93055 Fudu|g11318.t1 Fudu|g13857.t1 Fudu|g13864.t1 Fudu|g5539.t1 Fudu|g8038.t1 Fver|XP_018742466.1 Fver|XP_018742474.1 Fver|XP_018750757.1 Fver|XP_018751229.1 Fver|XP_018752275.1 Fxyl254|g10369.t1 Fxyl254|g14407.t1 Fxyl254|g4675.t1 Fxyl254|g5335.t1 Fxyl277|g10945.t1 Fxyl277|g630.t1 Fxyl277|g6783.t1 Fxyl277|g7191.t1 Fxyl277|g9588.t1 Fxyl563|g12498.t1 Fxyl563|g13915.t1 Fxyl563|g6586.t1 Fxyl563|g6763.t1 Fxyl659|g11330.t1 Fxyl659|g14551.t1 Fxyl659|g167.t1 Fxyl659|g4069.t1 Fxyl659|g5530.t1 Fxyl674|g12436.t1 Fxyl674|g1754.t1 Fxyl674|g7242.t1 Fxyl674|g876.t1 Fxyl674|g9676.t1 Fxyl908|g10086.t1 Fxyl908|g4046.t1 Fxyl908|g489.t1 Fxyl908|g6654.t1 Valf|XP_003006955.1 Vdah|XP_009652381.1
OG0000021: Ffuj|XP_023433128.1 Ffuj|XP_023433680.1 Ffuj|XP_023435305.1 Ffuj|XP_023437642.1 Fgra|XP_011320935.1 Fgra|XP_011322310.1 Fgra|XP_011323414.1 Fgra|XP_011325493.1 Fman|CVK98068.1 Fman|CVL00715.1 Fman|CVL04136.1 Fman|CVL05583.1 Foly|XP_018246161.1 Foly|XP_018250894.1 Foly|XP_018251303.1 Foly|XP_018251304.1 Foly|XP_018252915.1 Foxy|EMT62718 Foxy|EMT69127 Foxy|EMT69929 Foxy|EMT73293 Fpro|XP_031081465.1 Fpro|XP_031082097.1 Fpro|XP_031086029.1 Fpro|XP_031088662.1 Fsol|NechaP104321 Fsol|NechaP45958 Fsol|NechaP51989 Fsol|NechaP63227 Fudu|g11355.t1 Fudu|g11955.t1 Fudu|g14638.t1 Fudu|g5896.t1 Fver|XP_018752329.1 Fver|XP_018752330.1 Fver|XP_018758133.1 Fver|XP_018758134.1 Fver|XP_018758457.1 Fver|XP_018759251.1 Fxyl254|g11847.t1 Fxyl254|g12034.t1 Fxyl254|g12724.t1 Fxyl254|g7280.t1 Fxyl277|g12791.t1 Fxyl277|g2556.t1 Fxyl277|g5383.t1 Fxyl277|g8707.t1 Fxyl563|g10120.t1 Fxyl563|g10733.t1 Fxyl563|g4687.t1 Fxyl563|g9332.t1 Fxyl659|g10057.t1 Fxyl659|g4309.t1 Fxyl659|g7440.t1 Fxyl659|g8336.t1 Fxyl674|g1378.t1 Fxyl674|g5279.t1 Fxyl674|g6941.t1 Fxyl674|g9481.t1 Fxyl908|g1708.t1 Fxyl908|g2952.t1 Fxyl908|g5995.t1 Fxyl908|g669.t1 Valf|XP_002999806.1 Valf|XP_003000522.1 Valf|XP_003001164.1 Vdah|XP_009657960.1 Vdah|XP_009658206.1
OG0000022: Ffuj|XP_023435586.1 Ffuj|XP_023436050.1 Ffuj|XP_023437659.1 Fgra|XP_011321387.1 Fgra|XP_011321729.1 Fgra|XP_011322294.1 Fman|CVK93028.1 Fman|CVL04118.1 Fman|CVL05099.1 Fman|CVL08186.1 Foly|XP_018243013.1 Foly|XP_018244451.1 Foly|XP_018249569.1 Foly|XP_018250165.1 Foly|XP_018250874.1 Foly|XP_018250875.1 Foly|XP_018252009.1 Foly|XP_018252123.1 Foly|XP_018253471.1 Foly|XP_018253878.1 Foly|XP_018253890.1 Foly|XP_018256605.1 Foly|XP_018256944.1 Foly|XP_018257935.1 Foxy|EMT65640 Foxy|EMT66063 Foxy|EMT69109 Foxy|EMT73557 Foxy|EMT73747 Fpro|XP_031086012.1 Fpro|XP_031088011.1 Fpro|XP_031088505.1 Fsol|NechaP40299 Fsol|NechaP52025 Fsol|NechaP81431 Fudu|g11030.t1 Fudu|g14619.t1 Fudu|g6266.t1 Fudu|g6642.t1 Fver|XP_018757113.1 Fver|XP_018757660.1 Fver|XP_018757661.1 Fver|XP_018758151.1 Fxyl254|g12666.t1 Fxyl254|g13819.t1 Fxyl254|g3926.t1 Fxyl254|g7779.t1 Fxyl277|g10552.t1 Fxyl277|g1787.t1 Fxyl277|g730.t1 Fxyl277|g9959.t1 Fxyl563|g10018.t1 Fxyl563|g1411.t1 Fxyl563|g3882.t1 Fxyl563|g8338.t1 Fxyl659|g14162.t1 Fxyl659|g48.t1 Fxyl659|g7591.t1 Fxyl674|g5351.t1 Fxyl674|g7103.t1 Fxyl674|g9186.t1 Fxyl674|g9753.t1 Fxyl908|g11863.t1 Fxyl908|g12931.t1 Fxyl908|g4656.t1 Fxyl908|g5286.t1 Valf|XP_003007022.1 Vdah|XP_009656393.1
OG0000023: Fman|CVL08147.1 Fman|CVL09411.1 Fman|CVL09413.1 Foly|XP_018242327.1 Foly|XP_018242342.1 Foly|XP_018242583.1 Foly|XP_018242584.1 Foly|XP_018242638.1 Foly|XP_018242639.1 Foly|XP_018242821.1 Foly|XP_018242833.1 Foly|XP_018242834.1 Foly|XP_018242977.1 Foly|XP_018242978.1 Foly|XP_018242980.1 Foly|XP_018244528.1 Foly|XP_018244571.1 Foly|XP_018244740.1 Foly|XP_018244751.1 Foly|XP_018251979.1 Foly|XP_018252088.1 Foly|XP_018253499.1 Foly|XP_018253800.1 Foly|XP_018253992.1 Foly|XP_018254853.1 Foly|XP_018254889.1 Foly|XP_018255042.1 Foly|XP_018256572.1 Foly|XP_018256573.1 Foly|XP_018256574.1 Foly|XP_018256635.1 Foly|XP_018256638.1 Foly|XP_018256924.1 Foly|XP_018256926.1 Foly|XP_018257041.1 Foly|XP_018257052.1 Foly|XP_018257958.1 Foxy|EMT69197 Foxy|EMT73720 Fsol|NechaP102243 Fsol|NechaP18681 Fsol|NechaP19452 Fsol|NechaP37469 Fsol|NechaP56801 Fsol|NechaP56804 Fsol|NechaP88347 Fsol|NechaP88365 Fsol|NechaP88568 Fsol|NechaP88571 Fsol|NechaP89560 Fsol|NechaP98139 Fudu|g11181.t1 Fver|XP_018762518.1 Fxyl254|g2002.t1 Fxyl254|g2003.t1 Fxyl277|g5192.t1 Fxyl277|g5193.t1 Fxyl277|g5194.t1 Fxyl277|g5195.t1 Fxyl659|g14214.t1 Fxyl659|g145.t1 Fxyl659|g146.t1 Fxyl659|g147.t1 Fxyl674|g9142.t1 Vdah|XP_009651323.1 Vdah|XP_009651327.1 Vdah|XP_009652794.1 Vdah|XP_009653814.1
OG0000024: Ffuj|XP_023427258.1 Ffuj|XP_023430031.1 Ffuj|XP_023430915.1 Fgra|XP_011318716.1 Fgra|XP_011327659.1 Fman|CVK87853.1 Fman|CVL01533.1 Foly|XP_018242377.1 Foly|XP_018242442.1 Foly|XP_018242594.1 Foly|XP_018242632.1 Foly|XP_018242749.1 Foly|XP_018242861.1 Foly|XP_018242879.1 Foly|XP_018242882.1 Foly|XP_018243114.1 Foly|XP_018244207.1 Foly|XP_018244254.1 Foly|XP_018244258.1 Foly|XP_018244273.1 Foly|XP_018244565.1 Foly|XP_018244675.1 Foly|XP_018244725.1 Foly|XP_018247866.1 Foly|XP_018254500.1 Foly|XP_018254693.1 Foly|XP_018254983.1 Foly|XP_018255011.1 Foly|XP_018255012.1 Foly|XP_018255536.1 Foly|XP_018255751.1 Foly|XP_018255936.1 Foly|XP_018256447.1 Foly|XP_018256502.1 Foly|XP_018256775.1 Foly|XP_018256794.1 Foly|XP_018256817.1 Foly|XP_018256834.1 Foly|XP_018256974.1 Foly|XP_018257025.1 Foly|XP_018257425.1 Foly|XP_018257509.1 Foly|XP_018258623.1 Foxy|EMT70948 Fpro|XP_031078279.1 Fpro|XP_031078294.1 Fpro|XP_031079811.1 Fpro|XP_031087392.1 Fpro|XP_031090274.1 Fsol|NechaP81327 Fsol|NechaP88249 Fudu|g10625.t1 Fudu|g65.t1 Fver|XP_018748788.1 Fver|XP_018755586.1 Fxyl254|g5589.t1 Fxyl254|g8255.t1 Fxyl277|g2703.t1 Fxyl277|g3686.t1 Fxyl563|g10615.t1 Fxyl563|g1498.t1 Fxyl659|g10937.t1 Fxyl659|g12771.t1 Fxyl674|g2859.t1 Fxyl674|g845.t1 Fxyl908|g10056.t1 Fxyl908|g8002.t1
OG0000025: Ffuj|XP_023430178.1 Ffuj|XP_023430184.1 Ffuj|XP_023432704.1 Ffuj|XP_023432773.1 Fgra|XP_011315649.1 Fgra|XP_011323259.1 Fgra|XP_011323263.1 Fgra|XP_011327560.1 Fman|CVK91954.1 Fman|CVK91962.1 Fman|CVL07862.1 Fman|CVL08050.1 Foly|XP_018236335.1 Foly|XP_018239693.1 Foxy|EMT67118 Foxy|EMT72365 Fpro|XP_031083384.1 Fpro|XP_031083385.1 Fpro|XP_031083475.1 Fpro|XP_031084266.1 Fpro|XP_031084267.1 Fpro|XP_031084273.1 Fsol|NechaP37243 Fsol|NechaP42336 Fsol|NechaP53115 Fudu|g1058.t1 Fudu|g1062.t1 Fudu|g1998.t1 Fudu|g9768.t1 Fudu|g9772.t1 Fver|XP_018744520.1 Fver|XP_018747329.1 Fver|XP_018747333.1 Fver|XP_018762510.1 Fxyl254|g10002.t1 Fxyl254|g10005.t1 Fxyl254|g1883.t1 Fxyl254|g4815.t1 Fxyl254|g7664.t1 Fxyl277|g12813.t1 Fxyl277|g5944.t1 Fxyl277|g5948.t1 Fxyl277|g7828.t1 Fxyl277|g8105.t1 Fxyl563|g10468.t1 Fxyl563|g619.t1 Fxyl563|g7669.t1 Fxyl563|g7673.t1 Fxyl563|g8627.t1 Fxyl563|g8631.t1 Fxyl659|g12399.t1 Fxyl659|g12967.t1 Fxyl659|g3347.t1 Fxyl659|g3351.t1 Fxyl674|g10066.t1 Fxyl674|g11704.t1 Fxyl674|g4003.t1 Fxyl674|g4006.t1 Fxyl674|g6613.t1 Fxyl674|g6617.t1 Fxyl674|g8583.t1 Fxyl908|g10818.t1 Fxyl908|g10822.t1 Fxyl908|g12544.t1 Fxyl908|g12548.t1 Fxyl908|g13034.t1 Fxyl908|g4551.t1
OG0000026: Ffuj|XP_023425684.1 Ffuj|XP_023429469.1 Ffuj|XP_023430061.1 Ffuj|XP_023435952.1 Ffuj|XP_023438005.1 Fgra|XP_011325221.1 Fgra|XP_011327731.1 Fgra|XP_011328697.1 Fman|CVK86700.1 Fman|CVK91855.1 Fman|CVK99286.1 Fman|CVL03520.1 Fman|CVL04954.1 Foly|XP_018250256.1 Foly|XP_018250389.1 Foxy|EMT65564 Foxy|EMT74406 Fpro|XP_031078101.1 Fpro|XP_031079097.1 Fpro|XP_031084411.1 Fpro|XP_031085637.1 Fpro|XP_031088403.1 Fsol|NechaP18537 Fsol|NechaP85996 Fudu|g14216.t1 Fudu|g761.t1 Fver|XP_018747445.1 Fver|XP_018749835.1 Fver|XP_018749836.1 Fver|XP_018749837.1 Fver|XP_018749838.1 Fver|XP_018749839.1 Fver|XP_018749840.1 Fver|XP_018749841.1 Fver|XP_018749842.1 Fver|XP_018751093.1 Fver|XP_018757051.1 Fver|XP_018757818.1 Fver|XP_018759803.1 Fxyl254|g13745.t1 Fxyl254|g1483.t1 Fxyl254|g525.t1 Fxyl277|g10585.t1 Fxyl277|g11376.t1 Fxyl277|g13279.t1 Fxyl277|g251.t1 Fxyl563|g1569.t1 Fxyl563|g4781.t1 Fxyl563|g4866.t1 Fxyl563|g9591.t1 Fxyl659|g1047.t1 Fxyl659|g12265.t1 Fxyl659|g3900.t1 Fxyl659|g6904.t1 Fxyl674|g10578.t1 Fxyl674|g12957.t1 Fxyl674|g13472.t1 Fxyl674|g553.t1 Fxyl908|g10391.t1 Fxyl908|g12874.t1 Fxyl908|g5031.t1 Fxyl908|g7609.t1 Valf|XP_003001352.1 Valf|XP_003007523.1 Vdah|XP_009656162.1 Vdah|XP_009657898.1
OG0000027: Ffuj|XP_023432805.1 Ffuj|XP_023433969.1 Ffuj|XP_023437211.1 Fgra|XP_011322065.1 Fgra|XP_011323063.1 Fgra|XP_011323291.1 Fman|CVK95370.1 Fman|CVK96726.1 Fman|CVK98650.1 Fman|CVL05343.1 Foly|XP_018247013.1 Foly|XP_018247014.1 Foly|XP_018247015.1 Foly|XP_018248657.1 Foly|XP_018248658.1 Foly|XP_018256091.1 Foly|XP_018256092.1 Foxy|EMT70417 Foxy|EMT71121 Foxy|EMT73782 Foxy|EMT73995 Fpro|XP_031082259.1 Fpro|XP_031084906.1 Fpro|XP_031089783.1 Fsol|NechaP104891 Fsol|NechaP105674 Fsol|NechaP45900 Fsol|NechaP71506 Fsol|NechaP92325 Fsol|NechaP94808 Fsol|NechaP94931 Fsol|NechaP96602 Fudu|g1758.t1 Fudu|g2265.t1 Fudu|g2952.t1 Fudu|g3174.t1 Fudu|g3638.t1 Fver|XP_018744775.1 Fver|XP_018753812.1 Fver|XP_018755427.1 Fver|XP_018755428.1 Fver|XP_018761328.1 Fxyl254|g2270.t1 Fxyl254|g3736.t1 Fxyl254|g7818.t1 Fxyl254|g8.t1 Fxyl277|g12925.t1 Fxyl277|g3522.t1 Fxyl277|g3862.t1 Fxyl277|g7664.t1 Fxyl563|g10380.t1 Fxyl563|g13393.t1 Fxyl563|g5140.t1 Fxyl563|g6216.t1 Fxyl659|g14288.t1 Fxyl659|g3105.t1 Fxyl659|g8872.t1 Fxyl659|g9936.t1 Fxyl674|g10256.t1 Fxyl674|g1116.t1 Fxyl674|g7600.t1 Fxyl674|g8348.t1 Fxyl908|g10142.t1 Fxyl908|g13371.t1 Fxyl908|g3590.t1 Fxyl908|g9271.t1
OG0000028: Ffuj|XP_023430219.1 Ffuj|XP_023434252.1 Fgra|XP_011317956.1 Fman|CVK87876.1 Fman|CVK92023.1 Fman|CVK96909.1 Foly|XP_018239151.1 Foly|XP_018239731.1 Foly|XP_018239732.1 Foly|XP_018243099.1 Foxy|EMT63055 Foxy|EMT66173 Foxy|EMT73612 Fpro|XP_031079822.1 Fpro|XP_031084227.1 Fpro|XP_031086754.1 Fsol|NechaP101749 Fsol|NechaP16903 Fsol|NechaP16940 Fsol|NechaP17698 Fsol|NechaP18017 Fsol|NechaP18070 Fsol|NechaP28110 Fsol|NechaP28122 Fsol|NechaP28132 Fsol|NechaP35001 Fsol|NechaP39749 Fsol|NechaP44368 Fsol|NechaP47276 Fsol|NechaP51098 Fsol|NechaP52245 Fsol|NechaP52327 Fsol|NechaP55867 Fsol|NechaP77285 Fsol|NechaP83471 Fsol|NechaP91508 Fsol|NechaP93752 Fsol|NechaP94537 Fudu|g1569.t1 Fver|XP_018747283.1 Fver|XP_018748779.1 Fver|XP_018753630.1 Fxyl254|g9994.t1 Fxyl277|g1758.t1 Fxyl563|g10561.t1 Fxyl563|g10605.t1 Fxyl563|g4853.t1 Fxyl563|g5501.t1 Fxyl659|g1925.t1 Fxyl674|g3638.t1 Fxyl674|g8856.t1 Fxyl908|g7100.t1 Fxyl908|g7992.t1 Fxyl908|g8172.t1 Fxyl908|g8861.t1 Valf|XP_003000709.1 Valf|XP_003002105.1 Valf|XP_003002736.1 Valf|XP_003002739.1 Valf|XP_003006483.1 Vdah|XP_009652971.1 Vdah|XP_009653882.1 Vdah|XP_009657323.1 Vdah|XP_009657326.1
OG0000029: Ffuj|XP_023432681.1 Ffuj|XP_023434897.1 Ffuj|XP_023437747.1 Fgra|XP_011317574.1 Fgra|XP_011318253.1 Fgra|XP_011320626.1 Fgra|XP_011322174.1 Fgra|XP_011325322.1 Fman|CVK87733.1 Fman|CVK91514.1 Fman|CVL02281.1 Fman|CVL04002.1 Fman|CVL06780.1 Foly|XP_018236458.1 Foly|XP_018248699.1 Foly|XP_018250729.1 Foly|XP_018254175.1 Foxy|EMT69003 Foxy|EMT70386 Foxy|EMT72007 Fpro|XP_031079752.1 Fpro|XP_031083360.1 Fpro|XP_031085892.1 Fpro|XP_031087950.1 Fpro|XP_031089453.1 Fsol|NechaP54105 Fsol|NechaP85150 Fsol|NechaP87909 Fsol|NechaP97198 Fudu|g11142.t1 Fudu|g14519.t1 Fudu|g2130.t1 Fudu|g8919.t1 Fver|XP_018744581.1 Fxyl254|g11388.t1 Fxyl254|g11389.t1 Fxyl254|g12513.t1 Fxyl254|g13072.t1 Fxyl254|g7761.t1 Fxyl277|g13342.t1 Fxyl277|g14069.t1 Fxyl277|g2256.t1 Fxyl277|g2257.t1 Fxyl277|g4107.t1 Fxyl563|g10220.t1 Fxyl563|g13972.t1 Fxyl563|g7875.t1 Fxyl563|g8897.t1 Fxyl659|g11621.t1 Fxyl659|g1168.t1 Fxyl659|g9741.t1 Fxyl674|g12085.t1 Fxyl674|g3118.t1 Fxyl908|g13045.t1 Fxyl908|g4608.t1 Fxyl908|g5397.t1 Fxyl908|g9475.t1 Valf|XP_003001919.1 Valf|XP_003006764.1 Vdah|XP_009649630.1 Vdah|XP_009652192.1 Vdah|XP_009653330.1 Vdah|XP_009657303.1
OG0000030: Fgra|XP_011320934.1 Fman|CVL06815.1 Foly|XP_018242664.1 Foly|XP_018243011.1 Foly|XP_018243012.1 Foly|XP_018244599.1 Foly|XP_018251897.1 Foly|XP_018251974.1 Foly|XP_018252079.1 Foly|XP_018253478.1 Foly|XP_018253505.1 Foly|XP_018253553.1 Foly|XP_018253849.1 Foly|XP_018253869.1 Foly|XP_018253921.1 Foly|XP_018254654.1 Foly|XP_018254998.1 Foly|XP_018255060.1 Foly|XP_018255061.1 Foly|XP_018255883.1 Foly|XP_018256083.1 Foly|XP_018256084.1 Foly|XP_018256085.1 Foly|XP_018256397.1 Foly|XP_018256401.1 Foly|XP_018256560.1 Foly|XP_018257310.1 Foly|XP_018257321.1 Foly|XP_018257330.1 Foly|XP_018257966.1 Foly|XP_018258082.1 Foly|XP_018258510.1 Foxy|EMT67225 Foxy|EMT68720 Foxy|EMT69227 Foxy|EMT69228 Foxy|EMT73547 Foxy|EMT73719 Foxy|EMT73725 Foxy|EMT73943 Foxy|EMT74555 Foxy|EMT74661 Fsol|NechaP56317 Fsol|NechaP9925 Fsol|NechaP9940 Fsol|NechaP9993 Fxyl254|g11802.t1 Fxyl254|g12018.t1 Fxyl254|g12024.t1 Fxyl254|g400.t1 Fxyl277|g4624.t1 Fxyl277|g4633.t1 Fxyl277|g8557.t1 Fxyl277|g8611.t1 Fxyl563|g7309.t1 Fxyl563|g9086.t1 Fxyl659|g13136.t1 Fxyl659|g7670.t1 Fxyl659|g8493.t1 Fxyl674|g1823.t1 Fxyl674|g2974.t1 Fxyl908|g3203.t1 Fxyl908|g5295.t1
OG0000031: Ffuj|XP_023425337.1 Ffuj|XP_023436006.1 Ffuj|XP_023436378.1 Ffuj|XP_023437239.1 Ffuj|XP_023438054.1 Fgra|XP_011317630.1 Fgra|XP_011320599.1 Fgra|XP_011323126.1 Fman|CVK85052.1 Fman|CVK94934.1 Fman|CVK99497.1 Fman|CVL00302.1 Fman|CVL02475.1 Fman|CVL03435.1 Foly|XP_018236421.1 Foly|XP_018254836.1 Foly|XP_018256513.1 Fpro|XP_031074421.1 Fpro|XP_031076457.1 Fpro|XP_031077888.1 Fpro|XP_031085580.1 Fpro|XP_031086451.1 Fpro|XP_031088459.1 Fsol|NechaP106233 Fsol|NechaP123123 Fsol|NechaP42353 Fsol|NechaP46230 Fsol|NechaP72858 Fudu|g12234.t1 Fudu|g3382.t1 Fudu|g5470.t1 Fudu|g9102.t1 Fudu|g9185.t1 Fver|XP_018742080.1 Fver|XP_018742386.1 Fver|XP_018750687.1 Fver|XP_018757021.1 Fver|XP_018761955.1 Fxyl254|g11501.t1 Fxyl254|g11716.t1 Fxyl254|g4992.t1 Fxyl254|g8318.t1 Fxyl277|g10214.t1 Fxyl277|g12016.t1 Fxyl277|g2331.t1 Fxyl277|g2333.t1 Fxyl277|g9789.t1 Fxyl563|g3465.t1 Fxyl563|g8279.t1 Fxyl563|g8581.t1 Fxyl659|g3441.t1 Fxyl659|g3926.t1 Fxyl659|g4127.t1 Fxyl674|g14243.t1 Fxyl674|g2368.t1 Fxyl674|g6866.t1 Fxyl674|g7358.t1 Fxyl908|g375.t1 Fxyl908|g459.t1 Fxyl908|g8324.t1 Valf|XP_003007526.1 Vdah|XP_009656159.1
OG0000032: Ffuj|XP_023428581.1 Ffuj|XP_023431236.1 Ffuj|XP_023436248.1 Ffuj|XP_023438142.1 Fgra|XP_011322688.1 Fman|CVK87950.1 Fman|CVK88185.1 Fman|CVK94755.1 Fman|CVL02130.1 Fman|CVL03813.1 Foly|XP_018233872.1 Foly|XP_018248603.1 Foly|XP_018250577.1 Foly|XP_018257889.1 Foly|XP_018258434.1 Foxy|EMT62942 Foxy|EMT68867 Foxy|EMT70477 Foxy|EMT74564 Fpro|XP_031079872.1 Fpro|XP_031081011.1 Fpro|XP_031084492.1 Fpro|XP_031085811.1 Fpro|XP_031087848.1 Fpro|XP_031090363.1 Fsol|NechaP51427 Fsol|NechaP87276 Fudu|g14390.t1 Fudu|g5835.t1 Fudu|g9.t1 Fver|XP_018748722.1 Fver|XP_018750858.1 Fver|XP_018756251.1 Fver|XP_018757996.1 Fver|XP_018762094.1 Fxyl254|g3763.t1 Fxyl254|g544.t1 Fxyl254|g7829.t1 Fxyl254|g9882.t1 Fxyl277|g10905.t1 Fxyl277|g14360.t1 Fxyl277|g6856.t1 Fxyl277|g7260.t1 Fxyl563|g13711.t1 Fxyl563|g941.t1 Fxyl563|g964.t1 Fxyl563|g9814.t1 Fxyl659|g11701.t1 Fxyl659|g13691.t1 Fxyl659|g14435.t1 Fxyl659|g5445.t1 Fxyl674|g12779.t1 Fxyl674|g14205.t1 Fxyl674|g2074.t1 Fxyl908|g1324.t1 Fxyl908|g13834.t1 Fxyl908|g3841.t1 Fxyl908|g7839.t1 Valf|XP_003003795.1 Valf|XP_003006919.1 Vdah|XP_009652346.1 Vdah|XP_009655551.1
OG0000033: Ffuj|XP_023431710.1 Ffuj|XP_023432810.1 Ffuj|XP_023435065.1 Fman|CVK85811.1 Fman|CVK98588.1 Fman|CVK98612.1 Fman|CVL05435.1 Fman|CVL06906.1 Foxy|EMT67670 Foxy|EMT74501 Fpro|XP_031078424.1 Fpro|XP_031078710.1 Fpro|XP_031089726.1 Fpro|XP_031089751.1 Fudu|g1128.t1 Fudu|g3147.t1 Fudu|g5806.t1 Fudu|g5812.t1 Fudu|g8420.t1 Fudu|g8421.t1 Fudu|g9148.t1 Fver|XP_018761273.1 Fxyl254|g12463.t1 Fxyl254|g3556.t1 Fxyl254|g7733.t1 Fxyl254|g8021.t1 Fxyl254|g8027.t1 Fxyl254|g8853.t1 Fxyl254|g9180.t1 Fxyl277|g14038.t1 Fxyl277|g2087.t1 Fxyl277|g2455.t1 Fxyl277|g4183.t1 Fxyl277|g835.t1 Fxyl277|g9573.t1 Fxyl277|g9579.t1 Fxyl563|g12530.t1 Fxyl563|g2283.t1 Fxyl563|g3071.t1 Fxyl563|g6323.t1 Fxyl563|g8208.t1 Fxyl563|g8532.t1 Fxyl659|g11195.t1 Fxyl659|g440.t1 Fxyl659|g8691.t1 Fxyl659|g8848.t1 Fxyl659|g9036.t1 Fxyl659|g9044.t1 Fxyl674|g12255.t1 Fxyl674|g12458.t1 Fxyl674|g13642.t1 Fxyl674|g14422.t1 Fxyl674|g2572.t1 Fxyl674|g4277.t1 Fxyl674|g4278.t1 Fxyl674|g9358.t1 Fxyl908|g10400.t1 Fxyl908|g2303.t1 Fxyl908|g2742.t1 Fxyl908|g4698.t1 Fxyl908|g646.t1 Fxyl908|g9.t1
OG0000034: Ffuj|XP_023430206.1 Ffuj|XP_023431279.1 Ffuj|XP_023434022.1 Ffuj|XP_023434774.1 Ffuj|XP_023436589.1 Fgra|XP_011322474.1 Fgra|XP_011324296.1 Fman|CVK91998.1 Fman|CVK95309.1 Fman|CVK96543.1 Fman|CVL02201.1 Fman|CVL08968.1 Fman|CVL08971.1 Foly|XP_018239468.1 Foly|XP_018239720.1 Foly|XP_018246972.1 Foly|XP_018246973.1 Foly|XP_018248651.1 Foly|XP_018252839.1 Foly|XP_018255058.1 Foxy|EMT67238 Foxy|EMT70438 Foxy|EMT71084 Fpro|XP_031084241.1 Fpro|XP_031084871.1 Fpro|XP_031087334.1 Fpro|XP_031087892.1 Fsol|NechaP77445 Fudu|g11097.t1 Fudu|g1860.t1 Fudu|g3603.t1 Fudu|g8798.t1 Fudu|g8799.t1 Fudu|g9800.t1 Fver|XP_018747294.1 Fver|XP_018753905.1 Fver|XP_018755462.1 Fver|XP_018756280.1 Fver|XP_018762240.1 Fxyl254|g7119.t1 Fxyl254|g7450.t1 Fxyl254|g7942.t1 Fxyl254|g8183.t1 Fxyl277|g11982.t1 Fxyl277|g12376.t1 Fxyl277|g1659.t1 Fxyl277|g3085.t1 Fxyl563|g13902.t1 Fxyl563|g764.t1 Fxyl563|g7921.t1 Fxyl659|g12887.t1 Fxyl659|g14026.t1 Fxyl659|g4416.t1 Fxyl659|g9851.t1 Fxyl674|g3603.t1 Fxyl674|g506.t1 Fxyl674|g7335.t1 Fxyl674|g8281.t1 Fxyl908|g11735.t1 Fxyl908|g4688.t1 Fxyl908|g6377.t1
OG0000035: Ffuj|XP_023430330.1 Ffuj|XP_023432710.1 Ffuj|XP_023433891.1 Ffuj|XP_023436956.1 Ffuj|XP_023437093.1 Fman|CVK92212.1 Fman|CVK95910.1 Fman|CVK96070.1 Fman|CVL05258.1 Fman|CVL08040.1 Foly|XP_018236423.1 Foly|XP_018239891.1 Foly|XP_018251630.1 Foly|XP_018257811.1 Foxy|EMT63162 Foxy|EMT71515 Foxy|EMT71632 Foxy|EMT74009 Fpro|XP_031082356.1 Fpro|XP_031083395.1 Fpro|XP_031084107.1 Fpro|XP_031085265.1 Fpro|XP_031085408.1 Fsol|NechaP101156 Fsol|NechaP37062 Fsol|NechaP4083 Fsol|NechaP55648 Fsol|NechaP93191 Fudu|g12176.t1 Fudu|g1777.t1 Fudu|g2046.t1 Fudu|g3980.t1 Fudu|g9930.t1 Fver|XP_018744517.1 Fver|XP_018747140.1 Fver|XP_018755033.1 Fver|XP_018759546.1 Fxyl254|g3337.t1 Fxyl254|g4434.t1 Fxyl254|g4893.t1 Fxyl254|g7935.t1 Fxyl277|g10911.t1 Fxyl277|g11028.t1 Fxyl277|g13541.t1 Fxyl277|g8441.t1 Fxyl563|g3607.t1 Fxyl563|g7196.t1 Fxyl563|g7837.t1 Fxyl563|g9362.t1 Fxyl659|g7120.t1 Fxyl659|g7500.t1 Fxyl659|g7514.t1 Fxyl659|g8402.t1 Fxyl674|g10825.t1 Fxyl674|g1976.t1 Fxyl674|g67.t1 Fxyl674|g9444.t1 Fxyl908|g13083.t1 Fxyl908|g13759.t1 Fxyl908|g14388.t1 Fxyl908|g6703.t1
OG0000036: Ffuj|XP_023431707.1 Fgra|XP_011322344.1 Fgra|XP_011322552.1 Fgra|XP_011323704.1 Fgra|XP_011323869.1 Fgra|XP_011327551.1 Fman|CVK85854.1 Fman|CVK98616.1 Foly|XP_018244407.1 Foly|XP_018254564.1 Foly|XP_018255684.1 Fpro|XP_031074513.1 Fpro|XP_031078454.1 Fpro|XP_031079887.1 Fpro|XP_031089755.1 Fsol|NechaP36398 Fsol|NechaP6430 Fsol|NechaP92249 Fudu|g13993.t1 Fudu|g3097.t1 Fudu|g3119.t1 Fudu|g3150.t1 Fver|XP_018760195.1 Fver|XP_018760196.1 Fxyl254|g13178.t1 Fxyl254|g2274.t1 Fxyl254|g290.t1 Fxyl254|g325.t1 Fxyl254|g7076.t1 Fxyl277|g12604.t1 Fxyl277|g13064.t1 Fxyl277|g1455.t1 Fxyl277|g3526.t1 Fxyl277|g5993.t1 Fxyl563|g12711.t1 Fxyl563|g13389.t1 Fxyl563|g7898.t1 Fxyl563|g9261.t1 Fxyl659|g2105.t1 Fxyl659|g3143.t1 Fxyl659|g5545.t1 Fxyl659|g7154.t1 Fxyl659|g7560.t1 Fxyl659|g8876.t1 Fxyl674|g10684.t1 Fxyl674|g12891.t1 Fxyl674|g14367.t1 Fxyl674|g1915.t1 Fxyl674|g3662.t1 Fxyl908|g13599.t1 Fxyl908|g897.t1 Fxyl908|g9275.t1 Fxyl908|g9446.t1 Valf|XP_003006765.1 Valf|XP_003007837.1 Valf|XP_003007981.1 Vdah|XP_009651585.1 Vdah|XP_009652193.1 Vdah|XP_009652716.1 Vdah|XP_009655855.1 Vdah|XP_009656774.1
OG0000037: Ffuj|XP_023432189.1 Fgra|XP_011320307.1 Fman|CVK90847.1 Foly|XP_018237259.1 Foly|XP_018237260.1 Foly|XP_018237261.1 Foly|XP_018237262.1 Foly|XP_018237263.1 Foly|XP_018237264.1 Foly|XP_018237265.1 Foly|XP_018237266.1 Foly|XP_018237267.1 Foly|XP_018237268.1 Foly|XP_018237269.1 Foly|XP_018237270.1 Foly|XP_018237271.1 Foly|XP_018237272.1 Foly|XP_018237273.1 Foly|XP_018237274.1 Foly|XP_018237275.1 Foly|XP_018237276.1 Foly|XP_018237277.1 Foly|XP_018237278.1 Foxy|EMT67219 Fpro|XP_031082823.1 Fpro|XP_031090215.1 Fsol|NechaP67175 Fudu|g2628.t1 Fver|XP_018745394.1 Fver|XP_018745395.1 Fver|XP_018745396.1 Fver|XP_018745397.1 Fver|XP_018745398.1 Fver|XP_018745399.1 Fver|XP_018745400.1 Fver|XP_018745401.1 Fver|XP_018745402.1 Fver|XP_018745403.1 Fver|XP_018745404.1 Fver|XP_018745405.1 Fver|XP_018745406.1 Fver|XP_018745407.1 Fver|XP_018745408.1 Fver|XP_018745409.1 Fver|XP_018745410.1 Fver|XP_018745411.1 Fver|XP_018745412.1 Fver|XP_018745413.1 Fver|XP_018745414.1 Fver|XP_018745415.1 Fver|XP_018745416.1 Fver|XP_018745417.1 Fver|XP_018745418.1 Fver|XP_018745419.1 Fxyl254|g10162.t1 Fxyl277|g14411.t1 Fxyl563|g12959.t1 Fxyl659|g7196.t1 Fxyl674|g10925.t1 Fxyl908|g11668.t1 Vdah|XP_009648748.1
OG0000038: Ffuj|XP_023423776.1 Ffuj|XP_023425377.1 Ffuj|XP_023427070.1 Ffuj|XP_023436379.1 Fgra|XP_011317430.1 Fgra|XP_011322230.1 Fman|CVK85088.1 Fman|CVK94562.1 Fman|CVK94936.1 Fman|CVL02842.1 Foly|XP_018241050.1 Foly|XP_018249098.1 Foly|XP_018257112.1 Foxy|EMT64669 Foxy|EMT72443 Foxy|EMT74154 Fpro|XP_031074379.1 Fpro|XP_031076176.1 Fpro|XP_031076553.1 Fpro|XP_031084638.1 Fsol|NechaP122319 Fsol|NechaP30203 Fsol|NechaP44358 Fudu|g12505.t1 Fudu|g3384.t1 Fudu|g4243.t1 Fudu|g9160.t1 Fver|XP_018747523.1 Fver|XP_018756690.1 Fver|XP_018761954.1 Fxyl254|g11718.t1 Fxyl254|g13105.t1 Fxyl254|g3476.t1 Fxyl254|g8613.t1 Fxyl277|g11079.t1 Fxyl277|g14487.t1 Fxyl277|g764.t1 Fxyl277|g9791.t1 Fxyl563|g11550.t1 Fxyl563|g5041.t1 Fxyl563|g8649.t1 Fxyl563|g8997.t1 Fxyl659|g12716.t1 Fxyl659|g3904.t1 Fxyl659|g3924.t1 Fxyl659|g7658.t1 Fxyl674|g11956.t1 Fxyl674|g1515.t1 Fxyl674|g2950.t1 Fxyl674|g7356.t1 Fxyl908|g12630.t1 Fxyl908|g5563.t1 Fxyl908|g7277.t1 Fxyl908|g8095.t1 Valf|XP_003000593.1 Valf|XP_003001443.1 Valf|XP_003004914.1 Vdah|XP_009649346.1 Vdah|XP_009654438.1 Vdah|XP_009655826.1
OG0000039: Ffuj|XP_023428594.1 Ffuj|XP_023429022.1 Ffuj|XP_023432633.1 Fgra|XP_011320678.1 Fgra|XP_011328643.1 Fman|CVK85643.1 Fman|CVK87444.1 Fman|CVK91435.1 Fman|CVL08304.1 Foly|XP_018236093.1 Foly|XP_018236521.1 Foly|XP_018243352.1 Foly|XP_018252241.1 Foxy|EMT64380 Foxy|EMT67741 Foxy|EMT68120 Fpro|XP_031078320.1 Fpro|XP_031079587.1 Fpro|XP_031081025.1 Fpro|XP_031083307.1 Fsol|NechaP34940 Fsol|NechaP44782 Fsol|NechaP48476 Fudu|g2083.t1 Fudu|g276.t1 Fudu|g8206.t1 Fudu|g8311.t1 Fver|XP_018744633.1 Fver|XP_018749028.1 Fver|XP_018750874.1 Fver|XP_018760338.1 Fver|XP_018760339.1 Fver|XP_018760340.1 Fxyl254|g14328.t1 Fxyl254|g2958.t1 Fxyl254|g3742.t1 Fxyl254|g7979.t1 Fxyl277|g12041.t1 Fxyl277|g12211.t1 Fxyl277|g13399.t1 Fxyl277|g4309.t1 Fxyl563|g11025.t1 Fxyl563|g2266.t1 Fxyl563|g8236.t1 Fxyl659|g1045.t1 Fxyl659|g14418.t1 Fxyl659|g3886.t1 Fxyl659|g7615.t1 Fxyl674|g10367.t1 Fxyl674|g11050.t1 Fxyl674|g4365.t1 Fxyl674|g6387.t1 Fxyl908|g10714.t1 Fxyl908|g5003.t1 Fxyl908|g6897.t1 Valf|XP_003002101.1 Valf|XP_003007977.1 Valf|XP_003007978.1 Vdah|XP_009651581.1 Vdah|XP_009653878.1
OG0000040: Ffuj|XP_023425751.1 Ffuj|XP_023434983.1 Ffuj|XP_023436784.1 Fgra|XP_011322386.1 Fman|CVK85970.1 Fman|CVK95674.1 Fman|CVK99373.1 Fman|CVL06846.1 Foly|XP_018245671.1 Foly|XP_018247228.1 Foly|XP_018251661.1 Foly|XP_018252452.1 Foly|XP_018253734.1 Foly|XP_018254251.1 Foly|XP_018254530.1 Foly|XP_018255715.1 Foxy|EMT60868 Foxy|EMT67566 Foxy|EMT71300 Foxy|EMT72076 Fpro|XP_031078024.1 Fpro|XP_031078517.1 Fpro|XP_031085077.1 Fpro|XP_031089546.1 Fsol|NechaP59558 Fsol|NechaP70611 Fudu|g3812.t1 Fudu|g5599.t1 Fudu|g8507.t1 Fudu|g8986.t1 Fver|XP_018751168.1 Fver|XP_018755236.1 Fver|XP_018760121.1 Fver|XP_018761677.1 Fxyl254|g1078.t1 Fxyl254|g12993.t1 Fxyl254|g5936.t1 Fxyl254|g8144.t1 Fxyl277|g11820.t1 Fxyl277|g12638.t1 Fxyl277|g4278.t1 Fxyl277|g538.t1 Fxyl563|g12065.t1 Fxyl563|g14115.t1 Fxyl563|g214.t1 Fxyl563|g7280.t1 Fxyl659|g13644.t1 Fxyl659|g5239.t1 Fxyl659|g8165.t1 Fxyl659|g8961.t1 Fxyl674|g11873.t1 Fxyl674|g13924.t1 Fxyl674|g2788.t1 Fxyl908|g14186.t1 Fxyl908|g5797.t1 Fxyl908|g9365.t1 Fxyl908|g9741.t1 Valf|XP_003004877.1 Vdah|XP_009649349.1
OG0000041: Ffuj|XP_023432923.1 Ffuj|XP_023435177.1 Ffuj|XP_023436785.1 Fgra|XP_011322387.1 Fman|CVK95676.1 Fman|CVL00339.1 Fman|CVL06847.1 Foly|XP_018245906.1 Foly|XP_018247230.1 Foly|XP_018247231.1 Foly|XP_018251662.1 Foly|XP_018251663.1 Foly|XP_018251664.1 Foly|XP_018253726.1 Foly|XP_018253727.1 Foly|XP_018253728.1 Foly|XP_018253729.1 Foly|XP_018253730.1 Foly|XP_018253731.1 Foly|XP_018253732.1 Foly|XP_018253733.1 Foly|XP_018254253.1 Foly|XP_018257298.1 Foly|XP_018258849.1 Foxy|EMT71301 Foxy|EMT72077 Foxy|EMT73650 Fpro|XP_031081231.1 Fpro|XP_031085078.1 Fpro|XP_031089547.1 Fsol|NechaP42094 Fsol|NechaP94856 Fudu|g11176.t1 Fudu|g1776.t1 Fudu|g3813.t1 Fudu|g8987.t1 Fver|XP_018752078.1 Fver|XP_018755235.1 Fver|XP_018761678.1 Fxyl254|g5937.t1 Fxyl254|g626.t1 Fxyl254|g8143.t1 Fxyl277|g11821.t1 Fxyl277|g1330.t1 Fxyl277|g537.t1 Fxyl563|g14114.t1 Fxyl563|g1601.t1 Fxyl563|g215.t1 Fxyl659|g8164.t1 Fxyl659|g8356.t1 Fxyl659|g8962.t1 Fxyl674|g11874.t1 Fxyl674|g13925.t1 Fxyl674|g8942.t1 Fxyl908|g12851.t1 Fxyl908|g14185.t1 Fxyl908|g9740.t1 Valf|XP_003004876.1 Vdah|XP_009649350.1
OG0000042: Fman|CVL08096.1 Fman|CVL09139.1 Fman|CVL09308.1 Foly|XP_018240999.1 Foly|XP_018248725.1 Foly|XP_018251965.1 Foly|XP_018252070.1 Foly|XP_018253512.1 Foly|XP_018253770.1 Foly|XP_018253949.1 Foly|XP_018253980.1 Foly|XP_018254512.1 Foly|XP_018255033.1 Foly|XP_018255737.1 Foly|XP_018257314.1 Foly|XP_018257319.1 Foly|XP_018257396.1 Foly|XP_018257974.1 Foly|XP_018257995.1 Foly|XP_018257997.1 Foly|XP_018258088.1 Foly|XP_018258493.1 Foly|XP_018258788.1 Foly|XP_018258796.1 Foly|XP_018258835.1 Foly|XP_018258857.1 Foxy|EMT67226 Foxy|EMT67227 Foxy|EMT69264 Foxy|EMT69265 Foxy|EMT70370 Fpro|XP_031078274.1 Fpro|XP_031090425.1 Fsol|NechaP12141 Fsol|NechaP19715 Fsol|NechaP19726 Fsol|NechaP36088 Fsol|NechaP55320 Fsol|NechaP94028 Fudu|g1870.t1 Fudu|g2067.t1 Fudu|g5724.t1 Fxyl254|g11473.t1 Fxyl254|g8478.t1 Fxyl277|g8631.t1 Fxyl277|g923.t1 Fxyl563|g13599.t1 Fxyl563|g6150.t1 Fxyl659|g12584.t1 Fxyl659|g14337.t1 Fxyl674|g6708.t1 Fxyl674|g9370.t1 Fxyl908|g10157.t1 Fxyl908|g8353.t1 Valf|XP_002999659.1 Valf|XP_003000503.1 Vdah|XP_009653191.1 Vdah|XP_009653225.1 Vdah|XP_009654588.1
OG0000043: Ffuj|XP_023424186.1 Fgra|XP_011316955.1 Fman|CVK83194.1 Foly|XP_018231928.1 Foly|XP_018231929.1 Foly|XP_018231930.1 Foly|XP_018231931.1 Foly|XP_018231932.1 Foly|XP_018231933.1 Foly|XP_018231934.1 Foly|XP_018231935.1 Foly|XP_018231936.1 Foly|XP_018231937.1 Foly|XP_018231938.1 Foly|XP_018231939.1 Foly|XP_018231940.1 Foly|XP_018231941.1 Foly|XP_018231942.1 Foly|XP_018231943.1 Foly|XP_018231944.1 Foly|XP_018231945.1 Foly|XP_018231946.1 Foly|XP_018231947.1 Foly|XP_018231948.1 Foly|XP_018231949.1 Foxy|EMT62287 Fpro|XP_031075705.1 Fsol|NechaP98717 Fudu|g12954.t1 Fver|XP_018744071.1 Fver|XP_018744072.1 Fver|XP_018744073.1 Fver|XP_018744074.1 Fver|XP_018744075.1 Fver|XP_018744076.1 Fver|XP_018744077.1 Fver|XP_018744078.1 Fver|XP_018744079.1 Fver|XP_018744080.1 Fver|XP_018744081.1 Fver|XP_018744082.1 Fver|XP_018744083.1 Fver|XP_018744084.1 Fver|XP_018744085.1 Fver|XP_018744086.1 Fver|XP_018744087.1 Fver|XP_018744088.1 Fver|XP_018744089.1 Fver|XP_018744090.1 Fver|XP_018744091.1 Fxyl254|g9177.t1 Fxyl277|g5954.t1 Fxyl563|g10135.t1 Fxyl659|g8987.t1 Fxyl674|g1456.t1 Fxyl908|g11930.t1 Valf|XP_003004828.1 Vdah|XP_009649394.1
OG0000044: Ffuj|XP_023431175.1 Ffuj|XP_023434820.1 Ffuj|XP_023435027.1 Fgra|XP_011318339.1 Fgra|XP_011322872.1 Fgra|XP_011325714.1 Fman|CVL02052.1 Fman|CVL06655.1 Fman|CVL06883.1 Foly|XP_018248545.1 Foly|XP_018248546.1 Foly|XP_018254082.1 Foly|XP_018254486.1 Foly|XP_018254861.1 Foly|XP_018254862.1 Foly|XP_018254863.1 Foly|XP_018254864.1 Foxy|EMT70526 Foxy|EMT70527 Foxy|EMT71918 Foxy|EMT71919 Fpro|XP_031087778.1 Fpro|XP_031089372.1 Fpro|XP_031089587.1 Fsol|NechaP43471 Fsol|NechaP80996 Fsol|NechaP88660 Fsol|NechaP88946 Fudu|g11004.t1 Fudu|g8842.t1 Fudu|g9021.t1 Fver|XP_018756183.1 Fver|XP_018761534.1 Fver|XP_018761711.1 Fver|XP_018761712.1 Fxyl254|g13781.t1 Fxyl254|g2841.t1 Fxyl254|g7103.t1 Fxyl277|g3406.t1 Fxyl277|g7273.t1 Fxyl277|g9512.t1 Fxyl563|g270.t1 Fxyl563|g5404.t1 Fxyl563|g9246.t1 Fxyl659|g12764.t1 Fxyl659|g8543.t1 Fxyl659|g9432.t1 Fxyl674|g10357.t1 Fxyl674|g11151.t1 Fxyl674|g7396.t1 Fxyl908|g11658.t1 Fxyl908|g2350.t1 Fxyl908|g5527.t1 Valf|XP_003003967.1 Valf|XP_003009116.1 Vdah|XP_009650079.1 Vdah|XP_009655720.1 Vdah|XP_009658190.1
OG0000045: Ffuj|XP_023424627.1 Fgra|XP_011316044.1 Fman|CVK83971.1 Foly|XP_018232874.1 Foly|XP_018232875.1 Foly|XP_018232876.1 Foly|XP_018232877.1 Foly|XP_018232878.1 Foly|XP_018232879.1 Foly|XP_018232880.1 Foly|XP_018232881.1 Foly|XP_018232882.1 Foly|XP_018232883.1 Foly|XP_018232884.1 Foly|XP_018232885.1 Foxy|EMT61750 Fpro|XP_031075224.1 Fudu|g13425.t1 Fver|XP_018743221.1 Fver|XP_018743222.1 Fver|XP_018743223.1 Fver|XP_018743224.1 Fver|XP_018743225.1 Fver|XP_018743226.1 Fver|XP_018743227.1 Fver|XP_018743228.1 Fver|XP_018743229.1 Fver|XP_018743230.1 Fver|XP_018743231.1 Fver|XP_018743232.1 Fver|XP_018743233.1 Fver|XP_018743234.1 Fver|XP_018743235.1 Fver|XP_018743236.1 Fver|XP_018743237.1 Fver|XP_018743238.1 Fver|XP_018743239.1 Fver|XP_018743240.1 Fver|XP_018743241.1 Fver|XP_018743242.1 Fver|XP_018743243.1 Fver|XP_018743244.1 Fver|XP_018743245.1 Fver|XP_018743251.1 Fver|XP_018743252.1 Fver|XP_018743253.1 Fver|XP_018743254.1 Fver|XP_018743255.1 Fver|XP_018743256.1 Fxyl254|g9950.t1 Fxyl277|g9189.t1 Fxyl563|g9155.t1 Fxyl659|g10736.t1 Fxyl674|g7432.t1 Fxyl908|g12991.t1 Valf|XP_003003733.1 Vdah|XP_009655492.1
OG0000046: Ffuj|XP_023426973.1 Ffuj|XP_023430992.1 Ffuj|XP_023433063.1 Fgra|XP_011318628.1 Fgra|XP_011323390.1 Fgra|XP_011328822.1 Fman|CVK94396.1 Fman|CVL00592.1 Fman|CVL01674.1 Foly|XP_018241151.1 Foly|XP_018242537.1 Foly|XP_018242538.1 Foly|XP_018242668.1 Foly|XP_018244603.1 Foly|XP_018246073.1 Foly|XP_018246074.1 Foly|XP_018248004.1 Foxy|EMT69854 Foxy|EMT70859 Foxy|EMT71871 Fpro|XP_031076657.1 Fpro|XP_031081392.1 Fpro|XP_031087482.1 Fsol|NechaP35238 Fsol|NechaP43112 Fsol|NechaP65962 Fsol|NechaP70849 Fudu|g10708.t1 Fudu|g11288.t1 Fudu|g4326.t1 Fver|XP_018747639.1 Fver|XP_018752243.1 Fver|XP_018755717.1 Fxyl254|g10326.t1 Fxyl254|g2485.t1 Fxyl254|g4644.t1 Fxyl277|g10976.t1 Fxyl277|g6352.t1 Fxyl277|g9298.t1 Fxyl563|g14459.t1 Fxyl563|g4887.t1 Fxyl563|g9688.t1 Fxyl659|g10952.t1 Fxyl659|g5683.t1 Fxyl659|g993.t1 Fxyl674|g11798.t1 Fxyl674|g13651.t1 Fxyl674|g9645.t1 Fxyl908|g11965.t1 Fxyl908|g4168.t1 Fxyl908|g6481.t1 Valf|XP_003002915.1 Valf|XP_003005597.1 Valf|XP_003006816.1 Vdah|XP_009649476.1 Vdah|XP_009652242.1 Vdah|XP_009653045.1
OG0000047: Ffuj|XP_023424910.1 Ffuj|XP_023433801.1 Fgra|XP_011320785.1 Fman|CVK84481.1 Fman|CVK85958.1 Fman|CVL05353.1 Foly|XP_018233454.1 Foly|XP_018251492.1 Foly|XP_018252445.1 Foly|XP_018254613.1 Foly|XP_018254626.1 Foly|XP_018255618.1 Foly|XP_018255631.1 Foxy|EMT61406 Foxy|EMT67571 Foxy|EMT73424 Fpro|XP_031074905.1 Fpro|XP_031078511.1 Fpro|XP_031082243.1 Fsol|NechaP33619 Fsol|NechaP43345 Fsol|NechaP45721 Fsol|NechaP50780 Fsol|NechaP56243 Fsol|NechaP82450 Fsol|NechaP87071 Fsol|NechaP93134 Fudu|g12095.t1 Fudu|g13713.t1 Fudu|g8502.t1 Fver|XP_018742104.1 Fver|XP_018742728.1 Fver|XP_018759423.1 Fver|XP_018760129.1 Fver|XP_018762218.1 Fxyl254|g12100.t1 Fxyl254|g9014.t1 Fxyl254|g9200.t1 Fxyl277|g12641.t1 Fxyl277|g14662.t1 Fxyl277|g8902.t1 Fxyl563|g10785.t1 Fxyl563|g12110.t1 Fxyl563|g13979.t1 Fxyl659|g1072.t1 Fxyl659|g13647.t1 Fxyl659|g9475.t1 Fxyl674|g3520.t1 Fxyl674|g5717.t1 Fxyl908|g3430.t1 Fxyl908|g6448.t1 Fxyl908|g7911.t1 Valf|XP_003000550.1 Valf|XP_003006989.1 Valf|XP_003007059.1 Vdah|XP_009648945.1
OG0000048: Ffuj|XP_023427365.1 Ffuj|XP_023432754.1 Ffuj|XP_023436859.1 Fgra|XP_011320724.1 Fman|CVK95805.1 Fman|CVK96695.1 Foly|XP_018250310.1 Foxy|EMT62836 Foxy|EMT71398 Foxy|EMT74328 Fpro|XP_031074460.1 Fpro|XP_031085160.1 Fpro|XP_031086560.1 Fpro|XP_031087886.1 Fsol|NechaP24038 Fsol|NechaP3490 Fsol|NechaP52118 Fsol|NechaP52222 Fsol|NechaP52287 Fsol|NechaP76026 Fsol|NechaP77358 Fsol|NechaP78531 Fsol|NechaP81484 Fsol|NechaP82410 Fsol|NechaP83015 Fsol|NechaP83568 Fsol|NechaP85399 Fsol|NechaP85408 Fsol|NechaP85412 Fsol|NechaP85988 Fsol|NechaP85989 Fsol|NechaP86169 Fsol|NechaP87199 Fsol|NechaP87557 Fsol|NechaP87692 Fsol|NechaP87758 Fsol|NechaP88127 Fsol|NechaP88205 Fsol|NechaP88254 Fsol|NechaP89173 Fsol|NechaP99822 Fudu|g3890.t1 Fudu|g9775.t1 Fver|XP_018744475.1 Fver|XP_018747320.1 Fver|XP_018755148.1 Fver|XP_018760580.1 Fxyl254|g6420.t1 Fxyl277|g1479.t1 Fxyl563|g9321.t1 Fxyl659|g13862.t1 Fxyl674|g3695.t1 Fxyl674|g3696.t1 Fxyl908|g14453.t1 Valf|XP_003002518.1 Vdah|XP_009657727.1
OG0000049: Ffuj|XP_023425269.1 Ffuj|XP_023432995.1 Ffuj|XP_023438097.1 Fgra|XP_011315720.1 Fgra|XP_011322848.1 Fgra|XP_011327632.1 Fgra|XP_011328715.1 Fman|CVK84954.1 Fman|CVL00484.1 Fman|CVL03974.1 Foly|XP_018234021.1 Foly|XP_018245933.1 Foly|XP_018250708.1 Foly|XP_018250709.1 Foxy|EMT68988 Foxy|EMT72970 Foxy|EMT73625 Fpro|XP_031074517.1 Fpro|XP_031081312.1 Fpro|XP_031085908.1 Fsol|NechaP36802 Fsol|NechaP41213 Fsol|NechaP45979 Fsol|NechaP52401 Fsol|NechaP77417 Fsol|NechaP93960 Fsol|NechaP98052 Fudu|g11198.t1 Fudu|g14071.t1 Fudu|g14503.t1 Fver|XP_018742157.1 Fver|XP_018752152.1 Fver|XP_018758268.1 Fxyl254|g11808.t1 Fxyl254|g13059.t1 Fxyl254|g605.t1 Fxyl277|g1353.t1 Fxyl277|g14056.t1 Fxyl277|g9887.t1 Fxyl563|g2277.t1 Fxyl563|g3851.t1 Fxyl563|g8911.t1 Fxyl659|g10477.t1 Fxyl659|g6612.t1 Fxyl659|g9754.t1 Fxyl674|g4265.t1 Fxyl674|g9817.t1 Fxyl908|g13502.t1 Fxyl908|g14548.t1 Fxyl908|g3582.t1 Fxyl908|g9461.t1 Valf|XP_002999793.1 Valf|XP_003007960.1 Vdah|XP_009650576.1 Vdah|XP_009651564.1
OG0000050: Ffuj|XP_023425307.1 Ffuj|XP_023436055.1 Ffuj|XP_023436919.1 Fgra|XP_011315661.1 Fgra|XP_011322489.1 Fman|CVK85021.1 Fman|CVK95873.1 Fman|CVL05109.1 Fman|CVL06372.1 Foly|XP_018247427.1 Foly|XP_018250160.1 Foly|XP_018255082.1 Foxy|EMT65645 Foxy|EMT71477 Foxy|EMT72633 Fpro|XP_031074454.1 Fpro|XP_031085228.1 Fpro|XP_031088510.1 Fsol|NechaP39670 Fsol|NechaP45190 Fsol|NechaP46448 Fsol|NechaP54107 Fsol|NechaP54988 Fudu|g3948.t1 Fudu|g6636.t1 Fudu|g9236.t1 Fver|XP_018742102.1 Fver|XP_018750937.1 Fver|XP_018755073.1 Fver|XP_018757108.1 Fxyl254|g11034.t1 Fxyl254|g4921.t1 Fxyl254|g7784.t1 Fxyl254|g8406.t1 Fxyl254|g8407.t1 Fxyl277|g10547.t1 Fxyl277|g13146.t1 Fxyl277|g13147.t1 Fxyl277|g292.t1 Fxyl277|g2963.t1 Fxyl563|g13858.t1 Fxyl563|g6482.t1 Fxyl563|g6602.t1 Fxyl563|g8333.t1 Fxyl659|g4885.t1 Fxyl659|g53.t1 Fxyl659|g9027.t1 Fxyl674|g1358.t1 Fxyl674|g9758.t1 Fxyl908|g12167.t1 Fxyl908|g12936.t1 Fxyl908|g1917.t1 Fxyl908|g95.t1 Valf|XP_003005960.1 Vdah|XP_009648323.1
OG0000051: Ffuj|XP_023428886.1 Ffuj|XP_023428887.1 Ffuj|XP_023432617.1 Ffuj|XP_023436355.1 Ffuj|XP_023437237.1 Fgra|XP_011324421.1 Fgra|XP_011324422.1 Fman|CVK87686.1 Fman|CVK87689.1 Fman|CVK91406.1 Fman|CVK94902.1 Fman|CVK96154.1 Foly|XP_018243184.1 Foly|XP_018243185.1 Foly|XP_018256264.1 Foxy|EMT67971 Foxy|EMT67972 Foxy|EMT73922 Fpro|XP_031079729.1 Fpro|XP_031079730.1 Fpro|XP_031085452.1 Fsol|NechaP45307 Fsol|NechaP48627 Fsol|NechaP52921 Fsol|NechaP94983 Fsol|NechaP96484 Fsol|NechaP97089 Fudu|g142.t1 Fudu|g143.t1 Fudu|g4116.t1 Fver|XP_018748862.1 Fver|XP_018748863.1 Fver|XP_018754816.1 Fxyl254|g10739.t1 Fxyl254|g4612.t1 Fxyl254|g9747.t1 Fxyl277|g10245.t1 Fxyl277|g13386.t1 Fxyl277|g9704.t1 Fxyl563|g1627.t1 Fxyl563|g2702.t1 Fxyl659|g13991.t1 Fxyl659|g6601.t1 Fxyl659|g6602.t1 Fxyl659|g8230.t1 Fxyl674|g1042.t1 Fxyl674|g12328.t1 Fxyl674|g12329.t1 Fxyl674|g1562.t1 Fxyl908|g3252.t1 Fxyl908|g948.t1 Valf|XP_003002886.1 Valf|XP_003003941.1 Vdah|XP_009653018.1 Vdah|XP_009655692.1
OG0000052: Ffuj|XP_023428923.1 Ffuj|XP_023432947.1 Ffuj|XP_023434978.1 Ffuj|XP_023437881.1 Fgra|XP_011322441.1 Fman|CVK87627.1 Fman|CVL00393.1 Fman|CVL03742.1 Fman|CVL06841.1 Foly|XP_018243223.1 Foly|XP_018245993.1 Foly|XP_018250526.1 Foly|XP_018254245.1 Foxy|EMT68010 Foxy|EMT68827 Foxy|EMT72072 Foxy|EMT73574 Fpro|XP_031079692.1 Fpro|XP_031081259.1 Fpro|XP_031089542.1 Fsol|NechaP29805 Fsol|NechaP41149 Fsol|NechaP52198 Fudu|g11241.t1 Fudu|g14344.t1 Fudu|g175.t1 Fudu|g4238.t1 Fudu|g8981.t1 Fver|XP_018747524.1 Fver|XP_018761672.1 Fxyl254|g2022.t1 Fxyl254|g3554.t1 Fxyl254|g6692.t1 Fxyl277|g10109.t1 Fxyl277|g4098.t1 Fxyl277|g4896.t1 Fxyl563|g13254.t1 Fxyl563|g4103.t1 Fxyl563|g5869.t1 Fxyl563|g9469.t1 Fxyl659|g13340.t1 Fxyl659|g3281.t1 Fxyl659|g534.t1 Fxyl674|g10544.t1 Fxyl674|g13918.t1 Fxyl674|g2179.t1 Fxyl908|g1431.t1 Fxyl908|g3131.t1 Fxyl908|g4911.t1 Fxyl908|g7575.t1 Valf|XP_003000423.1 Valf|XP_003004942.1 Vdah|XP_009648835.1 Vdah|XP_009652061.1 Vdah|XP_009653694.1
OG0000053: Ffuj|XP_023429807.1 Ffuj|XP_023432966.1 Ffuj|XP_023436656.1 Ffuj|XP_023437913.1 Fgra|XP_011315612.1 Fgra|XP_011322017.1 Fgra|XP_011322736.1 Fgra|XP_011322849.1 Fgra|XP_011328746.1 Fman|CVK86324.1 Fman|CVK95438.1 Fman|CVL00427.1 Fman|CVL03678.1 Foly|XP_018245969.1 Foly|XP_018247054.1 Foxy|EMT67174 Foxy|EMT71150 Foxy|EMT73592 Fpro|XP_031078734.1 Fpro|XP_031081280.1 Fpro|XP_031084938.1 Fpro|XP_031085737.1 Fsol|NechaP82610 Fudu|g1107.t1 Fudu|g11224.t1 Fudu|g14271.t1 Fudu|g3679.t1 Fver|XP_018752131.1 Fver|XP_018755393.1 Fver|XP_018757897.1 Fver|XP_018759672.1 Fxyl254|g10565.t1 Fxyl254|g13127.t1 Fxyl254|g4962.t1 Fxyl254|g5508.t1 Fxyl277|g12366.t1 Fxyl277|g12852.t1 Fxyl277|g1375.t1 Fxyl277|g4356.t1 Fxyl563|g3275.t1 Fxyl563|g6706.t1 Fxyl563|g9581.t1 Fxyl659|g10343.t1 Fxyl659|g2172.t1 Fxyl659|g6418.t1 Fxyl659|g7159.t1 Fxyl674|g12563.t1 Fxyl674|g12674.t1 Fxyl674|g12835.t1 Fxyl674|g13620.t1 Fxyl908|g3221.t1 Fxyl908|g3544.t1 Fxyl908|g9430.t1 Valf|XP_003008182.1 Vdah|XP_009651789.1
OG0000054: Ffuj|XP_023434528.1 Ffuj|XP_023435250.1 Ffuj|XP_023436247.1 Fgra|XP_011318113.1 Fgra|XP_011323085.1 Fman|CVK94754.1 Fman|CVK97407.1 Fman|CVK97966.1 Foly|XP_018236406.1 Foly|XP_018236407.1 Foly|XP_018238306.1 Foly|XP_018238661.1 Foly|XP_018257890.1 Foxy|EMT62943 Foxy|EMT66486 Foxy|EMT67059 Fpro|XP_031084491.1 Fpro|XP_031087100.1 Fpro|XP_031088592.1 Fsol|NechaP54099 Fsol|NechaP58675 Fsol|NechaP83186 Fudu|g1269.t1 Fudu|g14127.t1 Fudu|g4237.t1 Fudu|g6478.t1 Fver|XP_018753178.1 Fver|XP_018758353.1 Fver|XP_018762095.1 Fxyl254|g545.t1 Fxyl254|g8794.t1 Fxyl254|g9130.t1 Fxyl277|g10086.t1 Fxyl277|g14359.t1 Fxyl277|g14526.t1 Fxyl277|g8547.t1 Fxyl563|g14481.t1 Fxyl563|g5608.t1 Fxyl563|g5683.t1 Fxyl563|g8992.t1 Fxyl563|g963.t1 Fxyl659|g12096.t1 Fxyl659|g12625.t1 Fxyl659|g13692.t1 Fxyl659|g13700.t1 Fxyl674|g12726.t1 Fxyl674|g12778.t1 Fxyl674|g6817.t1 Fxyl908|g10911.t1 Fxyl908|g1325.t1 Fxyl908|g618.t1 Fxyl908|g6626.t1 Fxyl908|g8100.t1 Valf|XP_003006923.1 Vdah|XP_009652349.1
OG0000055: Fman|CVK92414.1 Fman|CVL09149.1 Fman|CVL09364.1 Foly|XP_018242704.1 Foly|XP_018242772.1 Foly|XP_018242837.1 Foly|XP_018242878.1 Foly|XP_018243135.1 Foly|XP_018244245.1 Foly|XP_018244279.1 Foly|XP_018244310.1 Foly|XP_018244313.1 Foly|XP_018247451.1 Foly|XP_018251533.1 Foly|XP_018254616.1 Foly|XP_018254637.1 Foly|XP_018254743.1 Foly|XP_018254844.1 Foly|XP_018255628.1 Foly|XP_018256430.1 Foly|XP_018256732.1 Foly|XP_018256776.1 Foly|XP_018256783.1 Foly|XP_018256811.1 Foly|XP_018257539.1 Foly|XP_018258278.1 Foly|XP_018258756.1 Foxy|EMT61004 Foxy|EMT67200 Foxy|EMT69242 Foxy|EMT69266 Foxy|EMT69803 Foxy|EMT69804 Foxy|EMT73071 Foxy|EMT73723 Foxy|EMT73724 Foxy|EMT73731 Foxy|EMT73743 Foxy|EMT73831 Foxy|EMT73946 Fpro|XP_031090417.1 Fpro|XP_031090418.1 Fsol|NechaP44483 Fsol|NechaP55031 Fudu|g11182.t1 Fudu|g9133.t1 Fxyl254|g2006.t1 Fxyl254|g9464.t1 Fxyl277|g13724.t1 Fxyl277|g4649.t1 Fxyl563|g6910.t1 Fxyl659|g150.t1 Fxyl659|g4546.t1 Fxyl908|g12008.t1 Vdah|XP_009652765.1
OG0000056: Ffuj|XP_023425291.1 Ffuj|XP_023431105.1 Ffuj|XP_023437303.1 Ffuj|XP_023438036.1 Fgra|XP_011315685.1 Fgra|XP_011318580.1 Fman|CVK84984.1 Fman|CVL01977.1 Fman|CVL07525.1 Foly|XP_018234053.1 Foly|XP_018234054.1 Foly|XP_018248422.1 Foly|XP_018258187.1 Foxy|EMT69644 Foxy|EMT70607 Foxy|EMT71730 Fpro|XP_031074490.1 Fpro|XP_031085599.1 Fpro|XP_031086379.1 Fpro|XP_031087701.1 Fsol|NechaP39407 Fsol|NechaP70519 Fsol|NechaP72948 Fsol|NechaP84017 Fsol|NechaP94882 Fudu|g10939.t1 Fudu|g9202.t1 Fudu|g9342.t1 Fver|XP_018742126.1 Fver|XP_018753902.1 Fver|XP_018756074.1 Fver|XP_018761123.1 Fxyl254|g10506.t1 Fxyl254|g1921.t1 Fxyl254|g6718.t1 Fxyl277|g11538.t1 Fxyl277|g11595.t1 Fxyl277|g3588.t1 Fxyl563|g12014.t1 Fxyl563|g13961.t1 Fxyl563|g707.t1 Fxyl659|g4053.t1 Fxyl659|g5507.t1 Fxyl659|g6715.t1 Fxyl674|g11941.t1 Fxyl674|g2016.t1 Fxyl674|g3036.t1 Fxyl908|g13269.t1 Fxyl908|g14227.t1 Fxyl908|g1620.t1 Valf|XP_003006347.1 Valf|XP_003007759.1 Valf|XP_003009697.1 Vdah|XP_009650801.1
OG0000057: Ffuj|XP_023425398.1 Ffuj|XP_023435224.1 Ffuj|XP_023435256.1 Ffuj|XP_023436914.1 Fgra|XP_011320863.1 Fgra|XP_011322491.1 Fman|CVK85110.1 Fman|CVK87900.1 Fman|CVK95869.1 Fman|CVK96642.1 Fman|CVK97919.1 Fman|CVK97982.1 Foly|XP_018239412.1 Foly|XP_018243086.1 Foly|XP_018247423.1 Foly|XP_018258536.1 Foxy|EMT71473 Foxy|EMT74471 Fpro|XP_031074357.1 Fpro|XP_031079838.1 Fpro|XP_031085223.1 Fpro|XP_031088555.1 Fpro|XP_031088599.1 Fsol|NechaP36590 Fsol|NechaP43561 Fsol|NechaP50929 Fsol|NechaP88923 Fsol|NechaP89570 Fsol|NechaP93933 Fsol|NechaP95420 Fudu|g3944.t1 Fudu|g44.t1 Fudu|g45.t1 Fudu|g9575.t1 Fver|XP_018741976.1 Fver|XP_018748765.1 Fver|XP_018755078.1 Fxyl254|g11038.t1 Fxyl254|g12158.t1 Fxyl254|g897.t1 Fxyl277|g2967.t1 Fxyl277|g969.t1 Fxyl563|g10602.t1 Fxyl563|g6486.t1 Fxyl563|g6866.t1 Fxyl659|g13033.t1 Fxyl659|g3766.t1 Fxyl659|g601.t1 Fxyl674|g6979.t1 Fxyl908|g12171.t1 Fxyl908|g3079.t1 Fxyl908|g7989.t1 Valf|XP_003002891.1 Vdah|XP_009653023.1
OG0000058: Ffuj|XP_023426769.1 Ffuj|XP_023429704.1 Ffuj|XP_023435646.1 Fgra|XP_011318124.1 Fgra|XP_011321447.1 Fgra|XP_011328413.1 Fman|CVK86501.1 Fman|CVK94016.1 Fman|CVL04481.1 Foly|XP_018236254.1 Foly|XP_018238255.1 Foly|XP_018241429.1 Foly|XP_018249656.1 Foly|XP_018256205.1 Foxy|EMT61127 Foxy|EMT65997 Foxy|EMT67009 Fpro|XP_031076886.1 Fpro|XP_031078890.1 Fpro|XP_031088077.1 Fsol|NechaP30847 Fsol|NechaP34572 Fsol|NechaP55985 Fsol|NechaP56408 Fsol|NechaP70094 Fsol|NechaP89785 Fsol|NechaP90485 Fsol|NechaP95193 Fudu|g4537.t1 Fudu|g6325.t1 Fudu|g959.t1 Fver|XP_018747909.1 Fver|XP_018757570.1 Fver|XP_018759832.1 Fxyl254|g11456.t1 Fxyl254|g3677.t1 Fxyl254|g9013.t1 Fxyl277|g12858.t1 Fxyl277|g13568.t1 Fxyl277|g5045.t1 Fxyl563|g10337.t1 Fxyl563|g14083.t1 Fxyl563|g3656.t1 Fxyl659|g1465.t1 Fxyl659|g3459.t1 Fxyl659|g9550.t1 Fxyl674|g12463.t1 Fxyl674|g4097.t1 Fxyl674|g638.t1 Fxyl908|g12562.t1 Fxyl908|g6958.t1 Fxyl908|g9933.t1 Valf|XP_002999946.1 Vdah|XP_009657591.1
OG0000059: Ffuj|XP_023430119.1 Ffuj|XP_023432712.1 Ffuj|XP_023436041.1 Fgra|XP_011319682.1 Fgra|XP_011321731.1 Fman|CVL05080.1 Fman|CVL08035.1 Fman|CVL08641.1 Foly|XP_018236425.1 Foly|XP_018239634.1 Foly|XP_018245886.1 Foly|XP_018248831.1 Foly|XP_018250176.1 Foly|XP_018250177.1 Foly|XP_018250178.1 Foxy|EMT62964 Foxy|EMT65632 Fpro|XP_031083397.1 Fpro|XP_031084344.1 Fpro|XP_031088496.1 Fsol|NechaP33168 Fsol|NechaP51441 Fsol|NechaP55235 Fsol|NechaP79751 Fsol|NechaP86280 Fsol|NechaP88551 Fsol|NechaP93987 Fudu|g2048.t1 Fudu|g6651.t1 Fudu|g7923.t1 Fudu|g9728.t1 Fver|XP_018744515.1 Fver|XP_018747375.1 Fver|XP_018752059.1 Fver|XP_018757122.1 Fxyl254|g6241.t1 Fxyl254|g8003.t1 Fxyl277|g1744.t1 Fxyl277|g3925.t1 Fxyl563|g11315.t1 Fxyl563|g7835.t1 Fxyl563|g8350.t1 Fxyl659|g36.t1 Fxyl659|g6186.t1 Fxyl659|g9292.t1 Fxyl674|g10827.t1 Fxyl674|g5943.t1 Fxyl674|g9740.t1 Fxyl908|g12919.t1 Fxyl908|g13085.t1 Fxyl908|g4670.t1 Valf|XP_002999726.1 Valf|XP_003006544.1 Vdah|XP_009650510.1
OG0000060: Ffuj|XP_023435095.1 Ffuj|XP_023437194.1 Ffuj|XP_023437753.1 Fgra|XP_011320628.1 Fgra|XP_011321956.1 Fman|CVK95588.1 Fman|CVL03990.1 Fman|CVL06949.1 Foly|XP_018247173.1 Foly|XP_018247174.1 Foly|XP_018250723.1 Foly|XP_018254350.1 Foxy|EMT68996 Foxy|EMT71252 Foxy|EMT72152 Fpro|XP_031076430.1 Fpro|XP_031085029.1 Fpro|XP_031085899.1 Fpro|XP_031089645.1 Fsol|NechaP2446 Fudu|g12262.t1 Fudu|g14511.t1 Fudu|g14512.t1 Fudu|g3765.t1 Fudu|g9045.t1 Fver|XP_018755290.1 Fver|XP_018758259.1 Fver|XP_018761768.1 Fxyl254|g13066.t1 Fxyl254|g2308.t1 Fxyl254|g3544.t1 Fxyl254|g9327.t1 Fxyl277|g14063.t1 Fxyl277|g14120.t1 Fxyl277|g2689.t1 Fxyl277|g8839.t1 Fxyl563|g2932.t1 Fxyl563|g3194.t1 Fxyl563|g4609.t1 Fxyl563|g8903.t1 Fxyl659|g12055.t1 Fxyl659|g12927.t1 Fxyl659|g8469.t1 Fxyl659|g9747.t1 Fxyl674|g11995.t1 Fxyl674|g12091.t1 Fxyl674|g1322.t1 Fxyl674|g7672.t1 Fxyl908|g14103.t1 Fxyl908|g4549.t1 Fxyl908|g7273.t1 Fxyl908|g9469.t1 Valf|XP_003006468.1 Vdah|XP_009652956.1
OG0000061: Ffuj|XP_023426730.1 Ffuj|XP_023433868.1 Ffuj|XP_023436954.1 Ffuj|XP_023437130.1 Fgra|XP_011328465.1 Fman|CVK93953.1 Fman|CVK95908.1 Fman|CVK96152.1 Fman|CVL05289.1 Foly|XP_018241505.1 Foly|XP_018247477.1 Foly|XP_018251602.1 Foxy|EMT71513 Fpro|XP_031076929.1 Fpro|XP_031082320.1 Fpro|XP_031085263.1 Fpro|XP_031085451.1 Fsol|NechaP103561 Fsol|NechaP105757 Fsol|NechaP54784 Fsol|NechaP98156 Fudu|g12148.t1 Fudu|g3978.t1 Fudu|g4575.t1 Fver|XP_018747979.1 Fver|XP_018754815.1 Fver|XP_018755034.1 Fver|XP_018759496.1 Fxyl254|g11418.t1 Fxyl254|g7933.t1 Fxyl254|g8203.t1 Fxyl254|g9748.t1 Fxyl277|g10244.t1 Fxyl277|g10909.t1 Fxyl277|g13606.t1 Fxyl277|g7227.t1 Fxyl563|g14551.t1 Fxyl563|g8309.t1 Fxyl563|g9364.t1 Fxyl659|g14035.t1 Fxyl659|g2559.t1 Fxyl659|g8229.t1 Fxyl659|g8404.t1 Fxyl674|g13398.t1 Fxyl674|g1978.t1 Fxyl674|g4059.t1 Fxyl674|g4378.t1 Fxyl674|g9952.t1 Fxyl908|g10384.t1 Fxyl908|g10989.t1 Fxyl908|g14386.t1 Valf|XP_003004346.1 Vdah|XP_009654308.1
OG0000062: Ffuj|XP_023433016.1 Ffuj|XP_023433019.1 Fgra|XP_011326240.1 Fman|CVL00522.1 Foly|XP_018244314.1 Foly|XP_018244321.1 Foly|XP_018246021.1 Foly|XP_018246022.1 Foly|XP_018246031.1 Foly|XP_018246032.1 Foxy|EMT73565 Fpro|XP_031081325.1 Fpro|XP_031081353.1 Fsol|NechaP83300 Fsol|NechaP83301 Fsol|NechaP83313 Fsol|NechaP83322 Fudu|g11250.t1 Fudu|g14089.t1 Fudu|g14092.t1 Fudu|g14094.t1 Fudu|g14106.t1 Fudu|g14107.t1 Fver|XP_018752173.1 Fxyl254|g11902.t1 Fxyl254|g11912.t1 Fxyl254|g8455.t1 Fxyl254|g8459.t1 Fxyl254|g8460.t1 Fxyl254|g8472.t1 Fxyl277|g1986.t1 Fxyl277|g1995.t1 Fxyl277|g5880.t1 Fxyl277|g5892.t1 Fxyl277|g5893.t1 Fxyl277|g5897.t1 Fxyl563|g5050.t1 Fxyl563|g5055.t1 Fxyl563|g5067.t1 Fxyl563|g5083.t1 Fxyl659|g1173.t1 Fxyl659|g1183.t1 Fxyl659|g8450.t1 Fxyl659|g9981.t1 Fxyl674|g4923.t1 Fxyl674|g4929.t1 Fxyl674|g6466.t1 Fxyl674|g6473.t1 Fxyl674|g6476.t1 Fxyl908|g1442.t1 Fxyl908|g1460.t1 Fxyl908|g1465.t1 Vdah|XP_009650824.1
OG0000063: Ffuj|XP_023426626.1 Ffuj|XP_023428615.1 Ffuj|XP_023431943.1 Ffuj|XP_023437079.1 Fgra|XP_011322885.1 Fman|CVK90401.1 Fman|CVK93778.1 Fman|CVK96044.1 Fman|CVL08343.1 Foly|XP_018236118.1 Foly|XP_018237745.1 Foly|XP_018237746.1 Foly|XP_018237747.1 Foly|XP_018237748.1 Fpro|XP_031077044.1 Fpro|XP_031081045.1 Fpro|XP_031082555.1 Fpro|XP_031085391.1 Fsol|NechaP29954 Fsol|NechaP50319 Fudu|g2906.t1 Fudu|g3108.t1 Fudu|g4068.t1 Fudu|g4682.t1 Fudu|g8184.t1 Fver|XP_018745847.1 Fver|XP_018748129.1 Fver|XP_018748130.1 Fxyl254|g1831.t1 Fxyl254|g7085.t1 Fxyl254|g8715.t1 Fxyl254|g9621.t1 Fxyl277|g5984.t1 Fxyl277|g6483.t1 Fxyl277|g8472.t1 Fxyl277|g904.t1 Fxyl563|g11803.t1 Fxyl563|g13531.t1 Fxyl563|g13939.t1 Fxyl563|g9252.t1 Fxyl659|g1211.t1 Fxyl659|g4174.t1 Fxyl659|g5337.t1 Fxyl659|g6092.t1 Fxyl674|g10690.t1 Fxyl674|g11235.t1 Fxyl674|g13882.t1 Fxyl674|g6285.t1 Fxyl908|g11372.t1 Fxyl908|g12239.t1 Fxyl908|g4284.t1 Fxyl908|g888.t1
OG0000064: Ffuj|XP_023426853.1 Fgra|XP_011317392.1 Fman|CVK94182.1 Fman|CVL02906.1 Fman|CVL08236.1 Foly|XP_018249148.1 Foly|XP_018249149.1 Foly|XP_018251818.1 Foly|XP_018251819.1 Foly|XP_018252030.1 Foly|XP_018252148.1 Foly|XP_018253452.1 Foly|XP_018253615.1 Foly|XP_018257311.1 Foly|XP_018257916.1 Foly|XP_018258015.1 Foxy|EMT64635 Foxy|EMT69233 Foxy|EMT69404 Foxy|EMT69812 Foxy|EMT72988 Foxy|EMT73986 Fpro|XP_031076139.1 Fpro|XP_031076784.1 Fpro|XP_031090179.1 Fpro|XP_031090242.1 Fpro|XP_031090424.1 Fsol|NechaP39683 Fsol|NechaP83371 Fsol|NechaP89702 Fudu|g12544.t1 Fver|XP_018747797.1 Fver|XP_018756632.1 Fver|XP_018756633.1 Fver|XP_018756634.1 Fver|XP_018756635.1 Fver|XP_018756636.1 Fver|XP_018756637.1 Fxyl254|g11230.t1 Fxyl254|g5401.t1 Fxyl277|g3916.t1 Fxyl277|g7096.t1 Fxyl563|g11292.t1 Fxyl563|g6073.t1 Fxyl659|g11684.t1 Fxyl659|g11793.t1 Fxyl674|g5554.t1 Fxyl674|g9887.t1 Fxyl908|g580.t1 Fxyl908|g8149.t1 Valf|XP_003004673.1 Vdah|XP_009654920.1
OG0000065: Ffuj|XP_023429834.1 Ffuj|XP_023436727.1 Ffuj|XP_023436890.1 Fgra|XP_011322475.1 Fman|CVK86264.1 Fman|CVK95567.1 Fman|CVK95845.1 Foly|XP_018247160.1 Foly|XP_018247393.1 Foly|XP_018247394.1 Foly|XP_018252676.1 Foxy|EMT67385 Foxy|EMT71239 Foxy|EMT71448 Fpro|XP_031076507.1 Fpro|XP_031078695.1 Fpro|XP_031085017.1 Fpro|XP_031085199.1 Fpro|XP_031090431.1 Fsol|NechaP63067 Fsol|NechaP87457 Fudu|g3753.t1 Fudu|g3924.t1 Fudu|g8677.t1 Fver|XP_018755105.1 Fver|XP_018755303.1 Fver|XP_018755304.1 Fver|XP_018755305.1 Fver|XP_018759629.1 Fver|XP_018759630.1 Fxyl254|g11059.t1 Fxyl254|g9053.t1 Fxyl254|g9230.t1 Fxyl277|g13416.t1 Fxyl277|g2989.t1 Fxyl277|g4442.t1 Fxyl563|g3207.t1 Fxyl563|g6507.t1 Fxyl563|g8556.t1 Fxyl659|g13057.t1 Fxyl659|g3249.t1 Fxyl659|g8835.t1 Fxyl674|g11982.t1 Fxyl674|g2462.t1 Fxyl674|g7001.t1 Fxyl908|g12192.t1 Fxyl908|g14090.t1 Fxyl908|g7749.t1 Valf|XP_003001382.1 Valf|XP_003009816.1 Vdah|XP_009655764.1 Vdah|XP_009658189.1
OG0000066: Ffuj|XP_023436162.1 Ffuj|XP_023437502.1 Fgra|XP_011321594.1 Fgra|XP_011321850.1 Fman|CVL04658.1 Fman|CVL08809.1 Foly|XP_018242549.1 Foly|XP_018242550.1 Foly|XP_018242551.1 Foly|XP_018242556.1 Foly|XP_018242663.1 Foly|XP_018244598.1 Foly|XP_018249893.1 Foly|XP_018249894.1 Foly|XP_018249895.1 Foly|XP_018249896.1 Foly|XP_018249897.1 Foly|XP_018249898.1 Foly|XP_018249899.1 Foly|XP_018257642.1 Foly|XP_018257643.1 Foly|XP_018257644.1 Foxy|EMT65843 Foxy|EMT69484 Fpro|XP_031086177.1 Fpro|XP_031088217.1 Fsol|NechaP12230 Fsol|NechaP54501 Fsol|NechaP69883 Fudu|g14765.t1 Fudu|g6458.t1 Fver|XP_018757344.1 Fver|XP_018760897.1 Fver|XP_018760898.1 Fver|XP_018760899.1 Fver|XP_018760900.1 Fver|XP_018760901.1 Fver|XP_018760902.1 Fver|XP_018760903.1 Fver|XP_018760904.1 Fxyl254|g9497.t1 Fxyl254|g9497.t2 Fxyl277|g11711.t1 Fxyl563|g2956.t1 Fxyl659|g1676.t1 Fxyl674|g1258.t1 Fxyl908|g13678.t1 Valf|XP_003003036.1 Valf|XP_003003037.1 Vdah|XP_009652743.1 Vdah|XP_009652746.1 Vdah|XP_009653172.1
OG0000067: Ffuj|XP_023427255.1 Foly|XP_018242415.1 Foly|XP_018242765.1 Foly|XP_018244187.1 Foly|XP_018244516.1 Foly|XP_018244692.1 Foly|XP_018254676.1 Foly|XP_018256739.1 Foly|XP_018256991.1 Foly|XP_018258127.1 Foxy|EMT69742 Foxy|EMT73705 Foxy|EMT73933 Fsol|NechaP73963 Fsol|NechaP88962 Fxyl254|g13426.t1 Fxyl254|g14258.t1 Fxyl254|g3676.t1 Fxyl254|g4189.t1 Fxyl254|g4548.t1 Fxyl254|g4933.t1 Fxyl254|g5437.t1 Fxyl254|g6721.t1 Fxyl277|g10315.t1 Fxyl277|g10595.t1 Fxyl277|g5044.t1 Fxyl277|g911.t1 Fxyl563|g10760.t1 Fxyl563|g14391.t1 Fxyl563|g3076.t1 Fxyl563|g3221.t1 Fxyl563|g6392.t1 Fxyl563|g8582.t1 Fxyl659|g12127.t1 Fxyl659|g237.t1 Fxyl659|g2621.t1 Fxyl659|g5930.t1 Fxyl659|g7115.t1 Fxyl659|g7186.t1 Fxyl659|g8186.t1 Fxyl659|g8690.t1 Fxyl674|g10580.t1 Fxyl908|g1616.t1 Fxyl908|g1725.t1 Fxyl908|g1726.t1 Fxyl908|g214.t1 Fxyl908|g3207.t1 Fxyl908|g3208.t1 Fxyl908|g6156.t1 Fxyl908|g9839.t1 Fxyl908|g9980.t1
OG0000068: Ffuj|XP_023429200.1 Ffuj|XP_023429665.1 Ffuj|XP_023436665.1 Fgra|XP_011322000.1 Fgra|XP_011324734.1 Fgra|XP_011327747.1 Fman|CVK86557.1 Fman|CVK87100.1 Fman|CVK95455.1 Foly|XP_018238163.1 Foly|XP_018243640.1 Foly|XP_018247071.1 Foxy|EMT66946 Foxy|EMT68323 Foxy|EMT71160 Fpro|XP_031078947.1 Fpro|XP_031079396.1 Fpro|XP_031084948.1 Fsol|NechaP106448 Fsol|NechaP54993 Fsol|NechaP96284 Fudu|g3688.t1 Fudu|g466.t1 Fudu|g903.t1 Fver|XP_018749339.1 Fver|XP_018755383.1 Fver|XP_018759909.1 Fxyl254|g1533.t1 Fxyl254|g4132.t1 Fxyl254|g900.t1 Fxyl277|g10996.t1 Fxyl277|g12152.t1 Fxyl277|g2931.t1 Fxyl563|g598.t1 Fxyl563|g8501.t1 Fxyl563|g9572.t1 Fxyl659|g3606.t1 Fxyl659|g4091.t1 Fxyl659|g8140.t1 Fxyl674|g12018.t1 Fxyl674|g6836.t1 Fxyl674|g9120.t1 Fxyl908|g12729.t1 Fxyl908|g9199.t1 Fxyl908|g9439.t1 Valf|XP_003002008.1 Valf|XP_003002930.1 Valf|XP_003007405.1 Vdah|XP_009653061.1 Vdah|XP_009656283.1 Vdah|XP_009656623.1
OG0000069: Ffuj|XP_023430136.1 Ffuj|XP_023431302.1 Ffuj|XP_023431713.1 Ffuj|XP_023433538.1 Fgra|XP_011318268.1 Fgra|XP_011325660.1 Fman|CVK84979.1 Fman|CVK98610.1 Fman|CVL02244.1 Fman|CVL02481.1 Fman|CVL05841.1 Foly|XP_018248673.1 Foly|XP_018251020.1 Foxy|EMT70413 Foxy|EMT73120 Foxy|EMT73759 Fpro|XP_031076454.1 Fpro|XP_031081933.1 Fpro|XP_031084327.1 Fpro|XP_031087927.1 Fpro|XP_031089748.1 Fpro|XP_031089986.1 Fsol|NechaP51202 Fsol|NechaP69126 Fudu|g11121.t1 Fudu|g11793.t1 Fudu|g5818.t1 Fver|XP_018756305.1 Fver|XP_018758972.1 Fver|XP_018761279.1 Fver|XP_018762454.1 Fxyl254|g3146.t1 Fxyl254|g3446.t1 Fxyl254|g6522.t1 Fxyl277|g1883.t1 Fxyl277|g2154.t1 Fxyl277|g7626.t1 Fxyl563|g13623.t1 Fxyl563|g5625.t1 Fxyl563|g757.t1 Fxyl659|g11270.t1 Fxyl659|g3161.t1 Fxyl659|g4194.t1 Fxyl674|g3355.t1 Fxyl674|g4284.t1 Fxyl674|g8473.t1 Fxyl908|g1842.t1 Fxyl908|g2298.t1 Fxyl908|g6918.t1 Valf|XP_003001458.1 Vdah|XP_009655840.1
OG0000070: Ffuj|XP_023430142.1 Ffuj|XP_023432669.1 Ffuj|XP_023436990.1 Ffuj|XP_023437614.1 Fgra|XP_011315770.1 Fman|CVK91491.1 Fman|CVK91906.1 Fman|CVK95937.1 Fman|CVL04165.1 Foly|XP_018236470.1 Foly|XP_018247489.1 Foly|XP_018250666.1 Foxy|EMT68937 Foxy|EMT71524 Fpro|XP_031083348.1 Fpro|XP_031084315.1 Fpro|XP_031085292.1 Fpro|XP_031086058.1 Fsol|NechaP34938 Fsol|NechaP39480 Fsol|NechaP54243 Fudu|g14412.t1 Fudu|g2143.t1 Fudu|g4003.t1 Fver|XP_018744548.1 Fver|XP_018755006.1 Fver|XP_018758040.1 Fxyl254|g3646.t1 Fxyl254|g4774.t1 Fxyl254|g6513.t1 Fxyl254|g9852.t1 Fxyl277|g12062.t1 Fxyl277|g2787.t1 Fxyl277|g5819.t1 Fxyl277|g958.t1 Fxyl563|g10641.t1 Fxyl563|g1715.t1 Fxyl563|g7863.t1 Fxyl659|g10187.t1 Fxyl659|g11608.t1 Fxyl659|g4719.t1 Fxyl659|g5160.t1 Fxyl674|g10562.t1 Fxyl674|g10800.t1 Fxyl674|g2182.t1 Fxyl674|g9200.t1 Fxyl908|g13057.t1 Fxyl908|g13726.t1 Fxyl908|g9687.t1 Valf|XP_003007493.1 Vdah|XP_009656192.1
OG0000071: Ffuj|XP_023430942.1 Ffuj|XP_023430993.1 Fgra|XP_011317773.1 Fgra|XP_011318678.1 Fman|CVL01586.1 Fman|CVL01675.1 Fman|CVL07335.1 Foly|XP_018247935.1 Foly|XP_018248005.1 Foxy|EMT60963 Foxy|EMT70858 Foxy|EMT70914 Fpro|XP_031087427.1 Fpro|XP_031087483.1 Fpro|XP_031090444.1 Fsol|NechaP100902 Fudu|g10654.t1 Fudu|g10709.t1 Fudu|g5661.t1 Fudu|g9463.t1 Fver|XP_018755642.1 Fver|XP_018755719.1 Fxyl254|g10325.t1 Fxyl254|g5515.t1 Fxyl254|g7571.t1 Fxyl254|g9277.t1 Fxyl277|g11231.t1 Fxyl277|g5134.t1 Fxyl277|g6683.t1 Fxyl277|g9297.t1 Fxyl563|g14204.t1 Fxyl563|g4012.t1 Fxyl563|g420.t1 Fxyl563|g4888.t1 Fxyl563|g7243.t1 Fxyl659|g4467.t1 Fxyl659|g5682.t1 Fxyl659|g713.t1 Fxyl674|g13650.t1 Fxyl674|g14117.t1 Fxyl674|g6895.t1 Fxyl908|g11964.t1 Fxyl908|g3957.t1 Fxyl908|g7499.t1 Fxyl908|g8405.t1 Fxyl908|g9949.t1 Valf|XP_003005054.1 Valf|XP_003005055.1 Valf|XP_003005958.1 Vdah|XP_009651379.1
OG0000072: Ffuj|XP_023432180.1 Ffuj|XP_023438140.1 Fgra|XP_011320297.1 Fgra|XP_011322636.1 Fman|CVK90830.1 Fman|CVL04109.1 Foly|XP_018237295.1 Foly|XP_018242464.1 Foly|XP_018242731.1 Foly|XP_018242876.1 Foly|XP_018242915.1 Foly|XP_018244658.1 Foly|XP_018250864.1 Foly|XP_018256723.1 Foly|XP_018256724.1 Foly|XP_018256725.1 Foly|XP_018256726.1 Foly|XP_018256727.1 Foly|XP_018256728.1 Foly|XP_018256729.1 Foly|XP_018256730.1 Foly|XP_018256731.1 Foly|XP_018256778.1 Foly|XP_018256832.1 Foly|XP_018256867.1 Foly|XP_018256956.1 Foly|XP_018258604.1 Foxy|EMT69098 Fpro|XP_031082812.1 Fpro|XP_031086003.1 Fsol|NechaP36680 Fsol|NechaP86624 Fudu|g14610.t1 Fudu|g2637.t1 Fver|XP_018745432.1 Fver|XP_018758161.1 Fxyl254|g12658.t1 Fxyl254|g6067.t1 Fxyl277|g12797.t1 Fxyl277|g722.t1 Fxyl563|g10857.t1 Fxyl563|g2241.t1 Fxyl659|g3966.t1 Fxyl659|g5811.t1 Fxyl674|g1440.t1 Fxyl674|g5343.t1 Fxyl908|g1303.t1 Fxyl908|g8926.t1 Valf|XP_003001661.1 Vdah|XP_009650683.1
OG0000073: Ffuj|XP_023433124.1 Ffuj|XP_023434681.1 Ffuj|XP_023434682.1 Ffuj|XP_023438049.1 Fgra|XP_011323412.1 Fgra|XP_011325833.1 Fman|CVK97652.1 Fman|CVK97653.1 Fman|CVL00708.1 Fman|CVL03446.1 Foly|XP_018246157.1 Foly|XP_018250350.1 Foly|XP_018252716.1 Foly|XP_018252717.1 Foxy|EMT67348 Foxy|EMT67349 Foxy|EMT67351 Foxy|EMT69924 Foxy|EMT74369 Fpro|XP_031081461.1 Fpro|XP_031085585.1 Fpro|XP_031087223.1 Fpro|XP_031087224.1 Fsol|NechaP91625 Fudu|g11351.t1 Fudu|g8705.t1 Fudu|g8706.t1 Fver|XP_018752323.1 Fver|XP_018762351.1 Fver|XP_018762352.1 Fxyl254|g10279.t1 Fxyl254|g12030.t1 Fxyl254|g9256.t1 Fxyl277|g11348.t1 Fxyl277|g7825.t1 Fxyl277|g8703.t1 Fxyl563|g13931.t1 Fxyl563|g3828.t1 Fxyl563|g3988.t1 Fxyl659|g10426.t1 Fxyl659|g14439.t1 Fxyl659|g4676.t1 Fxyl674|g2438.t1 Fxyl674|g6945.t1 Fxyl674|g8394.t1 Fxyl908|g10739.t1 Fxyl908|g5142.t1 Fxyl908|g7702.t1 Valf|XP_003008316.1 Vdah|XP_009651931.1
OG0000074: Ffuj|XP_023425667.1 Ffuj|XP_023427393.1 Ffuj|XP_023434936.1 Ffuj|XP_023436416.1 Fgra|XP_011315675.1 Fgra|XP_011322279.1 Fgra|XP_011323073.1 Fman|CVK95002.1 Fman|CVK99259.1 Fman|CVL06232.1 Foly|XP_018245782.1 Foly|XP_018255257.1 Foly|XP_018257180.1 Foxy|EMT60952 Foxy|EMT72772 Foxy|EMT74194 Fpro|XP_031078114.1 Fpro|XP_031084679.1 Fpro|XP_031089199.1 Fpro|XP_031089497.1 Fsol|NechaP44373 Fsol|NechaP51868 Fsol|NechaP52365 Fsol|NechaP86286 Fsol|NechaP93930 Fudu|g3423.t1 Fudu|g5682.t1 Fver|XP_018751078.1 Fver|XP_018754770.1 Fver|XP_018760609.1 Fver|XP_018761915.1 Fxyl254|g1911.t1 Fxyl254|g9579.t1 Fxyl277|g13197.t1 Fxyl277|g438.t1 Fxyl277|g8535.t1 Fxyl563|g12949.t1 Fxyl563|g14395.t1 Fxyl563|g9666.t1 Fxyl659|g12338.t1 Fxyl659|g9341.t1 Fxyl674|g11185.t1 Fxyl674|g13853.t1 Fxyl674|g1909.t1 Fxyl908|g4027.t1 Fxyl908|g847.t1 Fxyl908|g8706.t1 Valf|XP_003000259.1 Vdah|XP_009652588.1
OG0000075: Ffuj|XP_023427071.1 Ffuj|XP_023429727.1 Ffuj|XP_023435745.1 Ffuj|XP_023436371.1 Fgra|XP_011315827.1 Fgra|XP_011318202.1 Fgra|XP_011320826.1 Fgra|XP_011321564.1 Fgra|XP_011322190.1 Fman|CVK94564.1 Fman|CVK94924.1 Fman|CVL04626.1 Foly|XP_018238299.1 Foly|XP_018249844.1 Foly|XP_018257098.1 Foxy|EMT65879 Foxy|EMT67051 Foxy|EMT72442 Foxy|EMT74142 Fpro|XP_031076552.1 Fpro|XP_031078846.1 Fpro|XP_031084629.1 Fpro|XP_031088184.1 Fsol|NechaP42400 Fsol|NechaP44599 Fsol|NechaP90697 Fudu|g6435.t1 Fudu|g998.t1 Fver|XP_018747522.1 Fver|XP_018757388.1 Fver|XP_018759791.1 Fxyl254|g14448.t1 Fxyl254|g9121.t1 Fxyl277|g1559.t1 Fxyl277|g6516.t1 Fxyl277|g9783.t1 Fxyl563|g11641.t1 Fxyl563|g13613.t1 Fxyl563|g13800.t1 Fxyl659|g1642.t1 Fxyl659|g2350.t1 Fxyl674|g1224.t1 Fxyl674|g6629.t1 Fxyl908|g2171.t1 Fxyl908|g3177.t1 Fxyl908|g5737.t1 Valf|XP_003006833.1 Vdah|XP_009652221.1 Vdah|XP_009652258.1
OG0000076: Ffuj|XP_023427259.1 Ffuj|XP_023431057.1 Fgra|XP_011318450.1 Fman|CVL01924.1 Foly|XP_018242397.1 Foly|XP_018242398.1 Foly|XP_018242781.1 Foly|XP_018242907.1 Foly|XP_018244345.1 Foly|XP_018244346.1 Foly|XP_018244534.1 Foly|XP_018244707.1 Foly|XP_018248298.1 Foly|XP_018248299.1 Foly|XP_018248300.1 Foly|XP_018248301.1 Foly|XP_018248302.1 Foly|XP_018248303.1 Foly|XP_018248304.1 Foly|XP_018248305.1 Foly|XP_018248306.1 Foly|XP_018248307.1 Foly|XP_018248308.1 Foly|XP_018248309.1 Foly|XP_018248310.1 Foly|XP_018248311.1 Foly|XP_018248312.1 Foly|XP_018254581.1 Foly|XP_018255665.1 Foly|XP_018255666.1 Foly|XP_018256741.1 Foly|XP_018256742.1 Foly|XP_018256743.1 Foly|XP_018256861.1 Foly|XP_018257006.1 Foxy|EMT70677 Foxy|EMT70678 Fpro|XP_031087649.1 Fsol|NechaP81884 Fudu|g10884.t1 Fver|XP_018755972.1 Fver|XP_018755973.1 Fver|XP_018755974.1 Fxyl254|g71.t1 Fxyl277|g8945.t1 Fxyl563|g2095.t1 Fxyl659|g4428.t1 Fxyl674|g5166.t1 Fxyl908|g6976.t1
OG0000077: Ffuj|XP_023428079.1 Ffuj|XP_023435958.1 Ffuj|XP_023437214.1 Fgra|XP_011322415.1 Fgra|XP_011326541.1 Fman|CVK89058.1 Fman|CVK95724.1 Fman|CVL04965.1 Foly|XP_018235082.1 Foly|XP_018235083.1 Foly|XP_018235084.1 Foly|XP_018247258.1 Foly|XP_018250250.1 Foxy|EMT65522 Foxy|EMT65571 Foxy|EMT71332 Fpro|XP_031080448.1 Fpro|XP_031085104.1 Fpro|XP_031088409.1 Fsol|NechaP91658 Fsol|NechaP92751 Fsol|NechaP95357 Fsol|NechaP97432 Fudu|g3841.t1 Fudu|g6711.t1 Fudu|g7594.t1 Fver|XP_018749956.1 Fver|XP_018755207.1 Fxyl254|g13336.t1 Fxyl254|g14438.t1 Fxyl254|g7807.t1 Fxyl277|g13999.t1 Fxyl277|g14552.t1 Fxyl277|g698.t1 Fxyl563|g13258.t1 Fxyl563|g13465.t1 Fxyl563|g7780.t1 Fxyl659|g12819.t1 Fxyl659|g1733.t1 Fxyl674|g11901.t1 Fxyl674|g3183.t1 Fxyl674|g8924.t1 Fxyl908|g13832.t1 Fxyl908|g4541.t1 Fxyl908|g6140.t1 Valf|XP_003005320.1 Valf|XP_003008479.1 Vdah|XP_009649209.1 Vdah|XP_009658466.1
OG0000078: Ffuj|XP_023429638.1 Ffuj|XP_023431468.1 Fgra|XP_011318437.1 Fman|CVK87725.1 Fman|CVL01913.1 Foly|XP_018243168.1 Foly|XP_018248273.1 Foly|XP_018248274.1 Foly|XP_018248275.1 Foly|XP_018248276.1 Foly|XP_018248277.1 Foly|XP_018248278.1 Foly|XP_018248279.1 Foly|XP_018248280.1 Foly|XP_018248281.1 Foly|XP_018248282.1 Foly|XP_018248283.1 Foxy|EMT67958 Foxy|EMT70691 Fpro|XP_031079749.1 Fpro|XP_031087638.1 Fsol|NechaP55537 Fsol|NechaP62182 Fudu|g10873.t1 Fudu|g129.t1 Fver|XP_018755940.1 Fver|XP_018755941.1 Fver|XP_018755942.1 Fver|XP_018755943.1 Fver|XP_018755944.1 Fver|XP_018755945.1 Fver|XP_018755946.1 Fver|XP_018755947.1 Fver|XP_018755948.1 Fver|XP_018755949.1 Fxyl254|g425.t1 Fxyl254|g4626.t1 Fxyl277|g5668.t1 Fxyl277|g8956.t1 Fxyl563|g1639.t1 Fxyl563|g1859.t1 Fxyl659|g5179.t1 Fxyl659|g5940.t1 Fxyl674|g11267.t1 Fxyl674|g4992.t1 Fxyl908|g1051.t1 Fxyl908|g3240.t1 Valf|XP_003000858.1 Vdah|XP_009656990.1
OG0000079: Ffuj|XP_023432851.1 Fgra|XP_011319962.1 Fman|CVK91153.1 Fman|CVL09093.1 Foly|XP_018236795.1 Foly|XP_018236796.1 Foly|XP_018236797.1 Foly|XP_018236798.1 Foly|XP_018236799.1 Foly|XP_018236800.1 Foly|XP_018236801.1 Foly|XP_018236802.1 Foly|XP_018236803.1 Foly|XP_018236804.1 Foly|XP_018236805.1 Foly|XP_018242948.1 Foly|XP_018251921.1 Foly|XP_018251922.1 Foly|XP_018251923.1 Foly|XP_018251924.1 Foly|XP_018251925.1 Foly|XP_018251926.1 Foly|XP_018251927.1 Foly|XP_018253533.1 Foly|XP_018253821.1 Foly|XP_018253822.1 Foly|XP_018253823.1 Foly|XP_018254790.1 Foly|XP_018256688.1 Foly|XP_018256894.1 Foxy|EMT69287 Foxy|EMT69667 Fpro|XP_031083069.1 Fsol|NechaP55142 Fsol|NechaP77727 Fudu|g2414.t1 Fver|XP_018744913.1 Fver|XP_018744914.1 Fver|XP_018744915.1 Fver|XP_018744916.1 Fver|XP_018744917.1 Fxyl254|g1874.t1 Fxyl277|g6287.t1 Fxyl563|g12540.t1 Fxyl659|g7036.t1 Fxyl674|g8570.t1 Fxyl908|g4718.t1 Valf|XP_003001760.1 Vdah|XP_009650780.1
OG0000080: Ffuj|XP_023434193.1 Ffuj|XP_023435034.1 Ffuj|XP_023435035.1 Fgra|XP_011318024.1 Fman|CVK96825.1 Fman|CVL06893.1 Fman|CVL06894.1 Foly|XP_018239244.1 Foly|XP_018242479.1 Foly|XP_018242721.1 Foly|XP_018244309.1 Foly|XP_018244420.1 Foly|XP_018244421.1 Foly|XP_018244648.1 Foly|XP_018253850.1 Foly|XP_018254311.1 Foly|XP_018254884.1 Foly|XP_018256946.1 Foxy|EMT72122 Foxy|EMT74583 Fpro|XP_031086691.1 Fpro|XP_031089594.1 Fpro|XP_031089595.1 Fsol|NechaP101114 Fsol|NechaP106086 Fsol|NechaP83017 Fsol|NechaP88862 Fsol|NechaP97011 Fudu|g1631.t1 Fudu|g9153.t1 Fudu|g9154.t1 Fudu|g9484.t1 Fudu|g9486.t1 Fver|XP_018747221.1 Fver|XP_018753720.1 Fxyl254|g2833.t1 Fxyl254|g2834.t1 Fxyl254|g8900.t1 Fxyl277|g2872.t1 Fxyl277|g9519.t1 Fxyl563|g2250.t1 Fxyl563|g2575.t1 Fxyl659|g7149.t1 Fxyl674|g11145.t1 Fxyl674|g3083.t1 Fxyl908|g10396.t1 Fxyl908|g9265.t1 Valf|XP_003006549.1 Vdah|XP_009651987.1
OG0000081: Ffuj|XP_023424861.1 Ffuj|XP_023432898.1 Fgra|XP_011316725.1 Fgra|XP_011325327.1 Fman|CVK84403.1 Fman|CVK98762.1 Fman|CVL06391.1 Foly|XP_018233347.1 Foly|XP_018246001.1 Foly|XP_018255094.1 Foxy|EMT61471 Foxy|EMT72645 Fpro|XP_031074960.1 Fpro|XP_031089850.1 Fsol|NechaP42156 Fsol|NechaP56373 Fsol|NechaP65782 Fsol|NechaP80606 Fsol|NechaP84385 Fsol|NechaP99005 Fudu|g13662.t1 Fver|XP_018742851.1 Fver|XP_018752051.1 Fver|XP_018761398.1 Fxyl254|g455.t1 Fxyl254|g8397.t1 Fxyl254|g9732.t1 Fxyl277|g13136.t1 Fxyl277|g14302.t1 Fxyl277|g3189.t1 Fxyl563|g11739.t1 Fxyl563|g13849.t1 Fxyl563|g2099.t1 Fxyl659|g1520.t1 Fxyl659|g4875.t1 Fxyl659|g7964.t1 Fxyl674|g2509.t1 Fxyl674|g3509.t1 Fxyl674|g5389.t1 Fxyl908|g104.t1 Fxyl908|g10926.t1 Fxyl908|g2715.t1 Valf|XP_003000681.1 Valf|XP_003006000.1 Valf|XP_003007354.1 Vdah|XP_009648360.1 Vdah|XP_009654527.1 Vdah|XP_009656337.1
OG0000082: Ffuj|XP_023424911.1 Ffuj|XP_023427100.1 Fgra|XP_011320771.1 Fman|CVK84483.1 Fman|CVK94617.1 Foly|XP_018233455.1 Foly|XP_018241004.1 Foly|XP_018247616.1 Foxy|EMT61405 Foxy|EMT71624 Foxy|EMT72404 Fpro|XP_031074904.1 Fpro|XP_031076519.1 Fsol|NechaP101157 Fsol|NechaP33781 Fsol|NechaP39252 Fsol|NechaP42498 Fsol|NechaP55814 Fsol|NechaP90701 Fsol|NechaP97519 Fudu|g13714.t1 Fudu|g4084.t1 Fudu|g4197.t1 Fver|XP_018742727.1 Fver|XP_018747510.1 Fver|XP_018754880.1 Fxyl254|g12365.t1 Fxyl254|g5456.t1 Fxyl254|g9015.t1 Fxyl277|g11915.t1 Fxyl277|g376.t1 Fxyl277|g8901.t1 Fxyl563|g13980.t1 Fxyl563|g1449.t1 Fxyl563|g1450.t1 Fxyl563|g532.t1 Fxyl659|g13780.t1 Fxyl659|g6887.t1 Fxyl659|g9474.t1 Fxyl674|g3521.t1 Fxyl674|g5248.t1 Fxyl674|g7278.t1 Fxyl908|g234.t1 Fxyl908|g235.t1 Fxyl908|g6447.t1 Fxyl908|g687.t1 Valf|XP_003007060.1 Vdah|XP_009656428.1
OG0000083: Ffuj|XP_023426999.1 Ffuj|XP_023436381.1 Ffuj|XP_023437735.1 Fgra|XP_011322225.1 Fgra|XP_011323345.1 Fman|CVK94436.1 Fman|CVK94939.1 Fman|CVL04022.1 Foly|XP_018241125.1 Foly|XP_018250747.1 Foly|XP_018250748.1 Foly|XP_018257115.1 Foly|XP_018257117.1 Foly|XP_018257119.1 Foxy|EMT69018 Foxy|EMT72511 Foxy|EMT74156 Fpro|XP_031076629.1 Fpro|XP_031084640.1 Fpro|XP_031085880.1 Fsol|NechaP33652 Fsol|NechaP80856 Fudu|g14533.t1 Fudu|g3386.t1 Fudu|g4300.t1 Fver|XP_018747605.1 Fver|XP_018758246.1 Fver|XP_018761952.1 Fxyl254|g11720.t1 Fxyl254|g13633.t1 Fxyl254|g14315.t1 Fxyl277|g875.t1 Fxyl277|g9495.t1 Fxyl277|g9793.t1 Fxyl563|g11552.t1 Fxyl563|g13867.t1 Fxyl563|g8887.t1 Fxyl659|g3922.t1 Fxyl659|g969.t1 Fxyl659|g9732.t1 Fxyl674|g12075.t1 Fxyl674|g7354.t1 Fxyl674|g9310.t1 Fxyl908|g10301.t1 Fxyl908|g5561.t1 Fxyl908|g9485.t1 Valf|XP_003003299.1 Vdah|XP_009653616.1
OG0000084: Ffuj|XP_023427647.1 Ffuj|XP_023433734.1 Ffuj|XP_023433751.1 Fgra|XP_011325416.1 Fgra|XP_011325439.1 Fman|CVK89767.1 Fman|CVL05454.1 Fman|CVL05480.1 Foly|XP_018234249.1 Foly|XP_018251391.1 Foly|XP_018251426.1 Foly|XP_018251743.1 Foly|XP_018253679.1 Foly|XP_018253775.1 Foly|XP_018257303.1 Foxy|EMT65027 Foxy|EMT73352 Foxy|EMT73372 Fpro|XP_031079977.1 Fpro|XP_031082155.1 Fpro|XP_031082177.1 Fsol|NechaP39806 Fsol|NechaP79931 Fudu|g12011.t1 Fudu|g12032.t1 Fver|XP_018754050.1 Fver|XP_018754051.1 Fver|XP_018759330.1 Fver|XP_018759356.1 Fxyl254|g12145.t1 Fxyl254|g1667.t1 Fxyl254|g7669.t1 Fxyl277|g13023.t1 Fxyl277|g13444.t1 Fxyl277|g7538.t1 Fxyl563|g1406.t1 Fxyl563|g14067.t1 Fxyl563|g330.t1 Fxyl659|g1268.t1 Fxyl659|g13429.t1 Fxyl659|g655.t1 Fxyl674|g12400.t1 Fxyl674|g4502.t1 Fxyl908|g4410.t1 Fxyl908|g4426.t1 Fxyl908|g5348.t1 Valf|XP_003006031.1 Vdah|XP_009648393.1
OG0000085: Ffuj|XP_023430133.1 Ffuj|XP_023431562.1 Ffuj|XP_023436455.1 Fgra|XP_011320824.1 Fman|CVK95074.1 Fman|CVK95404.1 Fman|CVK96220.1 Fman|CVL08619.1 Foly|XP_018247748.1 Foly|XP_018248735.1 Foly|XP_018257222.1 Foly|XP_018257223.1 Foxy|EMT69653 Foxy|EMT71723 Foxy|EMT74238 Fpro|XP_031084330.1 Fpro|XP_031084720.1 Fpro|XP_031085508.1 Fpro|XP_031089924.1 Fpro|XP_031090391.1 Fsol|NechaP50013 Fsol|NechaP52508 Fsol|NechaP53387 Fsol|NechaP87469 Fsol|NechaP97459 Fudu|g3466.t1 Fver|XP_018747364.1 Fver|XP_018761861.1 Fxyl254|g6655.t1 Fxyl254|g6900.t1 Fxyl254|g8152.t1 Fxyl277|g1077.t1 Fxyl277|g12738.t1 Fxyl277|g13321.t1 Fxyl563|g1163.t1 Fxyl563|g13610.t1 Fxyl563|g7973.t1 Fxyl659|g3846.t1 Fxyl659|g6464.t1 Fxyl659|g6777.t1 Fxyl674|g13011.t1 Fxyl674|g2260.t1 Fxyl674|g763.t1 Fxyl908|g3777.t1 Fxyl908|g8226.t1 Fxyl908|g9411.t1 Valf|XP_003000675.1 Vdah|XP_009654521.1
OG0000086: Ffuj|XP_023426793.1 Ffuj|XP_023436596.1 Ffuj|XP_023437301.1 Ffuj|XP_023438037.1 Fgra|XP_011322094.1 Fman|CVK94065.1 Fman|CVK95321.1 Fman|CVL07523.1 Foly|XP_018241391.1 Foly|XP_018246982.1 Foly|XP_018258189.1 Foxy|EMT69642 Foxy|EMT71090 Foxy|EMT72428 Fpro|XP_031076855.1 Fpro|XP_031084878.1 Fpro|XP_031085598.1 Fpro|XP_031086381.1 Fsol|NechaP39246 Fsol|NechaP40128 Fsol|NechaP86985 Fsol|NechaP95726 Fudu|g3609.t1 Fudu|g4511.t1 Fudu|g9343.t1 Fver|XP_018747874.1 Fver|XP_018755455.1 Fxyl254|g11324.t1 Fxyl254|g7125.t1 Fxyl254|g9807.t1 Fxyl277|g11988.t1 Fxyl277|g13545.t1 Fxyl277|g9428.t1 Fxyl563|g14279.t1 Fxyl563|g5315.t1 Fxyl563|g7915.t1 Fxyl659|g11312.t1 Fxyl659|g4735.t1 Fxyl659|g9845.t1 Fxyl674|g10856.t1 Fxyl674|g2206.t1 Fxyl674|g4662.t1 Fxyl908|g14201.t1 Fxyl908|g4360.t1 Fxyl908|g6370.t1 Valf|XP_003002871.1 Vdah|XP_009653005.1
OG0000087: Ffuj|XP_023429773.1 Ffuj|XP_023431138.1 Ffuj|XP_023435823.1 Fgra|XP_011318602.1 Fgra|XP_011321641.1 Fgra|XP_011321857.1 Fgra|XP_011323212.1 Fman|CVK86398.1 Fman|CVL02011.1 Fman|CVL04710.1 Foly|XP_018238380.1 Foly|XP_018248485.1 Foly|XP_018249982.1 Foxy|EMT65784 Foxy|EMT67126 Foxy|EMT70568 Fpro|XP_031078779.1 Fpro|XP_031087736.1 Fpro|XP_031088268.1 Fsol|NechaP44066 Fsol|NechaP94110 Fudu|g1069.t1 Fudu|g10972.t1 Fudu|g6512.t1 Fver|XP_018756125.1 Fver|XP_018757277.1 Fver|XP_018759723.1 Fxyl254|g1106.t1 Fxyl254|g12609.t1 Fxyl254|g5795.t1 Fxyl277|g12437.t1 Fxyl277|g13475.t1 Fxyl277|g3204.t1 Fxyl563|g3501.t1 Fxyl563|g8401.t1 Fxyl563|g8636.t1 Fxyl659|g4373.t1 Fxyl659|g4578.t1 Fxyl659|g9078.t1 Fxyl674|g11490.t1 Fxyl674|g189.t1 Fxyl674|g4011.t1 Fxyl908|g10827.t1 Fxyl908|g1629.t1 Fxyl908|g4839.t1 Valf|XP_003007034.1 Vdah|XP_009656406.1
OG0000088: Ffuj|XP_023430058.1 Fgra|XP_011323169.1 Fman|CVK84997.1 Fman|CVK91860.1 Foly|XP_018234068.1 Foly|XP_018252351.1 Foly|XP_018257819.1 Foly|XP_018257820.1 Foly|XP_018258778.1 Foxy|EMT62875 Foxy|EMT67656 Fpro|XP_031074476.1 Fpro|XP_031078416.1 Fpro|XP_031081199.1 Fpro|XP_031084414.1 Fsol|NechaP40463 Fsol|NechaP43965 Fsol|NechaP55397 Fsol|NechaP63237 Fsol|NechaP79668 Fsol|NechaP82171 Fsol|NechaP89357 Fudu|g12204.t1 Fudu|g6878.t1 Fudu|g8414.t1 Fudu|g9215.t1 Fudu|g9626.t1 Fver|XP_018747475.1 Fver|XP_018760239.1 Fxyl254|g11941.t1 Fxyl254|g4900.t1 Fxyl277|g315.t1 Fxyl277|g578.t1 Fxyl563|g2442.t1 Fxyl563|g5026.t1 Fxyl563|g694.t1 Fxyl659|g11837.t1 Fxyl659|g8477.t1 Fxyl674|g1811.t1 Fxyl674|g1988.t1 Fxyl674|g2030.t1 Fxyl908|g13282.t1 Fxyl908|g1586.t1 Fxyl908|g5898.t1 Valf|XP_003004382.1 Valf|XP_003004383.1 Vdah|XP_009654345.1
OG0000089: Ffuj|XP_023430279.1 Fgra|XP_011319482.1 Fgra|XP_011325789.1 Fgra|XP_011328862.1 Fgra|XP_011328866.1 Fman|CVK92126.1 Foly|XP_018239833.1 Foly|XP_018243097.1 Foly|XP_018250919.1 Foly|XP_018253627.1 Foly|XP_018253628.1 Foly|XP_018253851.1 Foly|XP_018258314.1 Foxy|EMT63116 Foxy|EMT68732 Foxy|EMT69146 Foxy|EMT72980 Foxy|EMT74457 Fpro|XP_031084163.1 Fsol|NechaP20553 Fsol|NechaP34879 Fsol|NechaP51778 Fsol|NechaP72141 Fudu|g9870.t1 Fudu|g9871.t1 Fver|XP_018747193.1 Fver|XP_018747194.1 Fxyl254|g10704.t1 Fxyl254|g4558.t1 Fxyl254|g4561.t1 Fxyl277|g14194.t1 Fxyl277|g5388.t1 Fxyl277|g5391.t1 Fxyl563|g12267.t1 Fxyl563|g12285.t1 Fxyl563|g9121.t1 Fxyl563|g9125.t1 Fxyl659|g14011.t1 Fxyl674|g5882.t1 Fxyl674|g5883.t1 Fxyl674|g7186.t1 Fxyl908|g11103.t1 Fxyl908|g11107.t1 Fxyl908|g2366.t1 Fxyl908|g3867.t1 Valf|XP_003002783.1 Vdah|XP_009657368.1
OG0000090: Ffuj|XP_023432872.1 Fgra|XP_011319789.1 Fman|CVK90189.1 Foly|XP_018237946.1 Fpro|XP_031082430.1 Fsol|NechaP36283 Fudu|g3008.t1 Fudu|g3008.t2 Fver|XP_018746016.1 Fver|XP_018746017.1 Fver|XP_018746018.1 Fver|XP_018746019.1 Fver|XP_018746020.1 Fver|XP_018746021.1 Fver|XP_018746022.1 Fver|XP_018746023.1 Fver|XP_018746024.1 Fver|XP_018746025.1 Fver|XP_018746026.1 Fver|XP_018746027.1 Fver|XP_018746028.1 Fver|XP_018746029.1 Fver|XP_018746030.1 Fver|XP_018746031.1 Fver|XP_018746032.1 Fver|XP_018746033.1 Fver|XP_018746034.1 Fver|XP_018746035.1 Fver|XP_018746036.1 Fver|XP_018746037.1 Fver|XP_018746038.1 Fver|XP_018746039.1 Fxyl254|g10667.t1 Fxyl254|g10667.t2 Fxyl277|g742.t1 Fxyl277|g742.t2 Fxyl563|g5439.t1 Fxyl563|g5439.t2 Fxyl659|g7858.t1 Fxyl659|g7858.t2 Fxyl674|g3720.t1 Fxyl674|g3720.t2 Fxyl674|g5723.t1 Fxyl908|g12124.t1 Fxyl908|g12124.t2 Valf|XP_003007782.1 Vdah|XP_009658101.1
OG0000091: Ffuj|XP_023435300.1 Ffuj|XP_023437243.1 Ffuj|XP_023437554.1 Fgra|XP_011320967.1 Fgra|XP_011322362.1 Fman|CVK98054.1 Fman|CVL04235.1 Fman|CVL07410.1 Foly|XP_018250961.1 Foly|XP_018252908.1 Foly|XP_018258682.1 Foxy|EMT62722 Foxy|EMT69183 Foxy|EMT69184 Foxy|EMT74329 Fpro|XP_031086124.1 Fpro|XP_031086447.1 Fpro|XP_031088656.1 Fsol|NechaP45379 Fsol|NechaP51164 Fudu|g14693.t1 Fudu|g5889.t1 Fudu|g9387.t1 Fver|XP_018758336.1 Fver|XP_018758452.1 Fver|XP_018761196.1 Fxyl254|g1187.t1 Fxyl254|g12276.t1 Fxyl254|g5560.t1 Fxyl277|g4482.t1 Fxyl277|g4656.t1 Fxyl277|g6587.t1 Fxyl563|g1376.t1 Fxyl563|g3239.t1 Fxyl563|g8311.t1 Fxyl659|g13394.t1 Fxyl659|g387.t1 Fxyl659|g7447.t1 Fxyl674|g11761.t1 Fxyl674|g5801.t1 Fxyl674|g9475.t1 Fxyl908|g14281.t1 Fxyl908|g3534.t1 Fxyl908|g4729.t1 Valf|XP_003000371.1 Vdah|XP_009652139.1 Vdah|XP_009652699.1
OG0000092: Ffuj|XP_023435780.1 Fgra|XP_011321602.1 Fman|CVL04665.1 Foly|XP_018249923.1 Foly|XP_018249924.1 Foly|XP_018251401.1 Foly|XP_018251402.1 Foly|XP_018251707.1 Foly|XP_018251712.1 Foly|XP_018251830.1 Foly|XP_018251869.1 Foly|XP_018251870.1 Foly|XP_018253580.1 Foly|XP_018253609.1 Foly|XP_018253702.1 Foly|XP_018253819.1 Foly|XP_018258009.1 Foxy|EMT73042 Foxy|EMT73353 Foxy|EMT73717 Foxy|EMT73718 Fpro|XP_031082160.1 Fpro|XP_031084450.1 Fpro|XP_031088223.1 Fsol|NechaP76108 Fudu|g6464.t1 Fver|XP_018757327.1 Fver|XP_018759335.1 Fxyl254|g1666.t1 Fxyl254|g8779.t1 Fxyl277|g13445.t1 Fxyl277|g14511.t1 Fxyl563|g14066.t1 Fxyl563|g5698.t1 Fxyl659|g12610.t1 Fxyl659|g656.t1 Fxyl674|g12742.t1 Fxyl674|g4501.t1 Fxyl908|g4427.t1 Fxyl908|g633.t1 Valf|XP_003000506.1 Valf|XP_003003849.1 Valf|XP_003009152.1 Vdah|XP_009650122.1 Vdah|XP_009653262.1 Vdah|XP_009653289.1 Vdah|XP_009655607.1
OG0000093: Ffuj|XP_023425349.1 Ffuj|XP_023437115.1 Fgra|XP_011317679.1 Fgra|XP_011323066.1 Fgra|XP_011323122.1 Fgra|XP_011323321.1 Fgra|XP_011325155.1 Fgra|XP_011328870.1 Fman|CVK85057.1 Fman|CVK96109.1 Foly|XP_018247663.1 Foly|XP_018258418.1 Foxy|EMT67834 Foxy|EMT71656 Fpro|XP_031074412.1 Fpro|XP_031078183.1 Fpro|XP_031085432.1 Fpro|XP_031090298.1 Fsol|NechaP106438 Fsol|NechaP30546 Fsol|NechaP34680 Fsol|NechaP44809 Fsol|NechaP75745 Fsol|NechaP77123 Fudu|g3.t1 Fudu|g4108.t1 Fudu|g9181.t1 Fver|XP_018742067.1 Fver|XP_018754850.1 Fxyl254|g11495.t1 Fxyl277|g2338.t1 Fxyl563|g10192.t1 Fxyl563|g4765.t1 Fxyl659|g2296.t1 Fxyl659|g2599.t1 Fxyl659|g2600.t1 Fxyl674|g2744.t1 Fxyl908|g13576.t1 Fxyl908|g7698.t1 Valf|XP_003004878.1 Valf|XP_003009435.1 Valf|XP_003009686.1 Vdah|XP_009649322.1 Vdah|XP_009650401.1 Vdah|XP_009650939.1 Vdah|XP_009651324.1
OG0000094: Ffuj|XP_023425594.1 Ffuj|XP_023426134.1 Ffuj|XP_023431481.1 Fgra|XP_011321678.1 Fgra|XP_011325224.1 Fgra|XP_011327962.1 Fman|CVK85776.1 Fman|CVK96596.1 Fman|CVK99942.1 Fman|CVL02238.1 Foly|XP_018239416.1 Foly|XP_018245024.1 Foly|XP_018245025.1 Foly|XP_018245026.1 Foly|XP_018245027.1 Foly|XP_018248681.1 Foly|XP_018252315.1 Foxy|EMT60414 Foxy|EMT67691 Foxy|EMT69737 Foxy|EMT70405 Fpro|XP_031077592.1 Fpro|XP_031078401.1 Fpro|XP_031086482.1 Fpro|XP_031087918.1 Fsol|NechaP58177 Fsol|NechaP95210 Fudu|g4142.t1 Fudu|g8396.t1 Fver|XP_018751816.1 Fver|XP_018751817.1 Fver|XP_018760255.1 Fxyl254|g4462.t1 Fxyl254|g4697.t1 Fxyl277|g587.t1 Fxyl277|g9969.t1 Fxyl563|g10447.t1 Fxyl563|g400.t1 Fxyl659|g5.t1 Fxyl659|g9462.t1 Fxyl674|g2737.t1 Fxyl674|g6445.t1 Fxyl908|g11131.t1 Fxyl908|g9512.t1 Valf|XP_003001311.1 Vdah|XP_009658290.1
OG0000095: Ffuj|XP_023425781.1 Ffuj|XP_023432718.1 Ffuj|XP_023436715.1 Fgra|XP_011315709.1 Fgra|XP_011321983.1 Fgra|XP_011324283.1 Fman|CVK95544.1 Fman|CVK99404.1 Fman|CVL08026.1 Foly|XP_018236409.1 Foly|XP_018245638.1 Foly|XP_018247143.1 Foxy|EMT60838 Foxy|EMT71221 Fpro|XP_031077987.1 Fpro|XP_031083403.1 Fpro|XP_031085002.1 Fsol|NechaP33844 Fsol|NechaP54387 Fudu|g2054.t1 Fudu|g3740.t1 Fudu|g5561.t1 Fver|XP_018744500.1 Fver|XP_018751207.1 Fver|XP_018755321.1 Fxyl254|g12068.t1 Fxyl254|g14425.t1 Fxyl254|g3036.t1 Fxyl277|g11226.t1 Fxyl277|g1245.t1 Fxyl277|g649.t1 Fxyl563|g3457.t1 Fxyl563|g7616.t1 Fxyl563|g7829.t1 Fxyl659|g12222.t1 Fxyl659|g4925.t1 Fxyl659|g6191.t1 Fxyl674|g13176.t1 Fxyl674|g1732.t1 Fxyl674|g3835.t1 Fxyl908|g11092.t1 Fxyl908|g13091.t1 Fxyl908|g4288.t1 Fxyl908|g8836.t1 Valf|XP_003001466.1 Vdah|XP_009655848.1
OG0000096: Ffuj|XP_023426941.1 Ffuj|XP_023427575.1 Ffuj|XP_023431294.1 Fgra|XP_011319501.1 Fgra|XP_011325299.1 Fgra|XP_011327547.1 Fman|CVK89852.1 Fman|CVK94319.1 Fman|CVL02219.1 Foly|XP_018234109.1 Foly|XP_018234110.1 Foly|XP_018241221.1 Foly|XP_018241222.1 Foxy|EMT64932 Foxy|EMT71826 Fpro|XP_031076705.1 Fpro|XP_031079890.1 Fpro|XP_031084470.1 Fpro|XP_031087905.1 Fsol|NechaP53534 Fsol|NechaP75706 Fsol|NechaP90584 Fudu|g11106.t1 Fudu|g12091.t1 Fudu|g4384.t1 Fver|XP_018747688.1 Fver|XP_018747689.1 Fver|XP_018753917.1 Fver|XP_018756298.1 Fxyl254|g2527.t1 Fxyl254|g64.t1 Fxyl277|g342.t1 Fxyl277|g6311.t1 Fxyl563|g12581.t1 Fxyl563|g1343.t1 Fxyl563|g8003.t1 Fxyl659|g14515.t1 Fxyl659|g4361.t1 Fxyl674|g1666.t1 Fxyl674|g3585.t1 Fxyl674|g5721.t1 Fxyl674|g7206.t1 Fxyl908|g2800.t1 Fxyl908|g5051.t1 Fxyl908|g5096.t1 Vdah|XP_009651217.1
OG0000097: Ffuj|XP_023429975.1 Ffuj|XP_023435064.1 Ffuj|XP_023435858.1 Fgra|XP_011325732.1 Fgra|XP_011325733.1 Fman|CVK97055.1 Fman|CVL04785.1 Fman|CVL06908.1 Foly|XP_018238467.1 Foly|XP_018242400.1 Foly|XP_018242780.1 Foly|XP_018244706.1 Foly|XP_018257005.1 Fpro|XP_031086845.1 Fsol|NechaP25596 Fudu|g1129.t1 Fudu|g1480.t1 Fudu|g6547.t1 Fudu|g9149.t1 Fver|XP_018753516.1 Fver|XP_018757233.1 Fver|XP_018757234.1 Fver|XP_018759646.1 Fxyl254|g12464.t1 Fxyl254|g3502.t1 Fxyl254|g4396.t1 Fxyl254|g486.t1 Fxyl277|g12287.t1 Fxyl277|g2454.t1 Fxyl277|g837.t1 Fxyl277|g9212.t1 Fxyl563|g10151.t1 Fxyl563|g11341.t1 Fxyl563|g4583.t1 Fxyl563|g8531.t1 Fxyl659|g10604.t1 Fxyl659|g1714.t1 Fxyl659|g1966.t1 Fxyl674|g11454.t1 Fxyl674|g11622.t1 Fxyl674|g13643.t1 Fxyl674|g5004.t1 Fxyl908|g10401.t1 Fxyl908|g14015.t1 Fxyl908|g1781.t1 Fxyl908|g9123.t1
OG0000098: Ffuj|XP_023431590.1 Ffuj|XP_023436068.1 Ffuj|XP_023437637.1 Fgra|XP_011322880.1 Fgra|XP_011322893.1 Fman|CVK98846.1 Fman|CVL04141.1 Fman|CVL05129.1 Foly|XP_018250267.1 Foly|XP_018250903.1 Foly|XP_018256223.1 Foxy|EMT65556 Foxy|EMT69131 Foxy|EMT73878 Fpro|XP_031086034.1 Fpro|XP_031088524.1 Fpro|XP_031089888.1 Fsol|NechaP51619 Fsol|NechaP54321 Fsol|NechaP72708 Fudu|g14643.t1 Fudu|g3254.t1 Fudu|g6735.t1 Fver|XP_018757030.1 Fver|XP_018758124.1 Fver|XP_018761434.1 Fxyl254|g7275.t1 Fxyl254|g8626.t1 Fxyl254|g9681.t1 Fxyl277|g1872.t1 Fxyl277|g2551.t1 Fxyl277|g8196.t1 Fxyl563|g10728.t1 Fxyl563|g13740.t1 Fxyl563|g472.t1 Fxyl659|g10052.t1 Fxyl659|g2603.t1 Fxyl659|g6725.t1 Fxyl674|g1373.t1 Fxyl674|g3648.t1 Fxyl674|g4965.t1 Fxyl908|g13623.t1 Fxyl908|g664.t1 Fxyl908|g740.t1 Valf|XP_003002951.1 Vdah|XP_009653081.1
OG0000099: Ffuj|XP_023436288.1 Ffuj|XP_023436338.1 Fgra|XP_011318186.1 Fgra|XP_011328166.1 Fman|CVK87765.1 Fman|CVK94808.1 Fman|CVK94867.1 Foly|XP_018243147.1 Foly|XP_018257770.1 Foly|XP_018257842.1 Foxy|EMT62899 Foxy|EMT67931 Foxy|EMT74100 Foxy|EMT74101 Fpro|XP_031079767.1 Fpro|XP_031084534.1 Fpro|XP_031084590.1 Fsol|NechaP63123 Fsol|NechaP72647 Fsol|NechaP93985 Fsol|NechaP98248 Fudu|g100.t1 Fudu|g1936.t1 Fver|XP_018748831.1 Fver|XP_018761992.1 Fver|XP_018762047.1 Fxyl254|g10747.t1 Fxyl254|g2016.t1 Fxyl254|g6391.t1 Fxyl277|g10798.t1 Fxyl277|g13377.t1 Fxyl277|g7445.t1 Fxyl563|g2711.t1 Fxyl563|g6676.t1 Fxyl659|g13983.t1 Fxyl659|g5093.t1 Fxyl674|g12821.t1 Fxyl674|g1571.t1 Fxyl908|g11887.t1 Fxyl908|g957.t1 Valf|XP_003000669.1 Valf|XP_003008162.1 Valf|XP_003008586.1 Vdah|XP_009651155.1 Vdah|XP_009651769.1 Vdah|XP_009654514.1
OG0000100: Ffuj|XP_023423763.1 Ffuj|XP_023428736.1 Fgra|XP_011317441.1 Fgra|XP_011317442.1 Fgra|XP_011325273.1 Fman|CVK85781.1 Fman|CVL02814.1 Foly|XP_018236278.1 Foly|XP_018236279.1 Foly|XP_018249075.1 Foly|XP_018252312.1 Foxy|EMT64679 Foxy|EMT64680 Foxy|EMT67694 Foxy|EMT72231 Fpro|XP_031076188.1 Fpro|XP_031078404.1 Fpro|XP_031081183.1 Fsol|NechaP32016 Fsol|NechaP79612 Fsol|NechaP89637 Fudu|g12492.t1 Fudu|g8282.t1 Fudu|g8402.t1 Fver|XP_018751004.1 Fver|XP_018756711.1 Fver|XP_018760252.1 Fxyl254|g12238.t1 Fxyl254|g4465.t1 Fxyl254|g5610.t1 Fxyl277|g585.t1 Fxyl277|g9091.t1 Fxyl277|g9849.t1 Fxyl563|g10445.t1 Fxyl563|g645.t1 Fxyl659|g13192.t1 Fxyl659|g3.t1 Fxyl659|g7376.t1 Fxyl674|g1529.t1 Fxyl674|g2739.t1 Fxyl674|g3260.t1 Fxyl908|g11133.t1 Fxyl908|g12614.t1 Valf|XP_003006552.1 Vdah|XP_009651989.1
OG0000101: Ffuj|XP_023425709.1 Ffuj|XP_023427356.1 Ffuj|XP_023437710.1 Fgra|XP_011322814.1 Fgra|XP_011323232.1 Fman|CVK95679.1 Fman|CVK99327.1 Fman|CVL04062.1 Fman|CVL06295.1 Foly|XP_018247233.1 Foly|XP_018247350.1 Foly|XP_018250806.1 Foly|XP_018255222.1 Foly|XP_018258460.1 Foxy|EMT69044 Foxy|EMT71303 Foxy|EMT71304 Foxy|EMT72738 Foxy|EMT74313 Fpro|XP_031078071.1 Fpro|XP_031085949.1 Fpro|XP_031089236.1 Fsol|NechaP102850 Fsol|NechaP29559 Fudu|g14559.t1 Fudu|g3815.t1 Fver|XP_018755233.1 Fver|XP_018758213.1 Fver|XP_018760561.1 Fver|XP_018760562.1 Fver|XP_018760563.1 Fxyl254|g12150.t1 Fxyl254|g5939.t1 Fxyl277|g11823.t1 Fxyl563|g13911.t1 Fxyl563|g217.t1 Fxyl563|g9390.t1 Fxyl659|g6820.t1 Fxyl659|g8514.t1 Fxyl674|g11876.t1 Fxyl674|g12108.t1 Fxyl674|g14181.t1 Fxyl908|g10198.t1 Fxyl908|g14183.t1 Fxyl908|g4205.t1
OG0000102: Ffuj|XP_023425745.1 Ffuj|XP_023430288.1 Ffuj|XP_023434623.1 Fgra|XP_011317839.1 Fgra|XP_011319460.1 Fgra|XP_011319461.1 Fman|CVK92139.1 Fman|CVK97556.1 Fman|CVK99367.1 Foly|XP_018238519.1 Foly|XP_018239842.1 Foxy|EMT63124 Foxy|EMT72563 Fpro|XP_031078031.1 Fpro|XP_031084152.1 Fpro|XP_031087159.1 Fsol|NechaP32128 Fsol|NechaP77414 Fsol|NechaP81180 Fudu|g1173.t1 Fudu|g5593.t1 Fudu|g5595.t1 Fudu|g9881.t1 Fver|XP_018747182.1 Fver|XP_018751163.1 Fver|XP_018762404.1 Fver|XP_018762420.1 Fxyl254|g10714.t1 Fxyl254|g4720.t1 Fxyl254|g4721.t1 Fxyl277|g14184.t1 Fxyl277|g279.t1 Fxyl277|g280.t1 Fxyl563|g12277.t1 Fxyl563|g410.t1 Fxyl563|g7368.t1 Fxyl659|g6535.t1 Fxyl659|g6627.t1 Fxyl674|g8806.t1 Fxyl674|g8898.t1 Fxyl908|g14574.t1 Fxyl908|g14575.t1 Fxyl908|g2376.t1 Valf|XP_003004485.1 Vdah|XP_009654739.1
OG0000103: Ffuj|XP_023427495.1 Ffuj|XP_023434173.1 Ffuj|XP_023437090.1 Ffuj|XP_023438045.1 Fgra|XP_011320777.1 Fman|CVK96065.1 Fman|CVK96801.1 Fman|CVL03452.1 Fman|CVL06088.1 Foly|XP_018239265.1 Foly|XP_018247636.1 Foly|XP_018250356.1 Foly|XP_018255374.1 Foxy|EMT71635 Foxy|EMT72866 Foxy|EMT74374 Foxy|EMT74612 Fpro|XP_031085405.1 Fpro|XP_031085588.1 Fpro|XP_031086669.1 Fpro|XP_031089094.1 Fsol|NechaP37100 Fsol|NechaP49824 Fudu|g14168.t1 Fudu|g1655.t1 Fudu|g6961.t1 Fver|XP_018754872.1 Fver|XP_018760732.1 Fxyl254|g14174.t1 Fxyl254|g3029.t1 Fxyl277|g11629.t1 Fxyl277|g3385.t1 Fxyl563|g11159.t1 Fxyl563|g12157.t1 Fxyl563|g539.t1 Fxyl659|g10249.t1 Fxyl659|g13786.t1 Fxyl659|g5025.t1 Fxyl674|g12537.t1 Fxyl674|g7284.t1 Fxyl674|g8751.t1 Fxyl908|g13132.t1 Fxyl908|g3749.t1 Valf|XP_003003875.1 Vdah|XP_009655630.1
OG0000104: Ffuj|XP_023429340.1 Ffuj|XP_023434009.1 Fgra|XP_011323723.1 Fgra|XP_011325123.1 Fman|CVK86859.1 Fman|CVK96570.1 Foly|XP_018243857.1 Foly|XP_018243858.1 Foly|XP_018243859.1 Foly|XP_018243860.1 Foly|XP_018243861.1 Foly|XP_018243862.1 Foly|XP_018243863.1 Foxy|EMT61122 Foxy|EMT68490 Foxy|EMT71679 Fpro|XP_031079244.1 Fsol|NechaP48882 Fsol|NechaP50600 Fudu|g615.t1 Fudu|g615.t2 Fver|XP_018749581.1 Fver|XP_018749582.1 Fver|XP_018749583.1 Fver|XP_018749584.1 Fver|XP_018749585.1 Fxyl254|g2742.t1 Fxyl254|g8536.t1 Fxyl254|g8536.t2 Fxyl277|g13552.t1 Fxyl277|g13552.t2 Fxyl277|g814.t1 Fxyl563|g13302.t1 Fxyl563|g13302.t2 Fxyl659|g4431.t1 Fxyl659|g5049.t1 Fxyl659|g5049.t2 Fxyl674|g13583.t1 Fxyl674|g14140.t1 Fxyl674|g14140.t2 Fxyl908|g2686.t1 Fxyl908|g2686.t2 Valf|XP_003002960.1 Valf|XP_003004915.1 Vdah|XP_009653090.1
OG0000105: Ffuj|XP_023423548.1 Ffuj|XP_023423552.1 Ffuj|XP_023435283.1 Fman|CVK98026.1 Fman|CVL00283.1 Fman|CVL02549.1 Foly|XP_018248804.1 Foly|XP_018258371.1 Foxy|EMT62826 Foxy|EMT62828 Foxy|EMT64889 Fpro|XP_031076389.1 Fpro|XP_031078286.1 Fpro|XP_031078288.1 Fpro|XP_031088638.1 Fpro|XP_031090440.1 Fsol|NechaP102316 Fsol|NechaP56027 Fsol|NechaP58750 Fsol|NechaP98466 Fudu|g6751.t1 Fver|XP_018760504.1 Fxyl254|g12244.t1 Fxyl254|g8394.t1 Fxyl277|g13133.t1 Fxyl277|g9884.t1 Fxyl563|g10128.t1 Fxyl563|g12208.t1 Fxyl563|g13844.t1 Fxyl659|g4871.t1 Fxyl659|g9705.t1 Fxyl674|g3504.t1 Fxyl674|g5158.t1 Fxyl674|g7732.t1 Fxyl908|g110.t1 Fxyl908|g3049.t1 Fxyl908|g9502.t1 Valf|XP_003000479.1 Valf|XP_003005622.1 Vdah|XP_009651315.1 Vdah|XP_009651369.1 Vdah|XP_009651373.1 Vdah|XP_009652749.1 Vdah|XP_009653250.1
OG0000106: Ffuj|XP_023423960.1 Ffuj|XP_023427273.1 Fgra|XP_011317217.1 Fman|CVL03209.1 Fman|CVL06455.1 Foly|XP_018249433.1 Foly|XP_018255143.1 Foly|XP_018255144.1 Foly|XP_018255145.1 Foly|XP_018255146.1 Foly|XP_018255147.1 Foly|XP_018255148.1 Foly|XP_018255149.1 Foly|XP_018255150.1 Foly|XP_018255151.1 Foly|XP_018255152.1 Foly|XP_018255153.1 Foly|XP_018255154.1 Foly|XP_018255155.1 Foly|XP_018255156.1 Foly|XP_018255157.1 Foxy|EMT64450 Foxy|EMT72692 Fpro|XP_031075965.1 Fpro|XP_031089323.1 Fsol|NechaP103019 Fudu|g12707.t1 Fudu|g6779.t1 Fver|XP_018756385.1 Fver|XP_018760464.1 Fxyl254|g12942.t1 Fxyl254|g7738.t1 Fxyl277|g14705.t1 Fxyl277|g9391.t1 Fxyl563|g14285.t1 Fxyl563|g9367.t1 Fxyl659|g6584.t1 Fxyl659|g7535.t1 Fxyl674|g7653.t1 Fxyl674|g9605.t1 Fxyl908|g10891.t1 Fxyl908|g8661.t1 Valf|XP_003006888.1 Vdah|XP_009652318.1
OG0000107: Ffuj|XP_023428195.1 Fgra|XP_011326407.1 Fman|CVK88853.1 Foly|XP_018235337.1 Foly|XP_018235338.1 Foly|XP_018235339.1 Foly|XP_018235340.1 Foly|XP_018235341.1 Foly|XP_018235342.1 Foly|XP_018235343.1 Foly|XP_018235344.1 Foly|XP_018235345.1 Foly|XP_018235346.1 Foly|XP_018235347.1 Foly|XP_018235348.1 Foly|XP_018235349.1 Foly|XP_018235350.1 Foly|XP_018235351.1 Foly|XP_018235352.1 Foly|XP_018235353.1 Foly|XP_018235354.1 Foly|XP_018235355.1 Foly|XP_018235356.1 Foly|XP_018235357.1 Foly|XP_018235358.1 Foxy|EMT63913 Fpro|XP_031080578.1 Fsol|NechaP79239 Fudu|g7717.t1 Fudu|g7718.t1 Fver|XP_018750197.1 Fxyl254|g5665.t1 Fxyl254|g5665.t2 Fxyl277|g10511.t1 Fxyl277|g10511.t2 Fxyl563|g12679.t1 Fxyl563|g12679.t2 Fxyl659|g13928.t1 Fxyl674|g8326.t1 Fxyl674|g8326.t2 Fxyl908|g13388.t1 Fxyl908|g13388.t2 Valf|XP_003001141.1 Vdah|XP_009658229.1
OG0000108: Ffuj|XP_023428641.1 Ffuj|XP_023434086.1 Ffuj|XP_023435257.1 Fgra|XP_011319685.1 Fgra|XP_011323180.1 Fgra|XP_011323323.1 Fman|CVK96715.1 Fman|CVK97984.1 Foly|XP_018236150.1 Foly|XP_018245871.1 Foly|XP_018252858.1 Foxy|EMT62763 Foxy|EMT62909 Foxy|EMT72345 Fpro|XP_031081070.1 Fpro|XP_031086610.1 Fpro|XP_031088601.1 Fsol|NechaP83240 Fsol|NechaP87049 Fudu|g14136.t1 Fudu|g8172.t1 Fver|XP_018747529.1 Fver|XP_018750910.1 Fver|XP_018753820.1 Fver|XP_018758408.1 Fxyl254|g14247.t1 Fxyl254|g5813.t1 Fxyl254|g7945.t1 Fxyl277|g10368.t1 Fxyl277|g6187.t1 Fxyl277|g8597.t1 Fxyl563|g11790.t1 Fxyl563|g8783.t1 Fxyl659|g2018.t1 Fxyl659|g5325.t1 Fxyl659|g9439.t1 Fxyl674|g13148.t1 Fxyl674|g2668.t1 Fxyl674|g6824.t1 Fxyl908|g12252.t1 Fxyl908|g26.t1 Valf|XP_003000403.1 Vdah|XP_009648085.1 Vdah|XP_009653719.1
OG0000109: Ffuj|XP_023428729.1 Ffuj|XP_023429863.1 Ffuj|XP_023430033.1 Ffuj|XP_023430228.1 Fgra|XP_011320898.1 Fgra|XP_011326032.1 Fman|CVK86187.1 Foly|XP_018236268.1 Foly|XP_018239536.1 Foly|XP_018252626.1 Foly|XP_018254556.1 Foly|XP_018255693.1 Foxy|EMT67428 Foxy|EMT67430 Foxy|EMT69366 Foxy|EMT69367 Foxy|EMT72239 Foxy|EMT73984 Fpro|XP_031078647.1 Fpro|XP_031081175.1 Fpro|XP_031084217.1 Fpro|XP_031084441.1 Fsol|NechaP52948 Fsol|NechaP55997 Fsol|NechaP73218 Fudu|g8274.t1 Fudu|g8631.t1 Fudu|g9644.t1 Fver|XP_018747454.1 Fver|XP_018750996.1 Fver|XP_018757746.1 Fver|XP_018759579.1 Fxyl254|g11935.t1 Fxyl254|g2174.t1 Fxyl277|g11422.t1 Fxyl277|g2767.t1 Fxyl563|g10222.t1 Fxyl563|g5797.t1 Fxyl659|g10848.t1 Fxyl659|g3289.t1 Fxyl674|g2422.t1 Fxyl674|g3251.t1 Fxyl908|g14269.t1 Fxyl908|g4610.t1
OG0000110: Ffuj|XP_023431375.1 Ffuj|XP_023436509.1 Fgra|XP_011318484.1 Fgra|XP_011320829.1 Fman|CVK95171.1 Fman|CVL01865.1 Fman|CVL02480.1 Foly|XP_018246869.1 Foly|XP_018248199.1 Foly|XP_018248745.1 Foly|XP_018257873.1 Foxy|EMT70729 Foxy|EMT71004 Foxy|EMT73475 Fpro|XP_031076455.1 Fpro|XP_031084788.1 Fpro|XP_031087605.1 Fpro|XP_031089970.1 Fsol|NechaP22286 Fsol|NechaP53347 Fudu|g10840.t1 Fudu|g12236.t1 Fver|XP_018755551.1 Fver|XP_018757019.1 Fver|XP_018762206.1 Fxyl254|g6076.t1 Fxyl254|g8648.t1 Fxyl254|g8914.t1 Fxyl277|g13089.t1 Fxyl277|g3895.t1 Fxyl277|g8543.t1 Fxyl563|g4895.t1 Fxyl563|g9583.t1 Fxyl659|g12075.t1 Fxyl659|g8505.t1 Fxyl674|g10955.t1 Fxyl674|g13355.t1 Fxyl674|g2365.t1 Fxyl908|g12420.t1 Fxyl908|g2500.t1 Fxyl908|g2850.t1 Fxyl908|g3347.t1 Valf|XP_003006731.1 Vdah|XP_009652160.1
OG0000111: Ffuj|XP_023433807.1 Ffuj|XP_023437532.1 Ffuj|XP_023437774.1 Fgra|XP_011321927.1 Fman|CVL03958.1 Fman|CVL05345.1 Fman|CVL08775.1 Foly|XP_018250699.1 Foly|XP_018257582.1 Foly|XP_018258457.1 Foxy|EMT68980 Foxy|EMT69436 Foxy|EMT74311 Fpro|XP_031082257.1 Fpro|XP_031085918.1 Fpro|XP_031086147.1 Fsol|NechaP31528 Fsol|NechaP51366 Fsol|NechaP52373 Fudu|g12108.t1 Fudu|g14488.t1 Fudu|g14796.t1 Fver|XP_018758275.1 Fver|XP_018759432.1 Fver|XP_018760862.1 Fxyl254|g10151.t1 Fxyl254|g12223.t1 Fxyl254|g12636.t1 Fxyl277|g4565.t1 Fxyl277|g5442.t1 Fxyl277|g5694.t1 Fxyl563|g4644.t1 Fxyl563|g7105.t1 Fxyl563|g8383.t1 Fxyl659|g13809.t1 Fxyl659|g7333.t1 Fxyl659|g9764.t1 Fxyl674|g10259.t1 Fxyl674|g5455.t1 Fxyl908|g10423.t1 Fxyl908|g1305.t1 Fxyl908|g8878.t1 Valf|XP_003008145.1 Vdah|XP_009651749.1
OG0000112: Ffuj|XP_023424747.1 Ffuj|XP_023428299.1 Fgra|XP_011316575.1 Fgra|XP_011326968.1 Fman|CVK84199.1 Fman|CVK88664.1 Foly|XP_018233115.1 Foly|XP_018233116.1 Foly|XP_018233117.1 Foly|XP_018235567.1 Foly|XP_018235568.1 Foly|XP_018235569.1 Foly|XP_018235570.1 Foxy|EMT64049 Fpro|XP_031075086.1 Fpro|XP_031080695.1 Fsol|NechaP57603 Fsol|NechaP60399 Fsol|NechaP7195 Fudu|g13551.t1 Fudu|g7836.t1 Fver|XP_018743030.1 Fver|XP_018743031.1 Fver|XP_018743032.1 Fver|XP_018750401.1 Fver|XP_018750402.1 Fver|XP_018750403.1 Fxyl254|g13344.t1 Fxyl254|g1800.t1 Fxyl277|g10265.t1 Fxyl277|g13490.t1 Fxyl563|g12424.t1 Fxyl563|g3812.t1 Fxyl659|g10201.t1 Fxyl659|g1918.t1 Fxyl674|g13385.t1 Fxyl674|g8244.t1 Fxyl908|g13923.t1 Fxyl908|g2898.t1 Valf|XP_003000963.1 Valf|XP_003002781.1 Vdah|XP_009657095.1 Vdah|XP_009657366.1
OG0000113: Ffuj|XP_023425174.1 Ffuj|XP_023425175.1 Ffuj|XP_023432534.1 Ffuj|XP_023437925.1 Fgra|XP_011321637.1 Fman|CVK84857.1 Fman|CVK91286.1 Fman|CVK91287.1 Fman|CVL03655.1 Foly|XP_018233907.1 Foly|XP_018233908.1 Foly|XP_018249977.1 Foly|XP_018250475.1 Foxy|EMT65789 Fpro|XP_031074617.1 Fpro|XP_031083202.1 Fpro|XP_031085726.1 Fsol|NechaP102232 Fsol|NechaP78023 Fsol|NechaP86874 Fsol|NechaP99093 Fudu|g14076.t1 Fudu|g14114.t1 Fudu|g14282.t1 Fver|XP_018742258.1 Fxyl254|g10435.t1 Fxyl254|g12190.t1 Fxyl254|g9031.t1 Fxyl277|g193.t1 Fxyl277|g4906.t1 Fxyl277|g5712.t1 Fxyl563|g11108.t1 Fxyl563|g9068.t1 Fxyl659|g10218.t1 Fxyl659|g1447.t1 Fxyl659|g7796.t1 Fxyl674|g12759.t1 Fxyl674|g12944.t1 Fxyl674|g3324.t1 Fxyl908|g202.t1 Fxyl908|g9292.t1 Valf|XP_003003478.1 Vdah|XP_009655245.1
OG0000114: Ffuj|XP_023425632.1 Ffuj|XP_023434997.1 Ffuj|XP_023436342.1 Fgra|XP_011324393.1 Fman|CVK87788.1 Fman|CVK94879.1 Fman|CVL06854.1 Foly|XP_018243137.1 Foly|XP_018254260.1 Foly|XP_018254261.1 Foly|XP_018257060.1 Foxy|EMT67921 Foxy|EMT72085 Foxy|EMT74108 Fpro|XP_031078155.1 Fpro|XP_031079779.1 Fpro|XP_031084594.1 Fpro|XP_031089561.1 Fsol|NechaP53599 Fsol|NechaP82111 Fsol|NechaP95939 Fudu|g3348.t1 Fudu|g88.t1 Fudu|g8992.t1 Fver|XP_018748819.1 Fver|XP_018761988.1 Fxyl254|g10741.t1 Fxyl254|g8138.t1 Fxyl277|g13384.t1 Fxyl277|g531.t1 Fxyl563|g2704.t1 Fxyl563|g5657.t1 Fxyl659|g13989.t1 Fxyl659|g5248.t1 Fxyl659|g8968.t1 Fxyl674|g13931.t1 Fxyl674|g1563.t2 Fxyl908|g321.t1 Fxyl908|g950.t1 Valf|XP_003000753.1 Valf|XP_003009716.1 Vdah|XP_009650911.1 Vdah|XP_009654605.1
OG0000115: Ffuj|XP_023426815.1 Fman|CVK85888.1 Fman|CVK88378.1 Fman|CVK94110.1 Fman|CVL09249.1 Foly|XP_018235855.1 Foly|XP_018241364.1 Foly|XP_018241365.1 Foly|XP_018252081.1 Foly|XP_018257322.1 Foly|XP_018257964.1 Foly|XP_018258081.1 Foxy|EMT64214 Foxy|EMT64215 Fpro|XP_031076830.1 Fpro|XP_031078472.1 Fpro|XP_031080863.1 Fudu|g4488.t1 Fudu|g8464.t1 Fver|XP_018747848.1 Fver|XP_018747849.1 Fver|XP_018750654.1 Fxyl254|g1252.t1 Fxyl254|g1253.t1 Fxyl254|g2441.t1 Fxyl277|g2081.t1 Fxyl277|g2108.t1 Fxyl277|g2109.t1 Fxyl563|g10059.t1 Fxyl563|g10550.t1 Fxyl563|g10551.t1 Fxyl563|g1321.t1 Fxyl659|g13306.t1 Fxyl659|g2837.t1 Fxyl674|g11071.t1 Fxyl674|g5786.t1 Fxyl674|g5787.t1 Fxyl908|g11831.t1 Fxyl908|g11832.t1 Fxyl908|g12401.t1 Fxyl908|g13164.t1 Vdah|XP_009650928.1 Vdah|XP_009651313.1
OG0000116: Ffuj|XP_023426871.1 Ffuj|XP_023436537.1 Fgra|XP_011321597.1 Fgra|XP_011322131.1 Fgra|XP_011328649.1 Fman|CVK94209.1 Fman|CVK95219.1 Foly|XP_018241289.1 Foly|XP_018242385.1 Foly|XP_018242792.1 Foly|XP_018244399.1 Foly|XP_018244718.1 Foly|XP_018246903.1 Foly|XP_018246904.1 Foly|XP_018257017.1 Foxy|EMT71033 Foxy|EMT71034 Fpro|XP_031076766.1 Fpro|XP_031084816.1 Fsol|NechaP23559 Fsol|NechaP52885 Fsol|NechaP85518 Fsol|NechaP88573 Fsol|NechaP98068 Fudu|g3551.t1 Fudu|g4431.t1 Fver|XP_018747779.1 Fver|XP_018755525.1 Fxyl254|g10795.t1 Fxyl254|g12420.t1 Fxyl277|g14694.t1 Fxyl277|g8929.t1 Fxyl563|g12307.t1 Fxyl659|g13567.t1 Fxyl659|g6801.t1 Fxyl674|g3537.t1 Fxyl674|g5009.t1 Fxyl908|g5939.t1 Valf|XP_003002720.1 Valf|XP_003002989.1 Valf|XP_003007158.1 Vdah|XP_009653122.1 Vdah|XP_009657307.1
OG0000117: Ffuj|XP_023427012.1 Ffuj|XP_023427014.1 Ffuj|XP_023427015.1 Ffuj|XP_023427025.1 Fman|CVK94469.1 Fman|CVK94470.1 Fman|CVK94472.1 Fman|CVK94479.1 Foly|XP_018241110.1 Foxy|EMT72497 Fpro|XP_031076601.1 Fpro|XP_031076611.1 Fpro|XP_031076612.1 Fudu|g4274.t1 Fudu|g4275.t1 Fudu|g4277.t1 Fudu|g4279.t1 Fudu|g4283.t1 Fver|XP_018747578.1 Fxyl254|g13538.t1 Fxyl254|g13539.t1 Fxyl254|g13540.t1 Fxyl254|g13545.t1 Fxyl277|g11566.t1 Fxyl277|g11571.t1 Fxyl277|g11572.t1 Fxyl277|g11573.t1 Fxyl563|g837.t1 Fxyl563|g843.t1 Fxyl563|g844.t1 Fxyl563|g845.t1 Fxyl659|g6948.t1 Fxyl659|g6953.t1 Fxyl659|g6954.t1 Fxyl659|g6955.t1 Fxyl674|g3928.t1 Fxyl674|g3929.t1 Fxyl674|g3930.t1 Fxyl674|g3935.t1 Fxyl908|g3504.t1 Fxyl908|g3505.t1 Fxyl908|g3506.t1 Fxyl908|g3512.t1
OG0000118: Ffuj|XP_023431609.1 Ffuj|XP_023434638.1 Ffuj|XP_023434709.1 Fman|CVK97583.1 Fman|CVK97680.1 Fman|CVK98801.1 Foly|XP_018238515.1 Foly|XP_018238516.1 Foly|XP_018252750.1 Foly|XP_018256196.1 Foxy|EMT66600 Foxy|EMT67320 Foxy|EMT73861 Fpro|XP_031087175.1 Fpro|XP_031087251.1 Fpro|XP_031089867.1 Fsol|NechaP53007 Fsol|NechaP87378 Fsol|NechaP88609 Fudu|g1160.t1 Fudu|g3235.t1 Fudu|g8734.t1 Fver|XP_018761414.1 Fver|XP_018762327.1 Fver|XP_018762407.1 Fxyl254|g3922.t1 Fxyl254|g4706.t1 Fxyl254|g8922.t1 Fxyl277|g14321.t1 Fxyl277|g265.t1 Fxyl277|g9659.t1 Fxyl563|g1763.t1 Fxyl563|g488.t1 Fxyl563|g8110.t1 Fxyl659|g1610.t1 Fxyl659|g6641.t1 Fxyl659|g8997.t1 Fxyl674|g11750.t1 Fxyl674|g1696.t1 Fxyl674|g3741.t1 Fxyl908|g13639.t1 Fxyl908|g6828.t1 Fxyl908|g9156.t1
OG0000119: Ffuj|XP_023431905.1 Ffuj|XP_023436559.1 Fman|CVK90337.1 Fman|CVK95263.1 Fman|CVL08949.1 Foly|XP_018237795.1 Foly|XP_018252823.1 Foxy|EMT67253 Foxy|EMT67254 Fpro|XP_031082515.1 Fpro|XP_031084842.1 Fpro|XP_031087319.1 Fsol|NechaP78370 Fudu|g14115.t1 Fudu|g8789.t1 Fver|XP_018745892.1 Fver|XP_018755494.1 Fver|XP_018755495.1 Fver|XP_018762252.1 Fxyl254|g14309.t1 Fxyl254|g9030.t1 Fxyl277|g14135.t1 Fxyl277|g4905.t1 Fxyl563|g352.t1 Fxyl563|g9067.t1 Fxyl659|g10219.t1 Fxyl659|g8776.t1 Fxyl674|g12760.t1 Fxyl674|g13325.t1 Fxyl908|g11520.t1 Fxyl908|g201.t1 Valf|XP_003000495.1 Valf|XP_003007679.1 Valf|XP_003007681.1 Valf|XP_003007760.1 Valf|XP_003007996.1 Vdah|XP_009651367.1 Vdah|XP_009651599.1 Vdah|XP_009652059.1 Vdah|XP_009653278.1 Vdah|XP_009656010.1 Vdah|XP_009656012.1 Vdah|XP_009658260.1
OG0000120: Ffuj|XP_023432305.1 Fgra|XP_011320074.1 Fman|CVK91037.1 Foly|XP_018237009.1 Foly|XP_018237010.1 Foly|XP_018237011.1 Foly|XP_018237012.1 Foly|XP_018237013.1 Foly|XP_018237014.1 Foly|XP_018237015.1 Foly|XP_018237016.1 Foly|XP_018237017.1 Foly|XP_018237018.1 Foly|XP_018237019.1 Foly|XP_018237020.1 Foly|XP_018237021.1 Foly|XP_018237022.1 Foly|XP_018237023.1 Foly|XP_018237024.1 Foly|XP_018237025.1 Foly|XP_018237026.1 Foly|XP_018237027.1 Foly|XP_018237028.1 Foly|XP_018237029.1 Foly|XP_018237030.1 Fpro|XP_031082950.1 Fsol|NechaP92038 Fudu|g2533.t1 Fver|XP_018745129.1 Fver|XP_018745130.1 Fver|XP_018745131.1 Fver|XP_018745132.1 Fver|XP_018745133.1 Fver|XP_018745134.1 Fver|XP_018745135.1 Fxyl254|g12132.t1 Fxyl277|g5864.t1 Fxyl563|g12742.t1 Fxyl659|g5960.t1 Fxyl674|g11304.t1 Fxyl908|g401.t1 Valf|XP_003007586.1 Vdah|XP_009656101.1
OG0000121: Ffuj|XP_023433504.1 Ffuj|XP_023436256.1 Ffuj|XP_023436306.1 Fgra|XP_011323053.1 Fgra|XP_011323135.1 Fgra|XP_011323907.1 Fman|CVK94763.1 Fman|CVK94789.1 Fman|CVK96554.1 Fman|CVL01285.1 Foly|XP_018246849.1 Foly|XP_018257823.1 Foly|XP_018257878.1 Foly|XP_018257879.1 Foxy|EMT62880 Foxy|EMT62936 Foxy|EMT70364 Fpro|XP_031081889.1 Fpro|XP_031084500.1 Fpro|XP_031084556.1 Fsol|NechaP46887 Fsol|NechaP93146 Fsol|NechaP95945 Fudu|g11754.t1 Fudu|g1923.t1 Fver|XP_018753038.1 Fver|XP_018762023.1 Fver|XP_018762024.1 Fxyl254|g4090.t1 Fxyl254|g6773.t1 Fxyl277|g10762.t1 Fxyl277|g2889.t1 Fxyl563|g4368.t1 Fxyl659|g13682.t1 Fxyl659|g6232.t1 Fxyl674|g12787.t1 Fxyl674|g2529.t1 Fxyl674|g5303.t1 Fxyl908|g4774.t1 Valf|XP_003003746.1 Valf|XP_003007086.1 Vdah|XP_009655504.1 Vdah|XP_009656456.1
OG0000122: Fgra|XP_011323140.1 Fman|CVL09096.1 Foly|XP_018242461.1 Foly|XP_018242734.1 Foly|XP_018242735.1 Foly|XP_018244179.1 Foly|XP_018244183.1 Foly|XP_018244369.1 Foly|XP_018244661.1 Foly|XP_018244662.1 Foly|XP_018254599.1 Foly|XP_018254629.1 Foly|XP_018254639.1 Foly|XP_018254967.1 Foly|XP_018254982.1 Foly|XP_018255606.1 Foly|XP_018255615.1 Foly|XP_018255645.1 Foly|XP_018255646.1 Foly|XP_018255860.1 Foly|XP_018255872.1 Foly|XP_018256373.1 Foly|XP_018256386.1 Foly|XP_018256959.1 Foly|XP_018257420.1 Foly|XP_018257503.1 Foly|XP_018258092.1 Foly|XP_018258095.1 Foly|XP_018258096.1 Foly|XP_018258794.1 Foxy|EMT69788 Foxy|EMT74086 Fsol|NechaP55044 Fsol|NechaP55459 Fxyl254|g12023.t1 Fxyl277|g4626.t1 Fxyl563|g10190.t1 Fxyl563|g9084.t1 Fxyl674|g2973.t1 Fxyl908|g5293.t1 Fxyl908|g645.t1 Vdah|XP_009652783.1 Vdah|XP_009653736.1
OG0000123: Foly|XP_018242558.1 Foly|XP_018242572.1 Foly|XP_018242648.1 Foly|XP_018244582.1 Foly|XP_018251776.1 Foly|XP_018253650.1 Foly|XP_018254040.1 Foly|XP_018254541.1 Foly|XP_018255706.1 Foly|XP_018256516.1 Foly|XP_018256562.1 Foly|XP_018256866.1 Foly|XP_018257433.1 Foly|XP_018257518.1 Foxy|EMT69820 Foxy|EMT71759 Foxy|EMT74709 Fxyl254|g3546.t1 Fxyl254|g4235.t1 Fxyl254|g8505.t1 Fxyl277|g4456.t1 Fxyl277|g591.t1 Fxyl277|g8615.t1 Fxyl277|g9209.t1 Fxyl563|g2578.t1 Fxyl563|g2847.t1 Fxyl563|g8977.t1 Fxyl659|g11129.t1 Fxyl659|g14469.t1 Fxyl674|g1832.t1 Fxyl674|g1991.t1 Fxyl908|g5650.t1 Fxyl908|g7342.t1 Fxyl908|g7343.t1 Vdah|XP_009651336.1 Vdah|XP_009651343.1 Vdah|XP_009651358.1 Vdah|XP_009651362.1 Vdah|XP_009652691.1 Vdah|XP_009652750.1 Vdah|XP_009652784.1 Vdah|XP_009653738.1 Vdah|XP_009653807.1
OG0000124: Ffuj|XP_023424739.1 Ffuj|XP_023425578.1 Fgra|XP_011316560.1 Fgra|XP_011316561.1 Fman|CVK84182.1 Foly|XP_018233097.1 Foxy|EMT61612 Foxy|EMT61613 Fpro|XP_031075097.1 Fsol|NechaP65753 Fsol|NechaP75129 Fudu|g13541.t1 Fudu|g13541.t2 Fudu|g13541.t3 Fver|XP_018743046.1 Fver|XP_018743047.1 Fver|XP_018743048.1 Fver|XP_018743049.1 Fver|XP_018743050.1 Fver|XP_018743051.1 Fver|XP_018743052.1 Fver|XP_018743053.1 Fxyl254|g13353.t1 Fxyl254|g13353.t2 Fxyl277|g10255.t1 Fxyl277|g10255.t2 Fxyl277|g10255.t3 Fxyl563|g4154.t1 Fxyl563|g4154.t2 Fxyl563|g4154.t3 Fxyl659|g10211.t1 Fxyl659|g10211.t2 Fxyl659|g10211.t3 Fxyl674|g8254.t1 Fxyl674|g8254.t2 Fxyl674|g8254.t3 Fxyl908|g7684.t1 Fxyl908|g7684.t2 Fxyl908|g7684.t3 Valf|XP_003004213.1 Vdah|XP_009654176.1 Vdah|XP_009654177.1
OG0000125: Ffuj|XP_023424962.1 Ffuj|XP_023428732.1 Fgra|XP_011316424.1 Fgra|XP_011320896.1 Fman|CVK84581.1 Fman|CVK84993.1 Foly|XP_018233553.1 Foly|XP_018234064.1 Foly|XP_018254545.1 Foly|XP_018254553.1 Foly|XP_018255696.1 Foly|XP_018255702.1 Foxy|EMT61342 Foxy|EMT72236 Fpro|XP_031074480.1 Fpro|XP_031074844.1 Fpro|XP_031081178.1 Fsol|NechaP47996 Fsol|NechaP55318 Fsol|NechaP81210 Fsol|NechaP90385 Fsol|NechaP91483 Fsol|NechaP98419 Fudu|g13768.t1 Fudu|g8277.t1 Fver|XP_018742623.1 Fver|XP_018750999.1 Fxyl254|g12232.t1 Fxyl254|g4896.t1 Fxyl254|g7680.t1 Fxyl277|g2350.t1 Fxyl277|g319.t1 Fxyl277|g9843.t1 Fxyl563|g9541.t1 Fxyl659|g1796.t1 Fxyl659|g7371.t1 Fxyl674|g2026.t1 Fxyl674|g3255.t1 Fxyl674|g5899.t1 Fxyl908|g10017.t1 Valf|XP_003002810.1 Vdah|XP_009657398.1
OG0000126: Ffuj|XP_023426322.1 Ffuj|XP_023434659.1 Ffuj|XP_023434661.1 Fgra|XP_011321876.1 Fgra|XP_011322941.1 Fgra|XP_011323833.1 Fman|CVK93429.1 Fman|CVK97623.1 Fman|CVK97626.1 Foly|XP_018242219.1 Foly|XP_018252684.1 Foly|XP_018252689.1 Foxy|EMT67376 Foxy|EMT67378 Fpro|XP_031077380.1 Fpro|XP_031087199.1 Fpro|XP_031087201.1 Fsol|NechaP14339 Fsol|NechaP37041 Fsol|NechaP42233 Fsol|NechaP49951 Fsol|NechaP98344 Fudu|g5017.t1 Fudu|g8684.t1 Fudu|g8685.t1 Fver|XP_018748620.1 Fver|XP_018762377.1 Fver|XP_018762380.1 Fxyl254|g9071.t1 Fxyl254|g9237.t1 Fxyl277|g12848.t1 Fxyl277|g13409.t1 Fxyl563|g5193.t1 Fxyl563|g8563.t1 Fxyl659|g3256.t1 Fxyl659|g7704.t1 Fxyl674|g12201.t1 Fxyl674|g2457.t1 Fxyl908|g1934.t1 Fxyl908|g1963.t1 Valf|XP_003002769.1 Vdah|XP_009657353.1
OG0000127: Ffuj|XP_023427337.1 Ffuj|XP_023428871.1 Ffuj|XP_023434103.1 Fman|CVK87721.1 Fman|CVK96736.1 Fman|CVL08876.1 Foly|XP_018239312.1 Foly|XP_018243165.1 Foly|XP_018243166.1 Foly|XP_018255197.1 Foly|XP_018257393.1 Foxy|EMT67955 Fpro|XP_031079747.1 Fpro|XP_031086592.1 Fpro|XP_031089255.1 Fsol|NechaP56544 Fudu|g119.t1 Fudu|g120.t1 Fudu|g1768.t1 Fudu|g6817.t1 Fver|XP_018748849.1 Fxyl254|g11484.t1 Fxyl254|g2606.t1 Fxyl254|g7314.t1 Fxyl254|g8431.t1 Fxyl277|g12916.t1 Fxyl277|g13084.t1 Fxyl277|g4580.t1 Fxyl277|g8886.t1 Fxyl563|g11030.t1 Fxyl563|g4317.t1 Fxyl563|g9404.t1 Fxyl659|g119.t1 Fxyl659|g13830.t1 Fxyl659|g14297.t1 Fxyl659|g1755.t1 Fxyl674|g1125.t1 Fxyl674|g2875.t1 Fxyl674|g459.t1 Fxyl908|g2279.t1 Fxyl908|g3929.t1 Fxyl908|g5715.t1
OG0000128: Ffuj|XP_023429443.1 Fgra|XP_011324989.1 Fman|CVK86727.1 Foly|XP_018244022.1 Foly|XP_018244023.1 Foly|XP_018244024.1 Foly|XP_018244025.1 Foly|XP_018244026.1 Foxy|EMT68619 Fpro|XP_031079124.1 Fsol|NechaP52284 Fsol|NechaP78688 Fsol|NechaP869 Fudu|g733.t1 Fver|XP_018749792.1 Fver|XP_018749793.1 Fver|XP_018749794.1 Fver|XP_018749795.1 Fver|XP_018749796.1 Fver|XP_018749797.1 Fver|XP_018749798.1 Fver|XP_018749799.1 Fxyl254|g1084.t1 Fxyl277|g10332.t1 Fxyl563|g7563.t1 Fxyl659|g8193.t1 Fxyl674|g12385.t1 Fxyl908|g6221.t1 Valf|XP_002999612.1 Valf|XP_002999703.1 Valf|XP_003000333.1 Valf|XP_003000717.1 Valf|XP_003000723.1 Valf|XP_003001390.1 Valf|XP_003002030.1 Vdah|XP_009650489.1 Vdah|XP_009652764.1 Vdah|XP_009654567.1 Vdah|XP_009654573.1 Vdah|XP_009655772.1 Vdah|XP_009656601.1 Vdah|XP_009657974.1
OG0000129: Ffuj|XP_023431127.1 Fgra|XP_011318601.1 Fman|CVL02000.1 Foly|XP_018248456.1 Foly|XP_018248457.1 Foly|XP_018248458.1 Foly|XP_018248459.1 Foly|XP_018248460.1 Foly|XP_018248461.1 Foly|XP_018248462.1 Foly|XP_018248463.1 Foly|XP_018248464.1 Foly|XP_018248465.1 Foly|XP_018258445.1 Fpro|XP_031087724.1 Fsol|NechaP81962 Fudu|g10962.t1 Fudu|g10962.t2 Fver|XP_018756103.1 Fver|XP_018756104.1 Fver|XP_018756105.1 Fver|XP_018756106.1 Fver|XP_018756107.1 Fver|XP_018756108.1 Fver|XP_018756109.1 Fver|XP_018756110.1 Fver|XP_018756111.1 Fver|XP_018756112.1 Fxyl254|g9259.t1 Fxyl254|g9259.t2 Fxyl277|g5125.t1 Fxyl277|g5125.t2 Fxyl563|g14292.t1 Fxyl563|g14292.t2 Fxyl659|g12828.t1 Fxyl659|g12828.t2 Fxyl674|g3411.t1 Fxyl674|g3411.t2 Fxyl908|g7459.t1 Fxyl908|g7459.t2 Valf|XP_003006356.1 Vdah|XP_009650808.1
OG0000130: Ffuj|XP_023432102.1 Ffuj|XP_023435996.1 Ffuj|XP_023437543.1 Fgra|XP_011320212.1 Fgra|XP_011322368.1 Fman|CVK90691.1 Fman|CVL08764.1 Foly|XP_018237454.1 Foly|XP_018237455.1 Foly|XP_018237456.1 Foly|XP_018237457.1 Foxy|EMT69424 Fpro|XP_031082727.1 Fpro|XP_031086136.1 Fpro|XP_031088448.1 Fsol|NechaP59265 Fsol|NechaP68906 Fsol|NechaP89468 Fudu|g2723.t1 Fudu|g9128.t1 Fver|XP_018742399.1 Fver|XP_018742400.1 Fver|XP_018745575.1 Fver|XP_018745576.1 Fver|XP_018760849.1 Fver|XP_018760850.1 Fxyl254|g12577.t1 Fxyl254|g9415.t1 Fxyl277|g13153.t1 Fxyl277|g4242.t1 Fxyl563|g11402.t1 Fxyl563|g12195.t1 Fxyl659|g1192.t1 Fxyl659|g7218.t1 Fxyl674|g4946.t1 Fxyl674|g5464.t1 Fxyl908|g2007.t1 Fxyl908|g2757.t1 Valf|XP_003001694.1 Valf|XP_003009110.1 Vdah|XP_009650073.1 Vdah|XP_009650713.1
OG0000131: Ffuj|XP_023434617.1 Ffuj|XP_023435019.1 Ffuj|XP_023436957.1 Fgra|XP_011320666.1 Fgra|XP_011323157.1 Fgra|XP_011328856.1 Fman|CVK95911.1 Fman|CVL06874.1 Foly|XP_018247479.1 Foly|XP_018251771.1 Foly|XP_018251772.1 Foly|XP_018251773.1 Foly|XP_018252582.1 Foly|XP_018253653.1 Foly|XP_018254298.1 Foly|XP_018254634.1 Foly|XP_018255610.1 Foxy|EMT61003 Foxy|EMT67469 Foxy|EMT72113 Fpro|XP_031078174.1 Fpro|XP_031084447.1 Fpro|XP_031085266.1 Fpro|XP_031089580.1 Fsol|NechaP16360 Fsol|NechaP45218 Fsol|NechaP53204 Fudu|g9009.t1 Fver|XP_018755032.1 Fver|XP_018761700.1 Fxyl254|g2850.t1 Fxyl277|g9502.t1 Fxyl277|g9503.t1 Fxyl563|g6595.t1 Fxyl563|g6596.t1 Fxyl659|g8534.t1 Fxyl674|g11160.t1 Fxyl674|g2828.t1 Fxyl674|g7034.t1 Fxyl908|g2359.t1 Valf|XP_003004189.1 Vdah|XP_009654153.1
OG0000132: Ffuj|XP_023436429.1 Ffuj|XP_023437335.1 Ffuj|XP_023437711.1 Fgra|XP_011323244.1 Fman|CVK85600.1 Fman|CVK95022.1 Fman|CVL04061.1 Foly|XP_018250802.1 Foly|XP_018250803.1 Foly|XP_018250804.1 Foly|XP_018250805.1 Foly|XP_018257196.1 Foxy|EMT69043 Foxy|EMT74207 Fpro|XP_031078233.1 Fpro|XP_031084691.1 Fpro|XP_031085948.1 Fpro|XP_031089984.1 Fsol|NechaP74437 Fsol|NechaP86838 Fsol|NechaP87903 Fudu|g14558.t1 Fudu|g3435.t1 Fver|XP_018758214.1 Fver|XP_018760383.1 Fver|XP_018761090.1 Fver|XP_018761901.1 Fver|XP_018761902.1 Fxyl254|g12151.t1 Fxyl254|g9589.t1 Fxyl277|g449.t1 Fxyl277|g7391.t1 Fxyl563|g13912.t1 Fxyl563|g7300.t1 Fxyl659|g12345.t1 Fxyl659|g8513.t1 Fxyl674|g13863.t1 Fxyl674|g14180.t1 Fxyl908|g10199.t1 Fxyl908|g12040.t1 Valf|XP_003006753.1 Vdah|XP_009652182.1
OG0000133: Fgra|XP_011324556.1 Foly|XP_018254871.1 Foly|XP_018255700.1 Foly|XP_018256538.1 Foxy|EMT60488 Foxy|EMT61231 Foxy|EMT67900 Foxy|EMT71748 Fsol|NechaP98099 Fudu|g4138.t1 Fxyl254|g10927.t1 Fxyl254|g4345.t1 Fxyl254|g5439.t1 Fxyl254|g5506.t1 Fxyl254|g6720.t1 Fxyl277|g11536.t1 Fxyl277|g12112.t1 Fxyl277|g13641.t1 Fxyl277|g14765.t1 Fxyl277|g2820.t1 Fxyl277|g6951.t1 Fxyl563|g10891.t1 Fxyl563|g12219.t1 Fxyl563|g13092.t1 Fxyl563|g2589.t1 Fxyl563|g6791.t1 Fxyl563|g9173.t1 Fxyl563|g9381.t1 Fxyl563|g9942.t1 Fxyl659|g12710.t1 Fxyl659|g6338.t1 Fxyl659|g810.t1 Fxyl674|g11643.t1 Fxyl674|g1442.t1 Fxyl674|g4780.t1 Fxyl674|g6728.t1 Fxyl908|g10775.t1 Fxyl908|g12268.t1 Fxyl908|g12693.t1 Fxyl908|g6282.t1 Fxyl908|g7238.t1 Fxyl908|g9840.t1
OG0000134: Ffuj|XP_023425530.1 Fgra|XP_011316335.1 Fman|CVK84436.1 Foly|XP_018233398.1 Foly|XP_018233399.1 Foly|XP_018233400.1 Foly|XP_018233401.1 Foly|XP_018233402.1 Foly|XP_018233403.1 Foly|XP_018233404.1 Foly|XP_018233405.1 Foly|XP_018233406.1 Foly|XP_018233407.1 Foxy|EMT61438 Fpro|XP_031074934.1 Fsol|NechaP90259 Fudu|g13686.t1 Fver|XP_018742785.1 Fver|XP_018742786.1 Fver|XP_018742787.1 Fver|XP_018742788.1 Fver|XP_018742789.1 Fver|XP_018742790.1 Fver|XP_018742791.1 Fver|XP_018742792.1 Fver|XP_018742793.1 Fver|XP_018742794.1 Fver|XP_018742795.1 Fver|XP_018742796.1 Fver|XP_018742797.1 Fver|XP_018742798.1 Fver|XP_018742799.1 Fver|XP_018742800.1 Fxyl254|g4081.t1 Fxyl277|g4705.t1 Fxyl563|g1925.t1 Fxyl659|g10327.t1 Fxyl674|g8218.t1 Fxyl908|g828.t1 Valf|XP_003007313.1 Vdah|XP_009652435.1
OG0000135: Ffuj|XP_023427138.1 Ffuj|XP_023434514.1 Ffuj|XP_023434558.1 Fgra|XP_011318074.1 Fgra|XP_011318075.1 Fgra|XP_011318089.1 Fgra|XP_011318091.1 Fgra|XP_011318092.1 Fgra|XP_011318122.1 Fgra|XP_011319456.1 Fman|CVK97457.1 Foly|XP_018238620.1 Foly|XP_018238680.1 Foxy|EMT66470 Foxy|EMT66520 Fpro|XP_031078085.1 Fpro|XP_031087047.1 Fpro|XP_031087066.1 Fsol|NechaP76718 Fsol|NechaP80168 Fsol|NechaP81935 Fudu|g1240.t1 Fver|XP_018753146.1 Fver|XP_018753197.1 Fver|XP_018759938.1 Fxyl254|g10678.t1 Fxyl254|g11130.t1 Fxyl254|g588.t1 Fxyl277|g10495.t1 Fxyl277|g9413.t1 Fxyl277|g9613.t1 Fxyl563|g14526.t1 Fxyl563|g2997.t1 Fxyl659|g11.t1 Fxyl659|g11443.t1 Fxyl659|g5923.t1 Fxyl674|g1341.t1 Fxyl674|g7556.t1 Fxyl674|g8626.t1 Fxyl908|g8709.t1 Fxyl908|g989.t1
OG0000136: Ffuj|XP_023427321.1 Ffuj|XP_023432775.1 Ffuj|XP_023438050.1 Fgra|XP_011320806.1 Fgra|XP_011322169.1 Fgra|XP_011327580.1 Fman|CVL03444.1 Fman|CVL07854.1 Fman|CVL07965.1 Foly|XP_018236333.1 Foly|XP_018258320.1 Foly|XP_018258863.1 Foxy|EMT62777 Fpro|XP_031083477.1 Fpro|XP_031085584.1 Fpro|XP_031085789.1 Fpro|XP_031090293.1 Fsol|NechaP53444 Fsol|NechaP90568 Fsol|NechaP90852 Fsol|NechaP94380 Fudu|g1996.t1 Fudu|g2010.t1 Fver|XP_018762486.1 Fver|XP_018762507.1 Fver|XP_018762508.1 Fxyl254|g2818.t1 Fxyl254|g4817.t1 Fxyl277|g6572.t1 Fxyl277|g7830.t1 Fxyl563|g1827.t1 Fxyl659|g2053.t1 Fxyl674|g10063.t1 Fxyl674|g9520.t1 Fxyl908|g3398.t1 Valf|XP_003002494.1 Valf|XP_003002959.1 Valf|XP_003003764.1 Vdah|XP_009653089.1 Vdah|XP_009655515.1 Vdah|XP_009657705.1
OG0000137: Ffuj|XP_023427745.1 Ffuj|XP_023436025.1 Ffuj|XP_023436299.1 Fgra|XP_011319647.1 Fgra|XP_011321726.1 Fgra|XP_011327067.1 Fman|CVK89652.1 Fman|CVL05045.1 Fman|CVL08493.1 Foly|XP_018234401.1 Foly|XP_018247565.1 Foly|XP_018250189.1 Foly|XP_018258316.1 Foxy|EMT62773 Foxy|EMT65125 Foxy|EMT65625 Foxy|EMT70410 Fpro|XP_031080073.1 Fpro|XP_031084549.1 Fpro|XP_031088484.1 Fsol|NechaP105299 Fsol|NechaP86250 Fudu|g6663.t1 Fudu|g7220.t1 Fver|XP_018754189.1 Fver|XP_018757136.1 Fver|XP_018762033.1 Fxyl254|g1402.t1 Fxyl254|g7861.t1 Fxyl277|g4611.t1 Fxyl277|g9729.t1 Fxyl563|g7320.t1 Fxyl563|g8363.t1 Fxyl659|g4824.t1 Fxyl659|g6864.t1 Fxyl674|g3024.t1 Fxyl674|g9727.t1 Fxyl908|g11030.t1 Fxyl908|g12907.t1 Valf|XP_003007894.1 Vdah|XP_009651488.1
OG0000138: Ffuj|XP_023429902.1 Ffuj|XP_023437907.1 Fgra|XP_011323138.1 Fgra|XP_011326004.1 Fman|CVK86095.1 Fman|CVL03689.1 Fman|CVL07244.1 Foly|XP_018233873.1 Foly|XP_018250496.1 Foly|XP_018252551.1 Foxy|EMT61117 Foxy|EMT67492 Foxy|EMT68798 Foxy|EMT72211 Fpro|XP_031078588.1 Fpro|XP_031085746.1 Fsol|NechaP45160 Fsol|NechaP54853 Fsol|NechaP82430 Fudu|g14316.t1 Fudu|g8573.t1 Fver|XP_018757891.1 Fver|XP_018760053.1 Fxyl254|g8573.t1 Fxyl277|g10890.t1 Fxyl563|g2536.t1 Fxyl563|g9209.t1 Fxyl659|g14602.t1 Fxyl659|g6708.t1 Fxyl674|g13822.t1 Fxyl908|g296.t1 Fxyl908|g5478.t1 Valf|XP_003002928.1 Valf|XP_003003483.1 Valf|XP_003004870.1 Valf|XP_003005838.1 Valf|XP_003007110.1 Vdah|XP_009648200.1 Vdah|XP_009649355.1 Vdah|XP_009653059.1 Vdah|XP_009656478.1
OG0000139: Ffuj|XP_023429993.1 Ffuj|XP_023436535.1 Fgra|XP_011319705.1 Fman|CVK95215.1 Foly|XP_018246900.1 Foly|XP_018248789.1 Foly|XP_018251665.1 Foly|XP_018253723.1 Foly|XP_018253724.1 Foly|XP_018253725.1 Foly|XP_018258558.1 Foly|XP_018258559.1 Foly|XP_018258560.1 Foly|XP_018258561.1 Foly|XP_018258848.1 Foxy|EMT66816 Foxy|EMT71031 Foxy|EMT73025 Fpro|XP_031078621.1 Fpro|XP_031084815.1 Fpro|XP_031090154.1 Fsol|NechaP45567 Fudu|g3550.t1 Fudu|g8607.t1 Fudu|g8608.t1 Fudu|g9269.t1 Fver|XP_018760022.1 Fver|XP_018762175.1 Fxyl254|g3077.t1 Fxyl277|g11402.t1 Fxyl277|g1878.t1 Fxyl563|g10110.t1 Fxyl563|g12309.t1 Fxyl563|g13667.t1 Fxyl659|g13565.t1 Fxyl659|g469.t1 Fxyl674|g3539.t1 Fxyl674|g4813.t1 Fxyl908|g12022.t1 Fxyl908|g13255.t1 Fxyl908|g5941.t1
OG0000140: Ffuj|XP_023430007.1 Ffuj|XP_023436550.1 Fgra|XP_011322117.1 Fman|CVK86072.1 Fman|CVK94788.1 Fman|CVK95246.1 Foly|XP_018236196.1 Foly|XP_018246922.1 Foly|XP_018252525.1 Foxy|EMT67502 Foxy|EMT69468 Foxy|EMT71050 Foxy|EMT72297 Fpro|XP_031078576.1 Fpro|XP_031084558.1 Fpro|XP_031084832.1 Fpro|XP_031089567.1 Fsol|NechaP34927 Fsol|NechaP41488 Fsol|NechaP44915 Fudu|g3566.t1 Fudu|g8999.t1 Fver|XP_018744522.1 Fver|XP_018755505.1 Fver|XP_018755506.1 Fver|XP_018760063.1 Fver|XP_018761690.1 Fxyl254|g5817.t1 Fxyl254|g8132.t1 Fxyl277|g525.t1 Fxyl277|g7249.t1 Fxyl563|g11278.t1 Fxyl563|g299.t1 Fxyl659|g2268.t1 Fxyl659|g346.t1 Fxyl674|g12162.t1 Fxyl674|g13832.t1 Fxyl908|g1226.t1 Fxyl908|g2546.t1 Valf|XP_003006763.1 Vdah|XP_009652191.1
OG0000141: Ffuj|XP_023430725.1 Fgra|XP_011318986.1 Fman|CVK92778.1 Fman|CVL08209.1 Fman|CVL08237.1 Foly|XP_018240670.1 Foly|XP_018240671.1 Foly|XP_018240672.1 Foly|XP_018242992.1 Foly|XP_018242993.1 Foly|XP_018242994.1 Foly|XP_018242995.1 Foly|XP_018242996.1 Foly|XP_018242997.1 Foly|XP_018242998.1 Foly|XP_018242999.1 Foly|XP_018252020.1 Foly|XP_018252137.1 Foly|XP_018253462.1 Foly|XP_018254004.1 Foly|XP_018256619.1 Foly|XP_018256620.1 Foly|XP_018256621.1 Foly|XP_018256937.1 Foly|XP_018257926.1 Foly|XP_018258046.1 Foxy|EMT63625 Foxy|EMT63626 Foxy|EMT72603 Fpro|XP_031083653.1 Fsol|NechaP40581 Fudu|g10360.t1 Fver|XP_018746445.1 Fxyl254|g639.t1 Fxyl277|g3599.t1 Fxyl563|g9802.t1 Fxyl659|g13490.t1 Fxyl674|g4821.t1 Fxyl908|g2031.t1 Valf|XP_003008868.1 Vdah|XP_009649833.1
OG0000142: Ffuj|XP_023432893.1 Ffuj|XP_023436375.1 Ffuj|XP_023437929.1 Fgra|XP_011322206.1 Fgra|XP_011322602.1 Fgra|XP_011322785.1 Fman|CVK94930.1 Fman|CVL03651.1 Foly|XP_018250471.1 Foly|XP_018257103.1 Foly|XP_018257104.1 Foxy|EMT68775 Foxy|EMT74145 Fpro|XP_031076565.1 Fpro|XP_031084633.1 Fpro|XP_031085723.1 Fsol|NechaP84327 Fudu|g14284.t1 Fudu|g2135.t1 Fudu|g3379.t1 Fver|XP_018744577.1 Fver|XP_018751185.1 Fver|XP_018757911.1 Fver|XP_018761958.1 Fxyl254|g11298.t1 Fxyl254|g11714.t1 Fxyl254|g8815.t1 Fxyl277|g8993.t1 Fxyl277|g9787.t1 Fxyl563|g1101.t1 Fxyl563|g7871.t1 Fxyl563|g8579.t1 Fxyl659|g11617.t1 Fxyl659|g1443.t1 Fxyl659|g3928.t1 Fxyl674|g10792.t1 Fxyl674|g3320.t1 Fxyl674|g7360.t1 Fxyl908|g13049.t1 Fxyl908|g5019.t1 Fxyl908|g759.t1
OG0000143: Ffuj|XP_023433363.1 Ffuj|XP_023436467.1 Fgra|XP_011322246.1 Fgra|XP_011324069.1 Fman|CVK95091.1 Fman|CVK95092.1 Fman|CVL01133.1 Fman|CVL09277.1 Foxy|EMT70193 Foxy|EMT70194 Foxy|EMT74250 Fpro|XP_031081732.1 Fpro|XP_031084733.1 Fpro|XP_031084734.1 Fpro|XP_031090201.1 Fudu|g11601.t1 Fudu|g3486.t1 Fudu|g3487.t1 Fxyl254|g13080.t1 Fxyl254|g9427.t1 Fxyl254|g9428.t1 Fxyl254|g9996.t1 Fxyl277|g1264.t1 Fxyl277|g1265.t1 Fxyl277|g1724.t1 Fxyl277|g7019.t1 Fxyl563|g13955.t1 Fxyl563|g3926.t1 Fxyl563|g3927.t1 Fxyl659|g11650.t1 Fxyl659|g13130.t1 Fxyl659|g13131.t1 Fxyl659|g6615.t1 Fxyl674|g13110.t1 Fxyl674|g13111.t1 Fxyl674|g6594.t1 Fxyl908|g10980.t1 Fxyl908|g11013.t1 Fxyl908|g11014.t1 Valf|XP_003009843.1 Vdah|XP_009658037.1
OG0000144: Ffuj|XP_023434734.1 Ffuj|XP_023436921.1 Ffuj|XP_023436922.1 Fgra|XP_011322500.1 Fman|CVK95875.1 Fman|CVK95876.1 Fman|CVK97709.1 Foly|XP_018247429.1 Foly|XP_018247430.1 Foly|XP_018247431.1 Foxy|EMT67294 Foxy|EMT71479 Fpro|XP_031085230.1 Fpro|XP_031085231.1 Fpro|XP_031087280.1 Fsol|NechaP79659 Fsol|NechaP82628 Fsol|NechaP82684 Fsol|NechaP82991 Fsol|NechaP85997 Fudu|g3950.t1 Fudu|g3951.t1 Fudu|g8756.t1 Fver|XP_018755068.1 Fver|XP_018762300.1 Fxyl254|g11031.t1 Fxyl254|g11032.t1 Fxyl254|g12617.t1 Fxyl277|g12445.t1 Fxyl277|g2960.t1 Fxyl277|g2961.t1 Fxyl563|g13816.t1 Fxyl563|g6479.t1 Fxyl563|g6480.t1 Fxyl659|g13028.t1 Fxyl659|g4365.t1 Fxyl674|g5884.t1 Fxyl674|g6974.t1 Fxyl908|g12037.t1 Fxyl908|g12164.t1 Fxyl908|g12165.t1
OG0000145: Ffuj|XP_023434895.1 Fgra|XP_011319297.1 Fgra|XP_011325266.1 Fman|CVK85739.1 Fman|CVL06778.1 Foly|XP_018248610.1 Foly|XP_018252297.1 Foly|XP_018254173.1 Foxy|EMT67702 Foxy|EMT72005 Fpro|XP_031078378.1 Fpro|XP_031089451.1 Fsol|NechaP37353 Fsol|NechaP42527 Fsol|NechaP49604 Fudu|g14387.t1 Fudu|g8380.t1 Fudu|g8917.t1 Fver|XP_018756924.1 Fver|XP_018760283.1 Fxyl254|g5624.t1 Fxyl254|g8068.t1 Fxyl254|g9884.t1 Fxyl277|g5938.t1 Fxyl277|g6858.t1 Fxyl277|g7771.t1 Fxyl563|g10400.t1 Fxyl563|g12160.t1 Fxyl563|g6722.t1 Fxyl659|g13080.t1 Fxyl659|g5443.t1 Fxyl659|g9253.t1 Fxyl674|g12025.t1 Fxyl674|g14203.t1 Fxyl674|g741.t1 Fxyl908|g10884.t1 Fxyl908|g11108.t1 Fxyl908|g2906.t1 Valf|XP_003007998.1 Vdah|XP_009651329.1 Vdah|XP_009651601.1
OG0000146: Ffuj|XP_023435469.1 Ffuj|XP_023436959.1 Fgra|XP_011318563.1 Fgra|XP_011320652.1 Fman|CVK95913.1 Fman|CVK98330.1 Foly|XP_018246016.1 Foly|XP_018253118.1 Foxy|EMT62552 Foxy|EMT71517 Fpro|XP_031085268.1 Fpro|XP_031088831.1 Fsol|NechaP25455 Fsol|NechaP44838 Fsol|NechaP76140 Fsol|NechaP76459 Fsol|NechaP85216 Fudu|g2181.t1 Fudu|g3982.t1 Fver|XP_018752168.1 Fver|XP_018755030.1 Fver|XP_018758660.1 Fxyl254|g10568.t1 Fxyl254|g11917.t1 Fxyl254|g7262.t1 Fxyl277|g2000.t1 Fxyl277|g7045.t1 Fxyl277|g8692.t1 Fxyl277|g9198.t1 Fxyl563|g1067.t1 Fxyl563|g5069.t1 Fxyl563|g5208.t1 Fxyl659|g6745.t1 Fxyl659|g8400.t1 Fxyl674|g11182.t1 Fxyl674|g12704.t1 Fxyl674|g4931.t1 Fxyl674|g9593.t1 Fxyl908|g1446.t1 Fxyl908|g4719.t1 Fxyl908|g7646.t1
OG0000147: Ffuj|XP_023435922.1 Ffuj|XP_023435923.1 Fgra|XP_011321709.1 Fgra|XP_011321712.1 Fman|CVK94521.1 Fman|CVL04877.1 Fman|CVL04879.1 Foly|XP_018250085.1 Foly|XP_018250086.1 Foly|XP_018258398.1 Foxy|EMT65690 Foxy|EMT65691 Foxy|EMT67812 Fpro|XP_031081160.1 Fpro|XP_031088372.1 Fpro|XP_031088373.1 Fsol|NechaP45039 Fsol|NechaP55090 Fsol|NechaP64742 Fsol|NechaP85578 Fsol|NechaP96043 Fudu|g5727.t1 Fudu|g6581.t1 Fver|XP_018757160.1 Fver|XP_018757161.1 Fxyl254|g5733.t1 Fxyl254|g6073.t1 Fxyl277|g3780.t1 Fxyl277|g3898.t1 Fxyl563|g6274.t1 Fxyl563|g9586.t1 Fxyl659|g12679.t1 Fxyl659|g8508.t1 Fxyl674|g11642.t1 Fxyl674|g9800.t1 Fxyl908|g13359.t1 Fxyl908|g3350.t1 Valf|XP_003000599.1 Valf|XP_003002328.1 Vdah|XP_009654444.1 Vdah|XP_009656908.1
OG0000148: Ffuj|XP_023436024.1 Ffuj|XP_023437181.1 Fgra|XP_011321725.1 Fman|CVK96244.1 Fman|CVL05044.1 Fman|CVL08492.1 Foly|XP_018247562.1 Foly|XP_018247734.1 Foly|XP_018250190.1 Foly|XP_018250191.1 Foly|XP_018258315.1 Foxy|EMT62772 Foxy|EMT65624 Foxy|EMT71710 Fpro|XP_031085521.1 Fpro|XP_031088483.1 Fsol|NechaP49265 Fsol|NechaP51556 Fsol|NechaP52758 Fudu|g6664.t1 Fudu|g8268.t1 Fver|XP_018754780.1 Fver|XP_018757137.1 Fxyl254|g6667.t1 Fxyl254|g760.t1 Fxyl254|g7862.t1 Fxyl277|g1064.t1 Fxyl277|g11255.t1 Fxyl277|g9728.t1 Fxyl563|g1176.t1 Fxyl563|g8364.t1 Fxyl659|g10854.t1 Fxyl659|g3860.t1 Fxyl659|g4825.t1 Fxyl674|g2273.t1 Fxyl674|g8545.t1 Fxyl674|g9726.t1 Fxyl908|g12906.t1 Fxyl908|g8213.t1 Valf|XP_003007895.1 Vdah|XP_009651489.1
OG0000149: Ffuj|XP_023436979.1 Fgra|XP_011322524.1 Fman|CVK95933.1 Foly|XP_018241091.1 Foly|XP_018242930.1 Foly|XP_018247492.1 Foly|XP_018251809.1 Foly|XP_018253623.1 Foly|XP_018254810.1 Foly|XP_018256709.1 Foly|XP_018256882.1 Foly|XP_018257329.1 Foly|XP_018258587.1 Foxy|EMT69234 Foxy|EMT69269 Foxy|EMT69809 Foxy|EMT71529 Foxy|EMT73008 Fpro|XP_031085289.1 Fpro|XP_031086488.1 Fpro|XP_031090177.1 Fsol|NechaP87739 Fsol|NechaP93115 Fudu|g3992.t1 Fver|XP_018755010.1 Fxyl254|g3653.t1 Fxyl277|g12069.t1 Fxyl277|g691.t1 Fxyl563|g1211.t1 Fxyl563|g13664.t1 Fxyl563|g4915.t1 Fxyl563|g6904.t1 Fxyl659|g1697.t1 Fxyl674|g10555.t1 Fxyl674|g4810.t1 Fxyl908|g1013.t1 Fxyl908|g12002.t1 Fxyl908|g12019.t1 Fxyl908|g8346.t1 Valf|XP_003009550.1 Vdah|XP_009651090.1
OG0000150: Ffuj|XP_023437399.1 Ffuj|XP_023437400.1 Ffuj|XP_023437402.1 Fgra|XP_011321879.1 Fman|CVL07630.1 Fman|CVL07631.1 Fman|CVL07633.1 Foly|XP_018254034.1 Foly|XP_018257711.1 Foly|XP_018257712.1 Foxy|EMT69541 Foxy|EMT69542 Fpro|XP_031086287.1 Fpro|XP_031086289.1 Fpro|XP_031086290.1 Fudu|g10440.t1 Fudu|g10441.t1 Fudu|g10442.t1 Fver|XP_018761028.1 Fver|XP_018761030.1 Fver|XP_018761031.1 Fxyl254|g12872.t1 Fxyl254|g12873.t1 Fxyl254|g12875.t1 Fxyl277|g2002.t1 Fxyl277|g3705.t1 Fxyl277|g3706.t1 Fxyl277|g3708.t1 Fxyl563|g6536.t1 Fxyl563|g6537.t1 Fxyl563|g6949.t1 Fxyl659|g7414.t1 Fxyl659|g7415.t1 Fxyl659|g7417.t1 Fxyl674|g5441.t1 Fxyl674|g5442.t1 Fxyl674|g5444.t1 Fxyl908|g14468.t1 Fxyl908|g2386.t1 Fxyl908|g2387.t1 Valf|XP_003000241.1
OG0000151: Fgra|XP_011319435.1 Fgra|XP_011319458.1 Fgra|XP_011325195.1 Fman|CVK95775.1 Foly|XP_018233445.1 Foly|XP_018239267.1 Foly|XP_018247301.1 Fsol|NechaP76719 Fudu|g1658.t1 Fudu|g1659.t1 Fudu|g6256.t1 Fver|XP_018749753.1 Fxyl254|g14167.t1 Fxyl254|g14173.t1 Fxyl254|g2697.t1 Fxyl254|g2697.t2 Fxyl254|g8166.t1 Fxyl277|g11620.t1 Fxyl277|g11627.t1 Fxyl277|g3339.t1 Fxyl277|g5173.t1 Fxyl563|g7528.t1 Fxyl563|g7529.t1 Fxyl563|g7703.t1 Fxyl563|g7963.t1 Fxyl659|g10252.t1 Fxyl659|g1351.t1 Fxyl659|g2945.t1 Fxyl659|g5728.t1 Fxyl659|g5734.t1 Fxyl674|g11431.t1 Fxyl674|g11826.t1 Fxyl674|g4474.t1 Fxyl674|g4475.t1 Fxyl908|g12959.t1 Fxyl908|g12960.t1 Fxyl908|g512.t1 Fxyl908|g7373.t1 Valf|XP_003000942.1 Vdah|XP_009657071.1 Vdah|XP_009657072.1
OG0000152: Fman|CVL08865.1 Fman|CVL08872.1 Fman|CVL09237.1 Foly|XP_018242443.1 Foly|XP_018242492.1 Foly|XP_018242611.1 Foly|XP_018242617.1 Foly|XP_018242702.1 Foly|XP_018242711.1 Foly|XP_018242748.1 Foly|XP_018244360.1 Foly|XP_018244552.1 Foly|XP_018244637.1 Foly|XP_018244674.1 Foly|XP_018254519.1 Foly|XP_018254630.1 Foly|XP_018254968.1 Foly|XP_018255614.1 Foly|XP_018255729.1 Foly|XP_018255924.1 Foly|XP_018256498.1 Foly|XP_018256972.1 Foly|XP_018256973.1 Foly|XP_018257411.1 Foly|XP_018257493.1 Foly|XP_018258108.1 Foly|XP_018258507.1 Foxy|EMT66856 Foxy|EMT66857 Foxy|EMT67891 Foxy|EMT68729 Foxy|EMT68730 Foxy|EMT73076 Fpro|XP_031090308.1 Fsol|NechaP55089 Fsol|NechaP55462 Fsol|NechaP88377 Fxyl563|g1616.t1 Fxyl659|g7524.t1 Fxyl674|g12039.t1 Fxyl908|g2210.t1
OG0000153: Foly|XP_018258078.1 Fxyl254|g4109.t1 Fxyl254|g5015.t1 Fxyl254|g5361.t1 Fxyl254|g5948.t1 Fxyl254|g7888.t1 Fxyl277|g10675.t1 Fxyl277|g13833.t1 Fxyl277|g2908.t1 Fxyl277|g3071.t1 Fxyl277|g6079.t1 Fxyl563|g10457.t1 Fxyl563|g11385.t1 Fxyl563|g11441.t1 Fxyl563|g12557.t1 Fxyl563|g3067.t1 Fxyl563|g3174.t1 Fxyl563|g3484.t1 Fxyl563|g4349.t1 Fxyl563|g8227.t1 Fxyl659|g10794.t1 Fxyl659|g12987.t1 Fxyl659|g1438.t1 Fxyl659|g2162.t1 Fxyl659|g3592.t1 Fxyl659|g5550.t1 Fxyl659|g6381.t1 Fxyl659|g7309.t1 Fxyl659|g7310.t1 Fxyl659|g9988.t1 Fxyl674|g10473.t1 Fxyl674|g1109.t1 Fxyl674|g3204.t1 Fxyl674|g5284.t1 Fxyl674|g5912.t1 Fxyl908|g13469.t1 Fxyl908|g13475.t1 Fxyl908|g14213.t1 Fxyl908|g1851.t1 Fxyl908|g9340.t1 Fxyl908|g9972.t1
OG0000154: Ffuj|XP_023425304.1 Ffuj|XP_023436337.1 Fman|CVK85018.1 Fman|CVK94865.1 Fman|CVL02190.1 Foly|XP_018250737.1 Foxy|EMT69010 Foxy|EMT69011 Fpro|XP_031074457.1 Fpro|XP_031084589.1 Fsol|NechaP52696 Fsol|NechaP54673 Fudu|g14526.t1 Fver|XP_018742107.1 Fver|XP_018758253.1 Fver|XP_018758254.1 Fver|XP_018758255.1 Fver|XP_018761993.1 Fxyl254|g10748.t1 Fxyl254|g13075.t1 Fxyl254|g4919.t1 Fxyl277|g13376.t1 Fxyl277|g14072.t1 Fxyl277|g294.t1 Fxyl277|g295.t1 Fxyl563|g2712.t1 Fxyl563|g6604.t1 Fxyl563|g8894.t1 Fxyl659|g9023.t1 Fxyl659|g9024.t1 Fxyl659|g9739.t1 Fxyl674|g12082.t1 Fxyl674|g1572.t1 Fxyl908|g1919.t1 Fxyl908|g9478.t1 Fxyl908|g958.t1 Valf|XP_003000764.1 Valf|XP_003008402.1 Vdah|XP_009654616.1 Vdah|XP_009658392.1
OG0000155: Ffuj|XP_023425485.1 Fgra|XP_011317073.1 Fman|CVK82999.1 Foly|XP_018231711.1 Foly|XP_018231712.1 Foly|XP_018231713.1 Foly|XP_018231714.1 Foly|XP_018231715.1 Foly|XP_018231716.1 Foly|XP_018231717.1 Foly|XP_018231718.1 Foly|XP_018231719.1 Foly|XP_018231720.1 Foly|XP_018231721.1 Foly|XP_018231722.1 Foly|XP_018231723.1 Foxy|EMT66703 Fpro|XP_031075820.1 Fsol|NechaP57194 Fudu|g12847.t1 Fudu|g12847.t2 Fver|XP_018744272.1 Fver|XP_018744273.1 Fver|XP_018744274.1 Fver|XP_018744275.1 Fver|XP_018744276.1 Fxyl254|g5592.t1 Fxyl254|g5592.t2 Fxyl277|g8012.t1 Fxyl277|g8012.t2 Fxyl563|g11704.t1 Fxyl563|g11704.t2 Fxyl659|g10097.t1 Fxyl659|g10097.t2 Fxyl674|g8530.t1 Fxyl674|g8530.t2 Fxyl908|g10339.t1 Fxyl908|g10339.t2 Valf|XP_003003997.1 Vdah|XP_009649449.1
OG0000156: Ffuj|XP_023425563.1 Ffuj|XP_023428113.1 Fgra|XP_011317016.1 Fgra|XP_011326500.1 Fman|CVK83088.1 Fman|CVK88996.1 Foly|XP_018231810.1 Foly|XP_018231811.1 Foly|XP_018231812.1 Foly|XP_018231813.1 Foly|XP_018231814.1 Foly|XP_018235168.1 Foxy|EMT62348 Foxy|EMT62349 Foxy|EMT63821 Fpro|XP_031075766.1 Fpro|XP_031080488.1 Fsol|NechaP60151 Fsol|NechaP65440 Fudu|g12897.t1 Fudu|g7629.t1 Fver|XP_018744198.1 Fver|XP_018750037.1 Fver|XP_018750038.1 Fxyl254|g11661.t1 Fxyl254|g12529.t1 Fxyl277|g5747.t1 Fxyl277|g5914.t1 Fxyl563|g12253.t1 Fxyl563|g9166.t1 Fxyl659|g4765.t1 Fxyl659|g6981.t1 Fxyl674|g11921.t1 Fxyl674|g481.t1 Fxyl908|g13858.t1 Fxyl908|g5550.t1 Valf|XP_003003523.1 Valf|XP_003005304.1 Vdah|XP_009649196.1 Vdah|XP_009655286.1
OG0000157: Ffuj|XP_023425869.1 Ffuj|XP_023432450.1 Ffuj|XP_023435994.1 Fgra|XP_011320483.1 Fgra|XP_011325375.1 Fman|CVK91196.1 Fman|CVK99498.1 Foly|XP_018236736.1 Foly|XP_018245512.1 Foly|XP_018245513.1 Foly|XP_018245514.1 Foly|XP_018245515.1 Foly|XP_018245516.1 Foly|XP_018245517.1 Foxy|EMT60737 Fpro|XP_031077893.1 Fpro|XP_031083113.1 Fpro|XP_031088446.1 Fsol|NechaP67039 Fudu|g2370.t1 Fudu|g5475.t1 Fver|XP_018742404.1 Fver|XP_018744855.1 Fver|XP_018744856.1 Fver|XP_018751319.1 Fxyl254|g4275.t1 Fxyl254|g6344.t1 Fxyl277|g3457.t1 Fxyl277|g454.t1 Fxyl563|g5009.t1 Fxyl563|g5381.t1 Fxyl659|g4992.t1 Fxyl659|g6207.t1 Fxyl674|g10106.t1 Fxyl674|g3612.t1 Fxyl908|g1067.t1 Fxyl908|g2861.t1 Valf|XP_003001340.1 Valf|XP_003007178.1 Vdah|XP_009656545.1
OG0000158: Ffuj|XP_023427143.1 Ffuj|XP_023435072.1 Ffuj|XP_023436323.1 Fgra|XP_011325235.1 Fgra|XP_011325236.1 Fgra|XP_011325237.1 Fgra|XP_011328670.1 Fman|CVK94831.1 Foly|XP_018254267.1 Foly|XP_018254330.1 Foly|XP_018254522.1 Foly|XP_018255725.1 Foly|XP_018257788.1 Foly|XP_018257789.1 Foxy|EMT62866 Foxy|EMT65581 Foxy|EMT72201 Fpro|XP_031084569.1 Fpro|XP_031089623.1 Fsol|NechaP106084 Fsol|NechaP106586 Fsol|NechaP106591 Fsol|NechaP16652 Fsol|NechaP40172 Fsol|NechaP45570 Fsol|NechaP48346 Fsol|NechaP51570 Fsol|NechaP53983 Fudu|g3331.t1 Fudu|g6707.t1 Fver|XP_018744523.1 Fver|XP_018761748.1 Fver|XP_018762009.1 Fver|XP_018762010.1 Fxyl254|g10764.t1 Fxyl277|g13358.t1 Fxyl659|g9171.t1 Fxyl674|g2536.t1 Valf|XP_003000356.1 Vdah|XP_009652681.1
OG0000159: Ffuj|XP_023427286.1 Ffuj|XP_023438080.1 Fman|CVL03371.1 Fman|CVL06428.1 Foly|XP_018250338.1 Foly|XP_018255123.1 Foly|XP_018256228.1 Foxy|EMT72675 Foxy|EMT73887 Foxy|EMT74358 Fpro|XP_031085544.1 Fpro|XP_031089308.1 Fsol|NechaP42519 Fsol|NechaP45248 Fsol|NechaP94102 Fudu|g14178.t1 Fudu|g3259.t1 Fudu|g6765.t1 Fver|XP_018760486.1 Fxyl254|g10862.t1 Fxyl254|g12005.t1 Fxyl254|g12006.t1 Fxyl254|g8383.t1 Fxyl277|g13120.t1 Fxyl277|g14371.t1 Fxyl277|g14372.t1 Fxyl277|g4934.t1 Fxyl563|g13831.t1 Fxyl563|g8323.t1 Fxyl659|g11257.t1 Fxyl659|g13142.t1 Fxyl659|g1390.t1 Fxyl659|g3188.t1 Fxyl674|g3490.t1 Fxyl674|g6567.t1 Fxyl674|g7930.t1 Fxyl908|g124.t1 Fxyl908|g13643.t1 Valf|XP_003005924.1 Vdah|XP_009648285.1
OG0000160: Ffuj|XP_023429253.1 Fgra|XP_011323632.1 Fman|CVK87005.1 Foly|XP_018243722.1 Foly|XP_018243723.1 Foly|XP_018243724.1 Foly|XP_018243725.1 Foly|XP_018243726.1 Foly|XP_018243727.1 Foly|XP_018243728.1 Foly|XP_018243729.1 Foly|XP_018243730.1 Foxy|EMT68386 Fpro|XP_031079336.1 Fsol|NechaP84928 Fudu|g524.t1 Fudu|g524.t2 Fver|XP_018749427.1 Fver|XP_018749428.1 Fver|XP_018749429.1 Fver|XP_018749430.1 Fver|XP_018749431.1 Fver|XP_018749432.1 Fver|XP_018749433.1 Fver|XP_018749434.1 Fver|XP_018749435.1 Fxyl254|g1595.t1 Fxyl254|g1595.t2 Fxyl277|g20.t1 Fxyl277|g20.t2 Fxyl563|g10912.t1 Fxyl563|g10912.t2 Fxyl659|g6359.t1 Fxyl659|g6359.t2 Fxyl674|g5641.t1 Fxyl674|g5641.t2 Fxyl908|g10796.t1 Fxyl908|g10796.t2 Valf|XP_003008523.1 Vdah|XP_009658508.1
OG0000161: Ffuj|XP_023431174.1 Ffuj|XP_023436704.1 Ffuj|XP_023438303.1 Fgra|XP_011315627.1 Fgra|XP_011320919.1 Fman|CVK95526.1 Fman|CVL02059.1 Fman|CVL07313.1 Foly|XP_018247128.1 Foly|XP_018247129.1 Foxy|EMT71210 Foxy|EMT71211 Fpro|XP_031084991.1 Fpro|XP_031087777.1 Fpro|XP_031090094.1 Fsol|NechaP34421 Fudu|g11005.t1 Fudu|g1912.t1 Fudu|g3730.t1 Fver|XP_018755332.1 Fver|XP_018755333.1 Fver|XP_018756184.1 Fxyl254|g13985.t1 Fxyl254|g14366.t1 Fxyl254|g7104.t1 Fxyl277|g1031.t1 Fxyl277|g10856.t1 Fxyl277|g7272.t1 Fxyl563|g10079.t1 Fxyl563|g5403.t1 Fxyl563|g95.t1 Fxyl659|g14093.t1 Fxyl659|g2853.t1 Fxyl659|g9431.t1 Fxyl674|g10283.t1 Fxyl674|g7395.t1 Fxyl674|g8520.t1 Fxyl908|g11102.t1 Fxyl908|g3487.t1 Fxyl908|g5528.t1
OG0000162: Ffuj|XP_023431709.1 Ffuj|XP_023431729.1 Ffuj|XP_023431733.1 Fgra|XP_011325968.1 Fgra|XP_011326072.1 Fman|CVK98586.1 Fman|CVK98591.1 Fman|CVK98614.1 Foly|XP_018256048.1 Foly|XP_018256056.1 Foxy|EMT73756 Foxy|EMT73757 Foxy|EMT74502 Fpro|XP_031089725.1 Fpro|XP_031089730.1 Fpro|XP_031089753.1 Fsol|NechaP85259 Fudu|g3148.t1 Fudu|g5805.t1 Fudu|g5811.t1 Fver|XP_018761272.1 Fver|XP_018761274.1 Fver|XP_018761300.1 Fxyl254|g1302.t1 Fxyl254|g3272.t1 Fxyl254|g8028.t1 Fxyl277|g12829.t1 Fxyl277|g2532.t1 Fxyl277|g5971.t1 Fxyl563|g11182.t1 Fxyl563|g12531.t1 Fxyl563|g8098.t1 Fxyl659|g10981.t1 Fxyl659|g2950.t1 Fxyl659|g3141.t1 Fxyl674|g2573.t1 Fxyl674|g4302.t1 Fxyl908|g13523.t1 Fxyl908|g2743.t1 Fxyl908|g5350.t1
OG0000163: Ffuj|XP_023431927.1 Ffuj|XP_023437293.1 Fgra|XP_011319576.1 Fgra|XP_011319884.1 Fman|CVK90373.1 Fman|CVL07500.1 Foly|XP_018237772.1 Foly|XP_018258119.1 Foly|XP_018258203.1 Foxy|EMT69638 Foxy|EMT72379 Foxy|EMT73996 Fpro|XP_031082537.1 Fpro|XP_031086391.1 Fsol|NechaP35089 Fsol|NechaP48703 Fsol|NechaP54624 Fsol|NechaP67597 Fudu|g1972.t1 Fudu|g9360.t1 Fver|XP_018745866.1 Fver|XP_018761139.1 Fxyl254|g10497.t1 Fxyl254|g14023.t1 Fxyl277|g5536.t1 Fxyl277|g8849.t1 Fxyl563|g13276.t1 Fxyl563|g9538.t1 Fxyl659|g10716.t1 Fxyl659|g4495.t1 Fxyl674|g5621.t1 Fxyl674|g5839.t1 Fxyl908|g10341.t1 Fxyl908|g11816.t1 Valf|XP_003006540.1 Valf|XP_003006957.1 Valf|XP_003008252.1 Vdah|XP_009651861.1 Vdah|XP_009651983.1 Vdah|XP_009652383.1
OG0000164: Ffuj|XP_023432097.1 Ffuj|XP_023436942.1 Fgra|XP_011320207.1 Fgra|XP_011322504.1 Fman|CVK90683.1 Fman|CVK95896.1 Foly|XP_018247456.1 Foly|XP_018247457.1 Foly|XP_018247458.1 Foly|XP_018247459.1 Foly|XP_018247460.1 Foly|XP_018247461.1 Foly|XP_018247462.1 Foly|XP_018247463.1 Foly|XP_018247464.1 Foxy|EMT71501 Fpro|XP_031082722.1 Fpro|XP_031085252.1 Fsol|NechaP59628 Fsol|NechaP67500 Fudu|g2729.t1 Fudu|g3957.t1 Fver|XP_018745584.1 Fver|XP_018755050.1 Fxyl254|g11026.t1 Fxyl254|g12572.t1 Fxyl277|g13148.t1 Fxyl277|g2954.t1 Fxyl563|g11398.t1 Fxyl563|g6473.t1 Fxyl659|g13023.t1 Fxyl659|g7223.t1 Fxyl674|g4941.t1 Fxyl674|g6968.t1 Fxyl908|g12158.t1 Fxyl908|g2011.t1 Valf|XP_003001767.1 Valf|XP_003004691.1 Vdah|XP_009650792.1 Vdah|XP_009654938.1
OG0000165: Ffuj|XP_023432201.1 Fgra|XP_011320323.1 Fman|CVK90876.1 Foly|XP_018237226.1 Fpro|XP_031082839.1 Fsol|NechaP35705 Fudu|g2613.t1 Fver|XP_018745327.1 Fver|XP_018745328.1 Fver|XP_018745329.1 Fver|XP_018745330.1 Fver|XP_018745331.1 Fver|XP_018745332.1 Fver|XP_018745333.1 Fver|XP_018745334.1 Fver|XP_018745335.1 Fver|XP_018745336.1 Fver|XP_018745337.1 Fver|XP_018745338.1 Fver|XP_018745339.1 Fver|XP_018745340.1 Fver|XP_018745341.1 Fver|XP_018745342.1 Fver|XP_018745343.1 Fver|XP_018745344.1 Fver|XP_018745345.1 Fver|XP_018745346.1 Fver|XP_018745347.1 Fver|XP_018745348.1 Fver|XP_018745349.1 Fver|XP_018745350.1 Fver|XP_018745351.1 Fxyl254|g651.t1 Fxyl277|g2298.t1 Fxyl563|g14425.t1 Fxyl659|g277.t1 Fxyl674|g13436.t1 Fxyl908|g11499.t1 Valf|XP_003001706.1 Vdah|XP_009650726.1
OG0000166: Ffuj|XP_023433041.1 Fgra|XP_011328849.1 Fman|CVL00551.1 Foly|XP_018246043.1 Fpro|XP_031081367.1 Fsol|NechaP70802 Fudu|g11264.t1 Fver|XP_018752189.1 Fver|XP_018752190.1 Fver|XP_018752191.1 Fver|XP_018752192.1 Fver|XP_018752193.1 Fver|XP_018752194.1 Fver|XP_018752195.1 Fver|XP_018752196.1 Fver|XP_018752197.1 Fver|XP_018752198.1 Fver|XP_018752199.1 Fver|XP_018752200.1 Fver|XP_018752201.1 Fver|XP_018752202.1 Fver|XP_018752203.1 Fver|XP_018752204.1 Fver|XP_018752205.1 Fver|XP_018752206.1 Fver|XP_018752207.1 Fver|XP_018752208.1 Fver|XP_018752209.1 Fver|XP_018752210.1 Fver|XP_018752211.1 Fver|XP_018752212.1 Fver|XP_018752213.1 Fxyl254|g11882.t1 Fxyl277|g1965.t1 Fxyl563|g5094.t1 Fxyl659|g9959.t1 Fxyl674|g4904.t1 Fxyl908|g1480.t1 Valf|XP_003002120.1 Vdah|XP_009653897.1
OG0000167: Ffuj|XP_023433905.1 Ffuj|XP_023435581.1 Fgra|XP_011321382.1 Fman|CVK92444.1 Fman|CVK93037.1 Foly|XP_018249563.1 Foxy|EMT66068 Foxy|EMT66069 Fpro|XP_031082371.1 Fpro|XP_031082372.1 Fpro|XP_031088006.1 Fsol|NechaP45711 Fsol|NechaP59600 Fsol|NechaP60311 Fsol|NechaP90543 Fudu|g6261.t1 Fudu|g6733.t1 Fver|XP_018757667.1 Fxyl254|g13824.t1 Fxyl254|g8624.t1 Fxyl277|g1874.t1 Fxyl277|g9964.t1 Fxyl563|g10013.t1 Fxyl563|g12345.t1 Fxyl563|g3459.t1 Fxyl659|g14157.t1 Fxyl659|g2605.t1 Fxyl659|g7523.t1 Fxyl674|g12040.t1 Fxyl674|g7108.t1 Fxyl908|g2211.t1 Fxyl908|g4651.t1 Fxyl908|g8106.t1 Valf|XP_002999663.1 Valf|XP_003004874.1 Valf|XP_003006571.1 Vdah|XP_009649352.1 Vdah|XP_009652008.1 Vdah|XP_009653220.1 Vdah|XP_009654294.1
OG0000168: Ffuj|XP_023437289.1 Ffuj|XP_023437473.1 Ffuj|XP_023437475.1 Fgra|XP_011321803.1 Fman|CVL07494.1 Fman|CVL07712.1 Foly|XP_018254603.1 Foly|XP_018255642.1 Foly|XP_018255643.1 Foly|XP_018257601.1 Foly|XP_018257603.1 Foly|XP_018258207.1 Foxy|EMT69449 Foxy|EMT69450 Foxy|EMT69452 Foxy|EMT69634 Foxy|EMT69635 Fpro|XP_031086204.1 Fpro|XP_031086206.1 Fpro|XP_031086395.1 Fsol|NechaP9629 Fudu|g14726.t1 Fudu|g14728.t1 Fudu|g9356.t1 Fver|XP_018760944.1 Fver|XP_018761143.1 Fxyl254|g6976.t1 Fxyl254|g7499.t1 Fxyl277|g3648.t1 Fxyl277|g4950.t1 Fxyl563|g6873.t1 Fxyl563|g7163.t1 Fxyl563|g7165.t1 Fxyl659|g10720.t1 Fxyl659|g7880.t1 Fxyl659|g7882.t1 Fxyl674|g8096.t1 Fxyl908|g10481.t1 Fxyl908|g10483.t1 Fxyl908|g4998.t1
OG0000169: Ffuj|XP_023438246.1 Fman|CVL08112.1 Fman|CVL09072.1 Foly|XP_018252054.1 Foly|XP_018252055.1 Foly|XP_018252056.1 Foly|XP_018252057.1 Foly|XP_018252058.1 Foly|XP_018252059.1 Foly|XP_018252060.1 Foly|XP_018252170.1 Foly|XP_018253433.1 Foly|XP_018257897.1 Fpro|XP_031078249.1 Fpro|XP_031090318.1 Fpro|XP_031090416.1 Fudu|g2173.t1 Fudu|g2820.t1 Fudu|g8212.t1 Fudu|g9547.t1 Fudu|g9548.t1 Fver|XP_018752736.1 Fver|XP_018752737.1 Fxyl254|g11469.t1 Fxyl254|g6482.t1 Fxyl254|g6486.t1 Fxyl254|g6971.t1 Fxyl277|g254.t1 Fxyl277|g352.t1 Fxyl277|g357.t1 Fxyl277|g927.t1 Fxyl563|g10292.t1 Fxyl563|g4464.t1 Fxyl659|g2889.t1 Fxyl659|g3869.t1 Fxyl659|g9559.t1 Fxyl674|g2403.t1 Fxyl674|g4417.t1 Fxyl908|g14158.t1 Fxyl908|g3697.t1
OG0000170: Fgra|XP_011325304.1 Fman|CVK96130.1 Fman|CVL02277.1 Fman|CVL05135.1 Fman|CVL07827.1 Foly|XP_018248696.1 Foly|XP_018258388.1 Foly|XP_018258479.1 Foxy|EMT70389 Foxy|EMT74049 Foxy|EMT74321 Fpro|XP_031087947.1 Fpro|XP_031090304.1 Fsol|NechaP106625 Fsol|NechaP34237 Fsol|NechaP43143 Fsol|NechaP81117 Fudu|g11139.t1 Fudu|g123.t1 Fver|XP_018756327.1 Fxyl254|g11483.t1 Fxyl254|g12510.t1 Fxyl254|g13989.t1 Fxyl277|g1034.t1 Fxyl277|g13083.t1 Fxyl277|g13339.t1 Fxyl563|g11029.t1 Fxyl563|g13975.t1 Fxyl659|g118.t1 Fxyl659|g12517.t1 Fxyl659|g14097.t1 Fxyl674|g10151.t1 Fxyl674|g458.t1 Fxyl674|g8517.t1 Fxyl908|g2278.t1 Fxyl908|g5400.t1 Valf|XP_003007123.1 Valf|XP_003009007.1 Vdah|XP_009649975.1 Vdah|XP_009656489.1
OG0000171: Ffuj|XP_023423679.1 Ffuj|XP_023430106.1 Fgra|XP_011315859.1 Fgra|XP_011317515.1 Fman|CVL02696.1 Fman|CVL08676.1 Foly|XP_018239621.1 Foly|XP_018248967.1 Foxy|EMT64757 Foxy|EMT69292 Fpro|XP_031076260.1 Fpro|XP_031084360.1 Fsol|NechaP65053 Fsol|NechaP89693 Fsol|NechaP98203 Fudu|g12422.t1 Fudu|g9709.t1 Fver|XP_018747394.1 Fver|XP_018756818.1 Fxyl254|g11264.t1 Fxyl254|g13562.t1 Fxyl277|g10116.t1 Fxyl277|g5573.t1 Fxyl563|g3132.t1 Fxyl563|g7288.t1 Fxyl659|g4322.t1 Fxyl659|g9274.t1 Fxyl674|g268.t1 Fxyl674|g5924.t1 Fxyl908|g13620.t1 Fxyl908|g2752.t1 Valf|XP_003001894.1 Valf|XP_003002237.1 Valf|XP_003003801.1 Valf|XP_003004039.1 Vdah|XP_009649605.1 Vdah|XP_009653338.1 Vdah|XP_009655057.1 Vdah|XP_009655557.1
OG0000172: Ffuj|XP_023424043.1 Ffuj|XP_023425153.1 Ffuj|XP_023437260.1 Fgra|XP_011315829.1 Fgra|XP_011317130.1 Fman|CVK82909.1 Fman|CVK84834.1 Fman|CVL07441.1 Foly|XP_018231596.1 Foly|XP_018233861.1 Foly|XP_018242392.1 Foly|XP_018242785.1 Foly|XP_018244711.1 Foly|XP_018254899.1 Foly|XP_018257010.1 Foly|XP_018258235.1 Foxy|EMT61134 Foxy|EMT66760 Foxy|EMT69611 Fpro|XP_031074640.1 Fpro|XP_031075872.1 Fpro|XP_031086428.1 Fsol|NechaP101154 Fsol|NechaP61450 Fsol|NechaP98642 Fver|XP_018742299.1 Fver|XP_018742300.1 Fver|XP_018742301.1 Fver|XP_018744376.1 Fver|XP_018753801.1 Fver|XP_018761176.1 Fxyl254|g1838.t1 Fxyl277|g13642.t1 Fxyl563|g3753.t1 Fxyl659|g1483.t1 Fxyl674|g1391.t1 Fxyl674|g418.t1 Fxyl908|g7239.t1 Vdah|XP_009655366.1
OG0000173: Ffuj|XP_023424413.1 Fgra|XP_011316294.1 Fman|CVK83579.1 Foly|XP_018232410.1 Foly|XP_018232411.1 Foly|XP_018232412.1 Foly|XP_018232413.1 Foly|XP_018232414.1 Foly|XP_018232415.1 Foly|XP_018232416.1 Foly|XP_018232417.1 Foly|XP_018232418.1 Foxy|EMT62017 Fpro|XP_031075460.1 Fsol|NechaP57385 Fudu|g13140.t1 Fudu|g13140.t2 Fver|XP_018743657.1 Fver|XP_018743658.1 Fver|XP_018743659.1 Fver|XP_018743660.1 Fver|XP_018743661.1 Fver|XP_018743662.1 Fver|XP_018743663.1 Fver|XP_018743664.1 Fxyl254|g4522.t1 Fxyl254|g4522.t2 Fxyl277|g11145.t1 Fxyl277|g11145.t2 Fxyl563|g10458.t1 Fxyl563|g10458.t2 Fxyl659|g483.t1 Fxyl659|g483.t2 Fxyl674|g12532.t1 Fxyl674|g12532.t2 Fxyl908|g6188.t1 Fxyl908|g6188.t2 Valf|XP_003003550.1 Vdah|XP_009655310.1
OG0000174: Ffuj|XP_023424418.1 Ffuj|XP_023430152.1 Fgra|XP_011316288.1 Fman|CVK83587.1 Fman|CVK91928.1 Foly|XP_018232424.1 Foly|XP_018232425.1 Foly|XP_018232426.1 Foly|XP_018232427.1 Foly|XP_018239672.1 Foxy|EMT62011 Foxy|EMT63000 Fpro|XP_031075455.1 Fpro|XP_031084302.1 Fsol|NechaP31128 Fsol|NechaP32911 Fudu|g13135.t1 Fudu|g9747.t1 Fver|XP_018743649.1 Fver|XP_018743650.1 Fver|XP_018743651.1 Fver|XP_018743652.1 Fver|XP_018747346.1 Fxyl254|g1704.t1 Fxyl254|g4527.t1 Fxyl277|g11140.t1 Fxyl277|g8144.t1 Fxyl563|g10463.t1 Fxyl563|g3108.t1 Fxyl659|g2745.t1 Fxyl659|g488.t1 Fxyl674|g12527.t1 Fxyl674|g6792.t1 Fxyl908|g6193.t1 Fxyl908|g713.t1 Valf|XP_003001440.1 Valf|XP_003003934.1 Vdah|XP_009655683.1 Vdah|XP_009655822.1
OG0000175: Ffuj|XP_023424735.1 Ffuj|XP_023426521.1 Fgra|XP_011316555.1 Fgra|XP_011328252.1 Fman|CVK84173.1 Fman|CVK93659.1 Foly|XP_018233093.1 Foly|XP_018241835.1 Foxy|EMT61617 Fpro|XP_031075101.1 Fpro|XP_031077151.1 Fsol|NechaP33370 Fsol|NechaP65752 Fudu|g13524.t1 Fudu|g4802.t1 Fver|XP_018743059.1 Fver|XP_018748269.1 Fxyl254|g10254.t1 Fxyl254|g10255.t1 Fxyl254|g7873.t1 Fxyl277|g1169.t1 Fxyl277|g1170.t1 Fxyl277|g13848.t1 Fxyl563|g4503.t1 Fxyl563|g6233.t1 Fxyl563|g6234.t1 Fxyl659|g4680.t1 Fxyl659|g4681.t1 Fxyl659|g6150.t1 Fxyl674|g13616.t1 Fxyl674|g13617.t1 Fxyl674|g6697.t1 Fxyl908|g6128.t1 Fxyl908|g6129.t1 Fxyl908|g8121.t1 Valf|XP_003001687.1 Valf|XP_003004147.1 Vdah|XP_009650706.1 Vdah|XP_009654110.1
OG0000176: Ffuj|XP_023425539.1 Ffuj|XP_023431217.1 Fgra|XP_011316474.1 Fman|CVK84662.1 Fman|CVL02091.1 Foly|XP_018233629.1 Foly|XP_018248577.1 Foly|XP_018254566.1 Foly|XP_018255682.1 Foly|XP_018255817.1 Foly|XP_018255818.1 Foly|XP_018256332.1 Foly|XP_018256333.1 Foly|XP_018256474.1 Foly|XP_018256475.1 Foxy|EMT61288 Foxy|EMT62771 Foxy|EMT70502 Fpro|XP_031074794.1 Fpro|XP_031076395.1 Fpro|XP_031087825.1 Fpro|XP_031089985.1 Fsol|NechaP101813 Fsol|NechaP102250 Fsol|NechaP75391 Fsol|NechaP78426 Fudu|g13812.t1 Fver|XP_018742543.1 Fver|XP_018756221.1 Fver|XP_018760503.1 Fxyl254|g103.t1 Fxyl277|g14404.t1 Fxyl563|g4390.t1 Fxyl659|g1406.t1 Fxyl674|g7511.t1 Fxyl908|g13781.t1 Valf|XP_003002760.1 Valf|XP_003004571.1 Vdah|XP_009648349.1
OG0000177: Ffuj|XP_023426633.1 Ffuj|XP_023429475.1 Fgra|XP_011325027.1 Fgra|XP_011328572.1 Fman|CVK86693.1 Fman|CVK93791.1 Foly|XP_018241654.1 Foly|XP_018244067.1 Foly|XP_018244068.1 Foly|XP_018244069.1 Foly|XP_018244070.1 Foly|XP_018244071.1 Foxy|EMT68657 Fpro|XP_031077037.1 Fpro|XP_031079089.1 Fsol|NechaP103977 Fsol|NechaP69680 Fudu|g4675.t1 Fudu|g768.t1 Fver|XP_018748122.1 Fver|XP_018749856.1 Fver|XP_018749857.1 Fver|XP_018749858.1 Fver|XP_018749859.1 Fxyl254|g360.t1 Fxyl254|g4854.t1 Fxyl277|g13272.t1 Fxyl277|g8385.t1 Fxyl563|g6399.t1 Fxyl563|g9547.t1 Fxyl659|g11014.t1 Fxyl659|g7545.t1 Fxyl674|g10571.t1 Fxyl674|g11512.t1 Fxyl908|g4057.t1 Fxyl908|g5918.t1 Valf|XP_003004862.1 Vdah|XP_009649361.1 Vdah|XP_009656723.1
OG0000178: Ffuj|XP_023428459.1 Ffuj|XP_023430082.1 Ffuj|XP_023432731.1 Fgra|XP_011315865.1 Fgra|XP_011326214.1 Fman|CVK88346.1 Fman|CVK91814.1 Fman|CVL07956.1 Foly|XP_018235889.1 Foly|XP_018236316.1 Foxy|EMT64230 Foxy|EMT72610 Fpro|XP_031080879.1 Fpro|XP_031083423.1 Fpro|XP_031084387.1 Fsol|NechaP45382 Fsol|NechaP47041 Fsol|NechaP52268 Fsol|NechaP52764 Fsol|NechaP79526 Fsol|NechaP97906 Fudu|g2019.t1 Fudu|g8010.t1 Fver|XP_018744453.1 Fver|XP_018750673.1 Fver|XP_018750674.1 Fxyl254|g6737.t1 Fxyl254|g7248.t1 Fxyl277|g6559.t1 Fxyl277|g7970.t1 Fxyl563|g10072.t1 Fxyl563|g14356.t1 Fxyl659|g2669.t1 Fxyl659|g6197.t1 Fxyl674|g2622.t1 Fxyl908|g13151.t1 Fxyl908|g3198.t1 Valf|XP_003003014.1 Vdah|XP_009653147.1
OG0000179: Ffuj|XP_023430810.1 Fgra|XP_011318826.1 Fman|CVK92932.1 Foly|XP_018240829.1 Foly|XP_018240830.1 Foly|XP_018240831.1 Foly|XP_018240832.1 Foly|XP_018240833.1 Foly|XP_018240834.1 Foly|XP_018240835.1 Foly|XP_018240836.1 Foly|XP_018240837.1 Foly|XP_018240838.1 Foxy|EMT63726 Fpro|XP_031083554.1 Fsol|NechaP41798 Fudu|g10518.t1 Fver|XP_018746272.1 Fver|XP_018746273.1 Fver|XP_018746274.1 Fver|XP_018746275.1 Fver|XP_018746276.1 Fver|XP_018746277.1 Fver|XP_018746278.1 Fver|XP_018746279.1 Fver|XP_018746280.1 Fver|XP_018746281.1 Fver|XP_018746282.1 Fver|XP_018746283.1 Fver|XP_018746284.1 Fver|XP_018746285.1 Fxyl254|g3863.t1 Fxyl277|g5527.t1 Fxyl563|g3535.t1 Fxyl659|g7305.t1 Fxyl674|g4386.t1 Fxyl908|g13471.t1 Valf|XP_003008997.1 Vdah|XP_009649967.1
OG0000180: Ffuj|XP_023431386.1 Ffuj|XP_023435533.1 Fgra|XP_011318547.1 Fgra|XP_011321327.1 Fman|CVK98538.1 Fman|CVL01889.1 Foly|XP_018248229.1 Foly|XP_018253427.1 Foxy|EMT62356 Foxy|EMT70712 Fpro|XP_031087620.1 Fpro|XP_031089008.1 Fsol|NechaP123205 Fsol|NechaP44242 Fsol|NechaP9396 Fudu|g10855.t1 Fudu|g6207.t1 Fver|XP_018755906.1 Fver|XP_018758918.1 Fxyl254|g407.t1 Fxyl254|g5479.t1 Fxyl277|g3127.t1 Fxyl277|g8974.t1 Fxyl563|g2431.t1 Fxyl563|g4909.t1 Fxyl563|g8535.t1 Fxyl659|g11361.t1 Fxyl659|g11529.t1 Fxyl659|g1550.t1 Fxyl659|g2230.t1 Fxyl674|g4634.t1 Fxyl674|g7517.t1 Fxyl674|g8557.t1 Fxyl908|g2836.t1 Fxyl908|g428.t1 Fxyl908|g7253.t1 Valf|XP_003007287.1 Vdah|XP_009654087.1 Vdah|XP_009657604.1
OG0000181: Ffuj|XP_023431705.1 Ffuj|XP_023434125.1 Fgra|XP_011317583.1 Fgra|XP_011322974.1 Fman|CVK91330.1 Fman|CVK96124.1 Fman|CVK96758.1 Fman|CVK98619.1 Fman|CVL07252.1 Fman|CVL07483.1 Foly|XP_018239281.1 Foly|XP_018256075.1 Foxy|EMT72539 Foxy|EMT73773 Fpro|XP_031086627.1 Fpro|XP_031089757.1 Fsol|NechaP47861 Fudu|g2241.t1 Fudu|g3152.t1 Fver|XP_018753834.1 Fver|XP_018761297.1 Fxyl254|g1308.t1 Fxyl254|g14233.t1 Fxyl254|g3194.t1 Fxyl277|g12823.t1 Fxyl277|g14440.t1 Fxyl277|g6201.t1 Fxyl563|g1134.t1 Fxyl563|g12535.t1 Fxyl563|g1422.t1 Fxyl659|g3145.t1 Fxyl659|g3168.t1 Fxyl674|g4296.t1 Fxyl674|g7122.t1 Fxyl908|g2747.t1 Fxyl908|g4188.t1 Fxyl908|g9244.t1 Valf|XP_003000273.1 Vdah|XP_009652603.1
OG0000182: Ffuj|XP_023431795.1 Ffuj|XP_023433143.1 Ffuj|XP_023434907.1 Fgra|XP_011319748.1 Fgra|XP_011325748.1 Fman|CVK90127.1 Fman|CVL00741.1 Fman|CVL06790.1 Foly|XP_018238025.1 Foly|XP_018254183.1 Foxy|EMT72016 Fpro|XP_031081484.1 Fpro|XP_031082389.1 Fpro|XP_031089465.1 Fsol|NechaP35135 Fudu|g11375.t1 Fudu|g3055.t1 Fudu|g8928.t1 Fver|XP_018746121.1 Fver|XP_018761619.1 Fxyl254|g12050.t1 Fxyl254|g780.t1 Fxyl254|g9527.t1 Fxyl277|g3027.t1 Fxyl277|g3627.t1 Fxyl277|g8722.t1 Fxyl563|g137.t1 Fxyl563|g1991.t1 Fxyl563|g2161.t1 Fxyl659|g12567.t1 Fxyl659|g4293.t1 Fxyl659|g6270.t1 Fxyl674|g5665.t1 Fxyl674|g602.t1 Fxyl674|g6924.t1 Fxyl908|g10952.t1 Fxyl908|g14001.t1 Fxyl908|g8061.t1 Valf|XP_003007757.1
OG0000183: Ffuj|XP_023432682.1 Ffuj|XP_023434355.1 Fgra|XP_011317852.1 Fgra|XP_011322384.1 Fgra|XP_011323098.1 Fgra|XP_011325769.1 Fman|CVK91515.1 Fman|CVK97088.1 Fman|CVL08152.1 Foly|XP_018236457.1 Foly|XP_018238988.1 Foxy|EMT66283 Fpro|XP_031083361.1 Fpro|XP_031086865.1 Fsol|NechaP85924 Fudu|g1459.t1 Fudu|g2129.t1 Fver|XP_018744582.1 Fver|XP_018753490.1 Fxyl254|g11390.t1 Fxyl254|g5228.t1 Fxyl254|g7423.t1 Fxyl277|g10597.t1 Fxyl277|g2255.t1 Fxyl277|g6476.t1 Fxyl563|g11983.t1 Fxyl563|g7876.t1 Fxyl659|g11622.t1 Fxyl659|g330.t1 Fxyl659|g7662.t1 Fxyl674|g230.t1 Fxyl674|g7751.t1 Fxyl908|g13044.t1 Fxyl908|g9322.t1 Valf|XP_003002691.1 Valf|XP_003007661.1 Valf|XP_003009835.1 Vdah|XP_009657280.1 Vdah|XP_009658029.1
OG0000184: Ffuj|XP_023433648.1 Ffuj|XP_023434303.1 Fgra|XP_011317906.1 Fgra|XP_011325534.1 Fman|CVK96998.1 Fman|CVL05645.1 Foly|XP_018239066.1 Foly|XP_018239067.1 Foly|XP_018239068.1 Foly|XP_018239069.1 Foly|XP_018244507.1 Foly|XP_018251224.1 Foxy|EMT66228 Foxy|EMT73255 Foxy|EMT74299 Fpro|XP_031082059.1 Fpro|XP_031086811.1 Fsol|NechaP45493 Fsol|NechaP69038 Fudu|g11915.t1 Fudu|g1515.t1 Fver|XP_018753553.1 Fver|XP_018753554.1 Fver|XP_018759186.1 Fver|XP_018759187.1 Fxyl254|g168.t1 Fxyl254|g1974.t1 Fxyl277|g13881.t1 Fxyl277|g1563.t1 Fxyl563|g13484.t1 Fxyl563|g7768.t1 Fxyl659|g1867.t1 Fxyl659|g8025.t1 Fxyl674|g1078.t1 Fxyl674|g13229.t1 Fxyl908|g11432.t1 Fxyl908|g14426.t1 Valf|XP_003004452.1 Vdah|XP_009654707.1
OG0000185: Ffuj|XP_023434348.1 Ffuj|XP_023435047.1 Ffuj|XP_023435048.1 Fgra|XP_011317858.1 Fman|CVK97074.1 Fman|CVL06903.1 Foly|XP_018238998.1 Foly|XP_018254322.1 Foxy|EMT66276 Foxy|EMT72131 Foxy|EMT74498 Fpro|XP_031086857.1 Fpro|XP_031089604.1 Fpro|XP_031089605.1 Fsol|NechaP39660 Fsol|NechaP82305 Fudu|g1465.t1 Fudu|g9141.t1 Fver|XP_018753498.1 Fver|XP_018761720.1 Fxyl254|g12468.t1 Fxyl254|g501.t1 Fxyl254|g502.t1 Fxyl277|g12303.t1 Fxyl277|g12304.t1 Fxyl277|g2450.t1 Fxyl563|g10796.t1 Fxyl563|g11977.t1 Fxyl563|g8524.t1 Fxyl563|g8525.t1 Fxyl659|g324.t1 Fxyl659|g5171.t1 Fxyl674|g11626.t1 Fxyl674|g224.t1 Fxyl674|g374.t1 Fxyl908|g10407.t1 Fxyl908|g10408.t1 Fxyl908|g6911.t1 Fxyl908|g9316.t1
OG0000186: Ffuj|XP_023435693.1 Fgra|XP_011321497.1 Fman|CVL04565.1 Foly|XP_018249727.1 Foly|XP_018249728.1 Foly|XP_018249729.1 Foly|XP_018249730.1 Foly|XP_018249731.1 Foly|XP_018249732.1 Foly|XP_018249733.1 Foly|XP_018249734.1 Foly|XP_018249735.1 Foly|XP_018249736.1 Foly|XP_018251906.1 Foly|XP_018251907.1 Foly|XP_018251908.1 Foly|XP_018251909.1 Foly|XP_018253544.1 Foxy|EMT65945 Fpro|XP_031088126.1 Fsol|NechaP94491 Fudu|g6378.t1 Fver|XP_018757491.1 Fver|XP_018757492.1 Fver|XP_018757493.1 Fver|XP_018757494.1 Fver|XP_018757495.1 Fver|XP_018757496.1 Fver|XP_018757497.1 Fver|XP_018757498.1 Fver|XP_018757499.1 Fxyl254|g8744.t1 Fxyl277|g2503.t1 Fxyl563|g12789.t1 Fxyl659|g6514.t1 Fxyl674|g1170.t1 Fxyl908|g11201.t1 Valf|XP_003003070.1 Vdah|XP_009653377.1
OG0000187: Ffuj|XP_023437333.1 Fgra|XP_011323479.1 Fgra|XP_011325958.1 Fman|CVL03464.1 Fman|CVL07560.1 Foly|XP_018258672.1 Foxy|EMT61132 Foxy|EMT65719 Fpro|XP_031086349.1 Fsol|NechaP77089 Fsol|NechaP85007 Fudu|g12381.t1 Fudu|g13929.t1 Fudu|g4066.t1 Fudu|g9329.t1 Fver|XP_018744471.1 Fver|XP_018761098.1 Fxyl254|g4976.t1 Fxyl254|g5946.t1 Fxyl277|g4222.t1 Fxyl277|g4229.t1 Fxyl277|g7556.t1 Fxyl277|g7998.t1 Fxyl563|g13018.t1 Fxyl563|g6183.t1 Fxyl563|g753.t1 Fxyl563|g9087.t1 Fxyl659|g13501.t1 Fxyl659|g2610.t1 Fxyl659|g3022.t1 Fxyl659|g8658.t1 Fxyl674|g13503.t1 Fxyl674|g14310.t1 Fxyl674|g4624.t1 Fxyl674|g7427.t1 Fxyl908|g11240.t1 Fxyl908|g1555.t1 Fxyl908|g3376.t1 Fxyl908|g9971.t1
OG0000188: Ffuj|XP_023423928.1 Ffuj|XP_023425410.1 Ffuj|XP_023431624.1 Fgra|XP_011317257.1 Fgra|XP_011327464.1 Fman|CVK85122.1 Fman|CVK98768.1 Fman|CVL03146.1 Foly|XP_018249354.1 Foxy|EMT64490 Fpro|XP_031074345.1 Fpro|XP_031076005.1 Fpro|XP_031089847.1 Fsol|NechaP89803 Fudu|g12672.t1 Fudu|g9590.t1 Fver|XP_018741991.1 Fver|XP_018741992.1 Fver|XP_018741993.1 Fver|XP_018741994.1 Fver|XP_018741995.1 Fver|XP_018741996.1 Fver|XP_018756451.1 Fver|XP_018761401.1 Fxyl254|g7473.t1 Fxyl254|g8690.t1 Fxyl277|g5015.t1 Fxyl277|g797.t1 Fxyl563|g3330.t1 Fxyl563|g7181.t1 Fxyl659|g11922.t1 Fxyl659|g5293.t1 Fxyl674|g11032.t1 Fxyl674|g9912.t1 Fxyl908|g6580.t1 Fxyl908|g9181.t1 Valf|XP_003004309.1 Vdah|XP_009654273.1
OG0000189: Ffuj|XP_023424879.1 Ffuj|XP_023425566.1 Fgra|XP_011316059.1 Fgra|XP_011316331.1 Fman|CVK83928.1 Fman|CVK84430.1 Foly|XP_018232834.1 Foly|XP_018232835.1 Foly|XP_018232836.1 Foly|XP_018233390.1 Foxy|EMT61443 Foxy|EMT61776 Fpro|XP_031074938.1 Fpro|XP_031075244.1 Fsol|NechaP103165 Fsol|NechaP98894 Fudu|g13408.t1 Fudu|g13682.t1 Fver|XP_018742806.1 Fver|XP_018743281.1 Fver|XP_018743282.1 Fver|XP_018743283.1 Fxyl254|g2678.t1 Fxyl254|g9512.t1 Fxyl277|g6122.t1 Fxyl277|g8584.t1 Fxyl563|g10737.t1 Fxyl563|g6186.t1 Fxyl659|g7712.t1 Fxyl659|g83.t1 Fxyl674|g7534.t1 Fxyl674|g8222.t1 Fxyl908|g7132.t1 Fxyl908|g87.t1 Valf|XP_003003704.1 Valf|XP_003007309.1 Vdah|XP_009652439.1 Vdah|XP_009655462.1
OG0000190: Ffuj|XP_023426226.1 Fgra|XP_011327852.1 Fman|CVL00122.1 Foly|XP_018244816.1 Foly|XP_018244817.1 Foly|XP_018244818.1 Foly|XP_018244819.1 Foly|XP_018244820.1 Foly|XP_018244821.1 Foly|XP_018244822.1 Foly|XP_018244823.1 Foly|XP_018244824.1 Foly|XP_018244825.1 Foly|XP_018244826.1 Foly|XP_018244827.1 Foly|XP_018244828.1 Foly|XP_018244829.1 Foxy|EMT60300 Fpro|XP_031077489.1 Fsol|NechaP76538 Fudu|g5104.t1 Fver|XP_018751968.1 Fver|XP_018751969.1 Fver|XP_018751970.1 Fver|XP_018751971.1 Fver|XP_018751972.1 Fver|XP_018751973.1 Fver|XP_018751974.1 Fver|XP_018751975.1 Fver|XP_018751976.1 Fver|XP_018751977.1 Fxyl254|g11186.t1 Fxyl277|g8269.t1 Fxyl563|g2611.t1 Fxyl659|g776.t1 Fxyl674|g12283.t1 Fxyl908|g6806.t1 Vdah|XP_009655031.1
OG0000191: Ffuj|XP_023427503.1 Fgra|XP_011322342.1 Fgra|XP_011327330.1 Fman|CVK85801.1 Fman|CVL06080.1 Foly|XP_018252352.1 Foly|XP_018252353.1 Foly|XP_018255385.1 Foxy|EMT67655 Foxy|EMT72873 Fpro|XP_031078415.1 Fpro|XP_031089085.1 Fsol|NechaP106457 Fsol|NechaP48173 Fudu|g6968.t1 Fudu|g8423.t1 Fver|XP_018760226.1 Fver|XP_018760740.1 Fxyl254|g3024.t1 Fxyl254|g6603.t1 Fxyl277|g3379.t1 Fxyl277|g6686.t1 Fxyl563|g11153.t1 Fxyl563|g12647.t1 Fxyl659|g11494.t1 Fxyl659|g1954.t1 Fxyl674|g2344.t1 Fxyl674|g8745.t1 Fxyl908|g13126.t1 Fxyl908|g4346.t1 Valf|XP_003002713.1 Valf|XP_003003866.1 Valf|XP_003008219.1 Valf|XP_003009481.1 Vdah|XP_009650440.1 Vdah|XP_009651827.1 Vdah|XP_009655623.1 Vdah|XP_009657301.1
OG0000192: Ffuj|XP_023427834.1 Fgra|XP_011326827.1 Fman|CVK89490.1 Foly|XP_018234571.1 Foly|XP_018234572.1 Foly|XP_018234573.1 Foly|XP_018234574.1 Foly|XP_018234575.1 Foly|XP_018234576.1 Foxy|EMT65232 Fpro|XP_031080178.1 Fsol|NechaP100063 Fudu|g7323.t1 Fver|XP_018754349.1 Fver|XP_018754350.1 Fver|XP_018754351.1 Fver|XP_018754352.1 Fver|XP_018754353.1 Fver|XP_018754354.1 Fver|XP_018754355.1 Fver|XP_018754356.1 Fver|XP_018754357.1 Fver|XP_018754358.1 Fver|XP_018754359.1 Fver|XP_018754360.1 Fver|XP_018754361.1 Fver|XP_018754362.1 Fver|XP_018754363.1 Fver|XP_018754364.1 Fver|XP_018754365.1 Fxyl254|g342.t1 Fxyl277|g12543.t1 Fxyl563|g1732.t1 Fxyl659|g12297.t1 Fxyl674|g12574.t1 Fxyl908|g8327.t1 Valf|XP_003004978.1 Vdah|XP_009648877.1
OG0000193: Ffuj|XP_023427871.1 Fgra|XP_011326788.1 Fman|CVK89423.1 Foly|XP_018234640.1 Foly|XP_018234641.1 Foly|XP_018234642.1 Foly|XP_018234643.1 Foly|XP_018234644.1 Foly|XP_018234645.1 Foly|XP_018234646.1 Foly|XP_018234647.1 Foly|XP_018234648.1 Foly|XP_018234649.1 Foly|XP_018234650.1 Foly|XP_018234651.1 Foly|XP_018234652.1 Foxy|EMT65276 Fpro|XP_031080219.1 Fsol|NechaP100046 Fudu|g7362.t1 Fver|XP_018754429.1 Fver|XP_018754430.1 Fver|XP_018754431.1 Fver|XP_018754432.1 Fver|XP_018754433.1 Fver|XP_018754434.1 Fver|XP_018754435.1 Fver|XP_018754436.1 Fver|XP_018754437.1 Fver|XP_018754438.1 Fxyl254|g11816.t1 Fxyl277|g8742.t1 Fxyl563|g5720.t1 Fxyl659|g9246.t1 Fxyl674|g10026.t1 Fxyl908|g290.t1 Valf|XP_003003415.1 Vdah|XP_009655179.1
OG0000194: Ffuj|XP_023428567.1 Fgra|XP_011326102.1 Fman|CVK88198.1 Foly|XP_018236055.1 Foly|XP_018236056.1 Foly|XP_018236057.1 Foly|XP_018236058.1 Foly|XP_018236059.1 Foly|XP_018236060.1 Foly|XP_018236061.1 Foly|XP_018242395.1 Foly|XP_018242396.1 Foly|XP_018242465.1 Foly|XP_018242496.1 Foly|XP_018242698.1 Foly|XP_018242782.1 Foly|XP_018242884.1 Foly|XP_018244505.1 Foly|XP_018244633.1 Foly|XP_018244708.1 Foly|XP_018256771.1 Foly|XP_018256838.1 Foly|XP_018257007.1 Foxy|EMT64355 Fpro|XP_031080997.1 Fsol|NechaP106502 Fsol|NechaP68870 Fudu|g8137.t1 Fver|XP_018750840.1 Fver|XP_018750841.1 Fxyl254|g4141.t1 Fxyl277|g9070.t1 Fxyl563|g3950.t1 Fxyl659|g235.t1 Fxyl674|g7735.t1 Fxyl908|g10594.t1 Valf|XP_003006621.1 Vdah|XP_009652056.1
OG0000195: Ffuj|XP_023429348.1 Fgra|XP_011323712.1 Fman|CVK86845.1 Foly|XP_018243876.1 Foly|XP_018243877.1 Foly|XP_018243878.1 Foly|XP_018243879.1 Foly|XP_018243880.1 Foxy|EMT68500 Fpro|XP_031079234.1 Fsol|NechaP78784 Fudu|g624.t1 Fver|XP_018749604.1 Fver|XP_018749605.1 Fver|XP_018749606.1 Fver|XP_018749607.1 Fver|XP_018749608.1 Fver|XP_018749609.1 Fver|XP_018749610.1 Fver|XP_018749611.1 Fver|XP_018749612.1 Fver|XP_018749613.1 Fver|XP_018749614.1 Fver|XP_018749615.1 Fver|XP_018749616.1 Fver|XP_018749617.1 Fver|XP_018749618.1 Fver|XP_018749619.1 Fver|XP_018749620.1 Fver|XP_018749621.1 Fxyl254|g5829.t1 Fxyl277|g14586.t1 Fxyl563|g13293.t1 Fxyl659|g5040.t1 Fxyl674|g14131.t1 Fxyl908|g2695.t1 Valf|XP_003004111.1 Vdah|XP_009654979.1
OG0000196: Ffuj|XP_023429561.1 Ffuj|XP_023431160.1 Fgra|XP_011318619.1 Fgra|XP_011320738.1 Fman|CVK86600.1 Fman|CVL02035.1 Foly|XP_018238096.1 Foly|XP_018248501.1 Foxy|EMT66900 Foxy|EMT70554 Foxy|EMT72660 Fpro|XP_031078991.1 Fpro|XP_031087762.1 Fsol|NechaP25602 Fsol|NechaP35599 Fsol|NechaP37501 Fsol|NechaP44133 Fsol|NechaP53888 Fudu|g10791.t1 Fudu|g860.t1 Fver|XP_018756157.1 Fver|XP_018759963.1 Fxyl254|g11362.t1 Fxyl254|g3584.t1 Fxyl277|g13394.t1 Fxyl277|g8287.t1 Fxyl563|g12458.t1 Fxyl563|g2694.t1 Fxyl659|g3647.t1 Fxyl659|g9097.t1 Fxyl674|g13035.t1 Fxyl674|g2310.t1 Fxyl908|g12135.t1 Fxyl908|g12685.t1 Valf|XP_003002004.1 Valf|XP_003006106.1 Vdah|XP_009648470.1 Vdah|XP_009656627.1
OG0000197: Ffuj|XP_023429996.1 Ffuj|XP_023430980.1 Ffuj|XP_023430981.1 Fgra|XP_011321083.1 Fman|CVK86141.1 Fman|CVL01652.1 Foly|XP_018242578.1 Foly|XP_018242642.1 Foly|XP_018244576.1 Foly|XP_018247992.1 Foly|XP_018252590.1 Foly|XP_018252591.1 Foxy|EMT67464 Foxy|EMT70871 Fpro|XP_031078614.1 Fpro|XP_031087469.1 Fpro|XP_031090125.1 Fpro|XP_031090339.1 Fpro|XP_031090340.1 Fsol|NechaP50192 Fudu|g10696.t1 Fudu|g8599.t1 Fver|XP_018755705.1 Fver|XP_018760029.1 Fxyl254|g2111.t1 Fxyl254|g9832.t1 Fxyl277|g11452.t1 Fxyl277|g1445.t1 Fxyl563|g13808.t1 Fxyl563|g3257.t1 Fxyl659|g10446.t1 Fxyl659|g5062.t1 Fxyl674|g1267.t1 Fxyl674|g9456.t1 Fxyl908|g11336.t1 Fxyl908|g6715.t1 Valf|XP_003002941.1 Vdah|XP_009653072.1
OG0000198: Ffuj|XP_023430627.1 Ffuj|XP_023437635.1 Fgra|XP_011319054.1 Fgra|XP_011322303.1 Fman|CVK92619.1 Fman|CVL04143.1 Foly|XP_018240432.1 Foly|XP_018250906.1 Foxy|EMT63499 Foxy|EMT69133 Fpro|XP_031083770.1 Fpro|XP_031086036.1 Fsol|NechaP102013 Fsol|NechaP61264 Fudu|g10251.t1 Fudu|g14645.t1 Fver|XP_018746648.1 Fver|XP_018746649.1 Fver|XP_018758121.1 Fxyl254|g5121.t1 Fxyl254|g7273.t1 Fxyl277|g2549.t1 Fxyl277|g7566.t1 Fxyl277|g7566.t2 Fxyl563|g10726.t1 Fxyl563|g161.t1 Fxyl563|g161.t2 Fxyl659|g10050.t1 Fxyl659|g3713.t1 Fxyl659|g3713.t2 Fxyl674|g1371.t1 Fxyl674|g4552.t1 Fxyl674|g4552.t2 Fxyl908|g5781.t1 Fxyl908|g5781.t2 Fxyl908|g662.t1 Valf|XP_003008623.1 Vdah|XP_009651195.1
OG0000199: Ffuj|XP_023431003.1 Fman|CVL01694.1 Fman|CVL08249.1 Foly|XP_018248016.1 Foly|XP_018248017.1 Foly|XP_018248018.1 Foly|XP_018248019.1 Foly|XP_018248020.1 Foly|XP_018248021.1 Foly|XP_018248022.1 Foly|XP_018248023.1 Foly|XP_018248024.1 Foly|XP_018248025.1 Foly|XP_018248026.1 Foly|XP_018248027.1 Foly|XP_018248028.1 Foly|XP_018248029.1 Foly|XP_018248030.1 Foly|XP_018248031.1 Foly|XP_018251892.1 Foly|XP_018252100.1 Foly|XP_018252101.1 Foly|XP_018252102.1 Foly|XP_018253482.1 Foly|XP_018253558.1 Foly|XP_018253868.1 Foly|XP_018257947.1 Foxy|EMT70848 Fpro|XP_031087493.1 Fudu|g10717.t1 Fver|XP_018755729.1 Fver|XP_018755730.1 Fxyl254|g2855.t1 Fxyl277|g12561.t1 Fxyl563|g11408.t1 Fxyl659|g8839.t1 Fxyl674|g8597.t1 Fxyl908|g676.t1
OG0000200: Ffuj|XP_023431643.1 Ffuj|XP_023434132.1 Ffuj|XP_023437295.1 Ffuj|XP_023438208.1 Fgra|XP_011322958.1 Fgra|XP_011326009.1 Fman|CVK96766.1 Fman|CVK98730.1 Fman|CVL07507.1 Foly|XP_018256170.1 Foxy|EMT67925 Foxy|EMT73837 Fpro|XP_031086387.1 Fpro|XP_031086637.1 Fpro|XP_031089827.1 Fsol|NechaP87397 Fsol|NechaP87755 Fudu|g1781.t1 Fudu|g3217.t1 Fudu|g9350.t1 Fudu|g9432.t1 Fver|XP_018753843.1 Fver|XP_018761138.1 Fver|XP_018761378.1 Fxyl254|g3202.t1 Fxyl254|g6800.t1 Fxyl277|g3891.t1 Fxyl277|g7709.t1 Fxyl563|g6109.t1 Fxyl563|g951.t1 Fxyl659|g13276.t1 Fxyl659|g7942.t1 Fxyl674|g1490.t1 Fxyl674|g2805.t1 Fxyl908|g10766.t1 Fxyl908|g3600.t1 Valf|XP_003000425.1 Vdah|XP_009653692.1
OG0000201: Ffuj|XP_023434176.1 Ffuj|XP_023438041.1 Fgra|XP_011320780.1 Fman|CVK96804.1 Fman|CVK97067.1 Fman|CVL03460.1 Fman|CVL06481.1 Foly|XP_018239006.1 Foly|XP_018239007.1 Foly|XP_018239008.1 Foly|XP_018239262.1 Foly|XP_018250360.1 Foxy|EMT66271 Foxy|EMT74377 Foxy|EMT74609 Fpro|XP_031085592.1 Fpro|XP_031086672.1 Fsol|NechaP37148 Fsol|NechaP50074 Fsol|NechaP50779 Fsol|NechaP87406 Fudu|g14164.t1 Fudu|g1473.t1 Fudu|g1652.t1 Fver|XP_018753503.1 Fxyl254|g14178.t1 Fxyl254|g495.t1 Fxyl277|g11632.t1 Fxyl277|g12296.t1 Fxyl563|g10160.t1 Fxyl563|g7537.t1 Fxyl659|g10247.t1 Fxyl659|g1705.t1 Fxyl674|g4996.t1 Fxyl908|g12951.t1 Fxyl908|g8501.t1 Valf|XP_003004511.1 Vdah|XP_009654760.1
OG0000202: Ffuj|XP_023437822.1 Fgra|XP_011327277.1 Fman|CVL03865.1 Foly|XP_018243615.1 Foly|XP_018243616.1 Foly|XP_018243617.1 Foly|XP_018243618.1 Foly|XP_018243619.1 Foly|XP_018243620.1 Foly|XP_018243621.1 Foly|XP_018243622.1 Foly|XP_018243623.1 Foly|XP_018250603.1 Foxy|EMT68314 Foxy|EMT68890 Foxy|EMT68891 Fpro|XP_031079406.1 Fpro|XP_031085837.1 Fpro|XP_031089492.1 Fsol|NechaP84867 Fsol|NechaP90579 Fudu|g455.t1 Fver|XP_018749323.1 Fver|XP_018758023.1 Fxyl254|g1902.t1 Fxyl254|g9860.t1 Fxyl277|g950.t1 Fxyl277|g9758.t1 Fxyl563|g588.t1 Fxyl563|g9836.t1 Fxyl659|g5467.t1 Fxyl659|g8130.t1 Fxyl674|g14227.t1 Fxyl674|g9110.t1 Fxyl908|g4736.t1 Fxyl908|g9209.t1 Valf|XP_003006376.1 Vdah|XP_009652864.1
OG0000203: Fman|CVK96262.1 Fman|CVL00269.1 Fman|CVL00270.1 Fman|CVL00274.1 Fman|CVL09160.1 Foly|XP_018251985.1 Foly|XP_018252095.1 Foly|XP_018253487.1 Foly|XP_018255893.1 Foly|XP_018256404.1 Foly|XP_018257952.1 Fpro|XP_031076510.1 Fpro|XP_031078276.1 Fpro|XP_031084469.1 Fpro|XP_031090313.1 Fsol|NechaP76100 Fsol|NechaP89113 Fudu|g9127.t1 Fxyl254|g13677.t1 Fxyl254|g4550.t1 Fxyl254|g7050.t1 Fxyl277|g10913.t1 Fxyl277|g1877.t1 Fxyl277|g8767.t1 Fxyl563|g10111.t1 Fxyl563|g13561.t1 Fxyl563|g7237.t1 Fxyl563|g9970.t1 Fxyl659|g4421.t1 Fxyl659|g734.t1 Fxyl674|g12589.t1 Fxyl674|g5081.t1 Fxyl908|g13256.t1 Fxyl908|g4484.t1 Fxyl908|g7149.t1 Fxyl908|g9943.t1 Valf|XP_003000505.1 Vdah|XP_009653288.1
OG0000204: Foly|XP_018236361.1 Fxyl254|g12618.t1 Fxyl254|g3290.t1 Fxyl254|g5169.t1 Fxyl254|g5983.t1 Fxyl254|g9424.t1 Fxyl277|g10430.t1 Fxyl277|g13544.t1 Fxyl277|g3745.t1 Fxyl277|g3939.t1 Fxyl277|g4363.t1 Fxyl277|g5785.t1 Fxyl277|g6533.t1 Fxyl277|g7558.t1 Fxyl277|g9597.t1 Fxyl659|g11029.t1 Fxyl659|g11506.t1 Fxyl659|g12021.t1 Fxyl659|g12123.t1 Fxyl659|g12475.t1 Fxyl659|g12713.t1 Fxyl659|g12986.t1 Fxyl659|g13011.t1 Fxyl659|g13284.t1 Fxyl659|g1346.t1 Fxyl659|g1719.t1 Fxyl659|g2219.t1 Fxyl659|g2336.t1 Fxyl659|g2540.t1 Fxyl659|g2654.t1 Fxyl659|g3709.t1 Fxyl659|g4446.t1 Fxyl659|g4796.t1 Fxyl659|g8498.t1 Fxyl674|g1993.t1 Fxyl674|g5855.t1 Fxyl674|g8680.t1 Fxyl908|g3421.t1
OG0000205: Fxyl277|g11126.t1 Fxyl277|g11234.t1 Fxyl277|g1192.t1 Fxyl277|g11956.t1 Fxyl277|g12309.t1 Fxyl277|g12432.t1 Fxyl277|g12481.t1 Fxyl277|g12775.t1 Fxyl277|g13088.t1 Fxyl277|g13556.t1 Fxyl277|g14491.t1 Fxyl277|g1791.t1 Fxyl277|g2217.t1 Fxyl277|g3047.t1 Fxyl277|g3059.t1 Fxyl277|g3335.t1 Fxyl277|g4469.t1 Fxyl277|g451.t1 Fxyl277|g4665.t1 Fxyl277|g4881.t1 Fxyl277|g543.t1 Fxyl277|g5587.t1 Fxyl277|g5614.t1 Fxyl277|g6309.t1 Fxyl277|g6457.t1 Fxyl277|g6897.t1 Fxyl277|g7598.t1 Fxyl277|g8025.t1 Fxyl277|g8310.t1 Fxyl277|g8928.t1 Fxyl277|g9269.t1 Fxyl277|g9310.t1 Fxyl277|g9386.t1 Fxyl277|g9972.t1 Fxyl659|g1063.t1 Fxyl659|g2951.t1 Fxyl659|g5582.t1 Fxyl659|g5613.t1
OG0000206: Ffuj|XP_023423795.1 Ffuj|XP_023427033.1 Fgra|XP_011317405.1 Fgra|XP_011320818.1 Fgra|XP_011323275.1 Fman|CVL02878.1 Foly|XP_018249128.1 Foly|XP_018251654.1 Foxy|EMT64647 Fpro|XP_031076157.1 Fpro|XP_031076592.1 Fsol|NechaP98537 Fudu|g12528.t1 Fudu|g4263.t1 Fver|XP_018756661.1 Fxyl254|g4051.t1 Fxyl254|g5388.t1 Fxyl277|g1879.t1 Fxyl277|g4426.t1 Fxyl277|g4636.t1 Fxyl563|g1213.t1 Fxyl563|g6086.t1 Fxyl659|g14299.t1 Fxyl659|g2123.t1 Fxyl659|g6964.t1 Fxyl659|g9035.t1 Fxyl674|g10387.t1 Fxyl674|g5567.t1 Fxyl908|g1014.t1 Fxyl908|g6020.t1 Fxyl908|g8136.t1 Fxyl908|g9038.t1 Fxyl908|g9569.t1 Valf|XP_003001394.1 Valf|XP_003008245.1 Vdah|XP_009651854.1 Vdah|XP_009655776.1
OG0000207: Ffuj|XP_023423891.1 Ffuj|XP_023426444.1 Fgra|XP_011322001.1 Fman|CVK93574.1 Fman|CVL03074.1 Foly|XP_018235130.1 Foly|XP_018235131.1 Foly|XP_018235132.1 Foly|XP_018235133.1 Foly|XP_018235134.1 Foly|XP_018239816.1 Foly|XP_018242001.1 Foxy|EMT63105 Foxy|EMT63796 Fpro|XP_031076046.1 Fpro|XP_031077237.1 Fsol|NechaP57238 Fsol|NechaP80147 Fudu|g4888.t1 Fudu|g7500.t1 Fver|XP_018748397.1 Fver|XP_018754656.1 Fver|XP_018754657.1 Fxyl254|g14159.t1 Fxyl254|g2721.t1 Fxyl277|g2197.t1 Fxyl277|g5255.t1 Fxyl563|g11603.t1 Fxyl563|g2682.t1 Fxyl659|g11999.t1 Fxyl659|g2029.t1 Fxyl674|g10766.t1 Fxyl674|g3210.t1 Fxyl908|g11690.t1 Fxyl908|g4480.t1 Valf|XP_003009421.1 Vdah|XP_009650386.1
OG0000208: Ffuj|XP_023424091.1 Ffuj|XP_023435209.1 Fgra|XP_011317066.1 Fman|CVK83009.1 Fman|CVK97892.1 Foly|XP_018231732.1 Foly|XP_018231733.1 Foly|XP_018241075.1 Foly|XP_018258677.1 Foxy|EMT66698 Foxy|EMT72466 Fpro|XP_031075813.1 Fpro|XP_031088536.1 Fsol|NechaP74483 Fsol|NechaP94787 Fsol|NechaP99829 Fudu|g12853.t1 Fudu|g4219.t1 Fudu|g9740.t1 Fver|XP_018744265.1 Fver|XP_018747541.1 Fxyl254|g1688.t1 Fxyl254|g5598.t1 Fxyl254|g7215.t1 Fxyl277|g10152.t1 Fxyl277|g8018.t1 Fxyl277|g8161.t1 Fxyl563|g8572.t1 Fxyl563|g9753.t1 Fxyl659|g10103.t1 Fxyl659|g1983.t1 Fxyl659|g2761.t1 Fxyl674|g2061.t1 Fxyl674|g8536.t1 Fxyl908|g14360.t1 Valf|XP_003005334.1 Vdah|XP_009649223.1
OG0000209: Ffuj|XP_023424349.1 Ffuj|XP_023435423.1 Fgra|XP_011316767.1 Fgra|XP_011321112.1 Fman|CVK83475.1 Fman|CVK98257.1 Foly|XP_018232299.1 Foly|XP_018232300.1 Foly|XP_018232301.1 Foly|XP_018253040.1 Foly|XP_018253041.1 Foxy|EMT62092 Foxy|EMT62607 Fpro|XP_031075525.1 Fpro|XP_031088785.1 Fsol|NechaP102366 Fsol|NechaP105170 Fudu|g13208.t1 Fudu|g6015.t1 Fver|XP_018743756.1 Fver|XP_018743757.1 Fver|XP_018743758.1 Fver|XP_018743759.1 Fver|XP_018758586.1 Fver|XP_018758587.1 Fxyl254|g12454.t1 Fxyl254|g3951.t1 Fxyl277|g6985.t1 Fxyl563|g10056.t1 Fxyl563|g14170.t1 Fxyl659|g6445.t1 Fxyl674|g10878.t1 Fxyl908|g11453.t1 Valf|XP_003005221.1 Valf|XP_003007954.1 Vdah|XP_009649109.1 Vdah|XP_009651558.1
OG0000210: Ffuj|XP_023424953.1 Fgra|XP_011316414.1 Fman|CVK84566.1 Foly|XP_018233534.1 Foly|XP_018233535.1 Foly|XP_018233536.1 Foly|XP_018233537.1 Foly|XP_018233538.1 Foly|XP_018233539.1 Foxy|EMT61352 Fpro|XP_031074853.1 Fsol|NechaP73420 Fudu|g13759.t1 Fver|XP_018742635.1 Fver|XP_018742636.1 Fver|XP_018742637.1 Fver|XP_018742638.1 Fver|XP_018742639.1 Fver|XP_018742640.1 Fver|XP_018742641.1 Fver|XP_018742642.1 Fver|XP_018742643.1 Fver|XP_018742644.1 Fver|XP_018742645.1 Fver|XP_018742646.1 Fver|XP_018742647.1 Fver|XP_018742648.1 Fver|XP_018742649.1 Fver|XP_018742650.1 Fver|XP_018742651.1 Fxyl254|g9959.t1 Fxyl277|g1953.t1 Fxyl563|g1019.t1 Fxyl659|g8760.t1 Fxyl674|g5074.t1 Fxyl908|g9766.t1 Vdah|XP_009657865.1
OG0000211: Ffuj|XP_023425321.1 Ffuj|XP_023428943.1 Ffuj|XP_023435237.1 Fgra|XP_011317614.1 Fgra|XP_011318332.1 Fgra|XP_011324469.1 Fman|CVK85039.1 Fman|CVK87589.1 Foly|XP_018243251.1 Foly|XP_018258085.1 Foly|XP_018258387.1 Foxy|EMT68036 Fpro|XP_031074438.1 Fpro|XP_031079670.1 Fsol|NechaP52101 Fsol|NechaP84216 Fudu|g196.t1 Fudu|g9250.t1 Fver|XP_018742087.1 Fver|XP_018748930.1 Fver|XP_018758374.1 Fxyl254|g12537.t1 Fxyl254|g2046.t1 Fxyl277|g10087.t1 Fxyl277|g1467.t1 Fxyl277|g4370.t1 Fxyl563|g13231.t1 Fxyl563|g7907.t1 Fxyl659|g13883.t1 Fxyl659|g556.t1 Fxyl659|g8425.t1 Fxyl674|g2157.t1 Fxyl674|g7545.t1 Fxyl908|g3108.t1 Fxyl908|g9455.t1 Valf|XP_003008141.1 Vdah|XP_009651744.1
OG0000212: Ffuj|XP_023426407.1 Ffuj|XP_023429787.1 Ffuj|XP_023431548.1 Fgra|XP_011318231.1 Fgra|XP_011328115.1 Fman|CVK86375.1 Fman|CVK93531.1 Foly|XP_018238403.1 Foly|XP_018238404.1 Foly|XP_018242065.1 Foly|XP_018242066.1 Foxy|EMT67146 Foxy|EMT67147 Foxy|EMT69376 Fpro|XP_031077283.1 Fpro|XP_031078762.1 Fpro|XP_031089939.1 Fsol|NechaP34100 Fudu|g1085.t1 Fudu|g4933.t1 Fver|XP_018748464.1 Fver|XP_018759703.1 Fver|XP_018759704.1 Fxyl254|g10577.t1 Fxyl254|g8216.t1 Fxyl277|g4404.t1 Fxyl277|g8369.t1 Fxyl563|g10520.t1 Fxyl563|g5978.t1 Fxyl659|g13412.t1 Fxyl659|g2317.t1 Fxyl674|g6683.t1 Fxyl674|g9165.t1 Fxyl908|g1950.t1 Fxyl908|g6347.t1 Valf|XP_003009119.1 Vdah|XP_009650082.1
OG0000213: Ffuj|XP_023426702.1 Fgra|XP_011328496.1 Fman|CVK87926.1 Fman|CVK93906.1 Foly|XP_018241547.1 Foly|XP_018241548.1 Foly|XP_018243064.1 Foxy|EMT74491 Fpro|XP_031076961.1 Fpro|XP_031079856.1 Fsol|NechaP66818 Fudu|g20.t1 Fudu|g4604.t1 Fver|XP_018748024.1 Fver|XP_018748740.1 Fver|XP_018748741.1 Fver|XP_018748742.1 Fver|XP_018748743.1 Fver|XP_018748744.1 Fver|XP_018748745.1 Fver|XP_018748746.1 Fxyl254|g12171.t1 Fxyl254|g6881.t1 Fxyl277|g11647.t1 Fxyl277|g982.t1 Fxyl563|g12301.t1 Fxyl563|g4640.t1 Fxyl659|g11723.t1 Fxyl659|g11957.t1 Fxyl674|g13282.t1 Fxyl674|g9014.t1 Fxyl908|g1361.t1 Fxyl908|g3851.t1 Valf|XP_003001959.1 Valf|XP_003007064.1 Vdah|XP_009649669.1 Vdah|XP_009656431.1
OG0000214: Ffuj|XP_023426926.1 Ffuj|XP_023431640.1 Ffuj|XP_023435278.1 Fgra|XP_011320637.1 Fgra|XP_011322966.1 Fgra|XP_011327581.1 Fman|CVK94351.1 Fman|CVK98023.1 Fman|CVK98736.1 Foly|XP_018241199.1 Foly|XP_018252890.1 Foly|XP_018256174.1 Foxy|EMT62738 Foxy|EMT68824 Foxy|EMT71845 Foxy|EMT73840 Fpro|XP_031076686.1 Fpro|XP_031088633.1 Fpro|XP_031089830.1 Fsol|NechaP33837 Fudu|g3220.t1 Fudu|g4373.t1 Fver|XP_018747712.1 Fver|XP_018761381.1 Fxyl254|g2512.t1 Fxyl254|g3205.t1 Fxyl254|g3206.t1 Fxyl277|g3888.t1 Fxyl277|g6326.t1 Fxyl563|g7988.t1 Fxyl659|g4346.t1 Fxyl659|g7945.t1 Fxyl674|g1681.t1 Fxyl674|g2491.t1 Fxyl908|g5081.t1 Valf|XP_003008534.1 Vdah|XP_009658519.1
OG0000215: Ffuj|XP_023427476.1 Ffuj|XP_023433921.1 Fgra|XP_011320886.1 Fman|CVL00304.1 Fman|CVL06113.1 Foly|XP_018245872.1 Foly|XP_018245873.1 Foly|XP_018245874.1 Foly|XP_018245875.1 Foly|XP_018245876.1 Foly|XP_018255355.1 Foly|XP_018255356.1 Foly|XP_018255357.1 Foxy|EMT72850 Foxy|EMT73684 Fpro|XP_031081208.1 Fpro|XP_031089114.1 Fsol|NechaP56032 Fsol|NechaP77145 Fudu|g6943.t1 Fudu|g9101.t1 Fver|XP_018752054.1 Fver|XP_018760705.1 Fver|XP_018760706.1 Fver|XP_018760707.1 Fxyl254|g880.t1 Fxyl277|g216.t1 Fxyl563|g2749.t1 Fxyl659|g12843.t1 Fxyl674|g2727.t1 Fxyl908|g9142.t1 Valf|XP_003001732.1 Valf|XP_003006605.1 Valf|XP_003009097.1 Vdah|XP_009650062.1 Vdah|XP_009650752.1 Vdah|XP_009652039.1
OG0000216: Ffuj|XP_023428605.1 Ffuj|XP_023435962.1 Ffuj|XP_023436801.1 Fman|CVK95708.1 Fman|CVL04975.1 Fman|CVL08325.1 Foly|XP_018236109.1 Foly|XP_018247247.1 Foxy|EMT64395 Foxy|EMT71323 Fpro|XP_031081037.1 Fpro|XP_031085096.1 Fsol|NechaP49814 Fsol|NechaP54161 Fsol|NechaP82836 Fsol|NechaP93751 Fudu|g3833.t1 Fudu|g8194.t1 Fver|XP_018750890.1 Fver|XP_018755217.1 Fxyl254|g13010.t1 Fxyl254|g2947.t1 Fxyl277|g10081.t1 Fxyl277|g12223.t1 Fxyl563|g233.t1 Fxyl563|g6395.t1 Fxyl659|g14430.t1 Fxyl659|g4571.t1 Fxyl674|g11892.t1 Fxyl674|g13568.t1 Fxyl674|g9231.t1 Fxyl908|g14167.t1 Fxyl908|g5494.t1 Valf|XP_003007174.1 Valf|XP_003009597.1 Vdah|XP_009655506.1 Vdah|XP_009656540.1
OG0000217: Ffuj|XP_023428639.1 Ffuj|XP_023432745.1 Ffuj|XP_023437899.1 Fgra|XP_011315751.1 Fgra|XP_011320812.1 Fman|CVL03705.1 Fman|CVL07926.1 Fman|CVL08387.1 Foly|XP_018236147.1 Foly|XP_018236372.1 Foly|XP_018250506.1 Foxy|EMT68805 Foxy|EMT72348 Fpro|XP_031081068.1 Fpro|XP_031083436.1 Fpro|XP_031085755.1 Fsol|NechaP89402 Fudu|g14325.t1 Fver|XP_018744467.1 Fver|XP_018757940.1 Fxyl254|g13608.t1 Fxyl254|g13913.t1 Fxyl254|g7255.t1 Fxyl277|g10373.t1 Fxyl277|g6552.t1 Fxyl277|g9281.t1 Fxyl563|g10674.t1 Fxyl563|g2974.t1 Fxyl563|g3384.t1 Fxyl659|g12035.t1 Fxyl659|g5320.t1 Fxyl659|g6017.t1 Fxyl674|g2661.t1 Fxyl674|g5758.t1 Fxyl908|g12258.t1 Fxyl908|g5855.t1 Fxyl908|g799.t1
OG0000218: Ffuj|XP_023428842.1 Fgra|XP_011326336.1 Fman|CVK88571.1 Foly|XP_018235654.1 Foly|XP_018235655.1 Foly|XP_018235656.1 Foly|XP_018235657.1 Foly|XP_018235658.1 Foly|XP_018235659.1 Foxy|EMT64105 Fpro|XP_031080751.1 Fsol|NechaP92941 Fudu|g7888.t1 Fver|XP_018750486.1 Fver|XP_018750487.1 Fver|XP_018750488.1 Fver|XP_018750489.1 Fver|XP_018750490.1 Fver|XP_018750491.1 Fver|XP_018750492.1 Fver|XP_018750493.1 Fver|XP_018750494.1 Fver|XP_018750495.1 Fxyl254|g11694.t1 Fxyl254|g11694.t2 Fxyl277|g5158.t1 Fxyl277|g5158.t2 Fxyl563|g4165.t1 Fxyl563|g4165.t2 Fxyl659|g7458.t1 Fxyl659|g7458.t2 Fxyl674|g10919.t1 Fxyl674|g10919.t2 Fxyl908|g7509.t1 Fxyl908|g7509.t2 Valf|XP_003002451.1 Vdah|XP_009657663.1
OG0000219: Ffuj|XP_023429904.1 Ffuj|XP_023436566.1 Ffuj|XP_023436567.1 Ffuj|XP_023437971.1 Fgra|XP_011315639.1 Fgra|XP_011325231.1 Fgra|XP_011325331.1 Fgra|XP_011327506.1 Fgra|XP_011327535.1 Fgra|XP_011327590.1 Fman|CVK86047.1 Fman|CVK86086.1 Fman|CVK95273.1 Fman|CVL03584.1 Foly|XP_018250419.1 Foly|XP_018252532.1 Foly|XP_018252533.1 Foxy|EMT71062 Foxy|EMT74433 Fpro|XP_031078560.1 Fpro|XP_031078582.1 Fpro|XP_031084849.1 Fpro|XP_031085672.1 Fsol|NechaP56194 Fsol|NechaP82510 Fsol|NechaP89123 Fudu|g8568.t1 Fver|XP_018755487.1 Fver|XP_018757873.1 Fver|XP_018760059.1 Fxyl254|g8578.t1 Fxyl277|g10885.t1 Fxyl563|g9204.t1 Fxyl659|g14596.t1 Fxyl659|g352.t1 Fxyl674|g13826.t1 Fxyl908|g5483.t1
OG0000220: Ffuj|XP_023430220.1 Ffuj|XP_023435061.1 Fman|CVK92027.1 Fman|CVL06911.1 Foly|XP_018248910.1 Foly|XP_018254344.1 Foxy|EMT72148 Fpro|XP_031084226.1 Fpro|XP_031089615.1 Fpro|XP_031090267.1 Fsol|NechaP78389 Fsol|NechaP87237 Fudu|g9077.t1 Fudu|g9817.t1 Fver|XP_018747282.1 Fver|XP_018761731.1 Fxyl254|g12423.t1 Fxyl254|g14062.t1 Fxyl254|g7437.t1 Fxyl277|g12391.t1 Fxyl277|g4400.t1 Fxyl277|g7501.t1 Fxyl563|g10560.t1 Fxyl563|g3030.t1 Fxyl659|g1219.t1 Fxyl659|g3026.t1 Fxyl659|g3497.t1 Fxyl674|g14076.t1 Fxyl674|g6554.t1 Fxyl674|g7321.t1 Fxyl908|g7101.t1 Fxyl908|g8187.t1 Valf|XP_002999675.1 Valf|XP_003009477.1 Valf|XP_003009523.1 Vdah|XP_009650478.1 Vdah|XP_009653310.1
OG0000221: Ffuj|XP_023430668.1 Fgra|XP_011318906.1 Fman|CVK92672.1 Foly|XP_018240523.1 Foly|XP_018242383.1 Foly|XP_018242794.1 Foly|XP_018244720.1 Foly|XP_018254922.1 Foly|XP_018254923.1 Foly|XP_018255026.1 Foly|XP_018255838.1 Foly|XP_018256351.1 Foly|XP_018256482.1 Foly|XP_018257019.1 Foxy|EMT63548 Foxy|EMT63549 Foxy|EMT73941 Fpro|XP_031083720.1 Fsol|NechaP104418 Fsol|NechaP88991 Fudu|g10302.t1 Fver|XP_018746551.1 Fver|XP_018746552.1 Fver|XP_018746553.1 Fver|XP_018746554.1 Fver|XP_018746555.1 Fver|XP_018746556.1 Fver|XP_018746557.1 Fver|XP_018746558.1 Fver|XP_018746559.1 Fxyl254|g3297.t1 Fxyl277|g7954.t1 Fxyl563|g11046.t1 Fxyl659|g11434.t1 Fxyl674|g2821.t1 Fxyl908|g11921.t1 Valf|XP_003008845.1
OG0000222: Ffuj|XP_023430945.1 Fgra|XP_011318675.1 Fman|CVL01590.1 Foly|XP_018247939.1 Foxy|EMT70911 Fpro|XP_031087430.1 Fsol|NechaP81687 Fudu|g10657.t1 Fudu|g10657.t2 Fver|XP_018755646.1 Fver|XP_018755647.1 Fver|XP_018755648.1 Fver|XP_018755649.1 Fver|XP_018755650.1 Fver|XP_018755651.1 Fver|XP_018755652.1 Fver|XP_018755653.1 Fver|XP_018755654.1 Fver|XP_018755655.1 Fver|XP_018755656.1 Fver|XP_018755657.1 Fver|XP_018755658.1 Fver|XP_018755659.1 Fver|XP_018755660.1 Fxyl254|g9274.t1 Fxyl277|g6680.t1 Fxyl277|g6680.t2 Fxyl563|g14201.t1 Fxyl563|g14201.t2 Fxyl659|g710.t1 Fxyl659|g710.t2 Fxyl674|g6892.t1 Fxyl674|g6892.t2 Fxyl908|g3960.t1 Fxyl908|g3960.t2 Valf|XP_003002349.1 Vdah|XP_009656930.1
OG0000223: Ffuj|XP_023431002.1 Ffuj|XP_023437190.1 Fgra|XP_011315667.1 Fgra|XP_011318623.1 Fgra|XP_011323155.1 Fgra|XP_011325368.1 Fman|CVK94856.1 Fman|CVL01691.1 Foly|XP_018248015.1 Foly|XP_018257775.1 Foxy|EMT70849 Foxy|EMT74096 Fpro|XP_031084585.1 Fpro|XP_031087492.1 Fudu|g10716.t1 Fudu|g3341.t1 Fver|XP_018755728.1 Fver|XP_018761999.1 Fxyl254|g10751.t1 Fxyl254|g2854.t1 Fxyl277|g12560.t1 Fxyl277|g13373.t1 Fxyl563|g11407.t1 Fxyl563|g1843.t1 Fxyl563|g2715.t1 Fxyl563|g7967.t1 Fxyl659|g13979.t1 Fxyl659|g3845.t1 Fxyl659|g6894.t1 Fxyl659|g8838.t1 Fxyl674|g10715.t1 Fxyl674|g1575.t1 Fxyl674|g8596.t1 Fxyl908|g675.t1 Fxyl908|g802.t1 Fxyl908|g8632.t1 Fxyl908|g961.t1
OG0000224: Ffuj|XP_023431119.1 Ffuj|XP_023436215.1 Fgra|XP_011318591.1 Fman|CVL01991.1 Fman|CVL04929.1 Foly|XP_018248444.1 Foly|XP_018250125.1 Foly|XP_018254595.1 Foly|XP_018255650.1 Foxy|EMT65662 Foxy|EMT70591 Fpro|XP_031087714.1 Fpro|XP_031088386.1 Fsol|NechaP70512 Fsol|NechaP96496 Fudu|g10952.t1 Fudu|g6623.t1 Fver|XP_018756089.1 Fver|XP_018757155.1 Fxyl254|g7798.t1 Fxyl254|g8726.t1 Fxyl277|g10533.t1 Fxyl277|g4323.t1 Fxyl563|g12977.t1 Fxyl563|g13098.t1 Fxyl563|g6912.t1 Fxyl659|g5789.t1 Fxyl659|g65.t1 Fxyl674|g3031.t1 Fxyl674|g9770.t1 Fxyl908|g12010.t1 Fxyl908|g4080.t1 Fxyl908|g4180.t1 Valf|XP_003000449.1 Valf|XP_003008312.1 Vdah|XP_009651927.1 Vdah|XP_009653668.1
OG0000225: Ffuj|XP_023431856.1 Fgra|XP_011319823.1 Fman|CVK90244.1 Foly|XP_018237870.1 Foly|XP_018237871.1 Foly|XP_018237872.1 Foly|XP_018237873.1 Foly|XP_018237874.1 Foly|XP_018237875.1 Foly|XP_018237876.1 Foly|XP_018237877.1 Foly|XP_018237878.1 Foly|XP_018237879.1 Foly|XP_018237880.1 Foly|XP_018237881.1 Foly|XP_018237882.1 Foly|XP_018237883.1 Fpro|XP_031082462.1 Fsol|NechaP36599 Fudu|g2982.t1 Fudu|g2982.t2 Fver|XP_018745966.1 Fver|XP_018745967.1 Fxyl254|g8504.t1 Fxyl254|g8504.t2 Fxyl277|g592.t1 Fxyl277|g592.t2 Fxyl563|g8978.t1 Fxyl563|g8978.t2 Fxyl659|g14468.t1 Fxyl659|g14468.t2 Fxyl674|g7050.t1 Fxyl674|g7050.t2 Fxyl908|g5649.t1 Fxyl908|g5649.t2 Valf|XP_003007807.1 Vdah|XP_009651402.1
OG0000226: Ffuj|XP_023434985.1 Ffuj|XP_023435601.1 Fgra|XP_011321402.1 Fgra|XP_011322535.1 Fman|CVK93005.1 Fman|CVL06849.1 Foly|XP_018249594.1 Foly|XP_018254255.1 Foxy|EMT66049 Foxy|EMT72080 Fpro|XP_031088028.1 Fpro|XP_031089549.1 Fsol|NechaP100823 Fsol|NechaP36240 Fsol|NechaP51740 Fsol|NechaP55099 Fsol|NechaP56237 Fudu|g6281.t1 Fudu|g8989.t1 Fver|XP_018757638.1 Fver|XP_018761680.1 Fxyl254|g10233.t1 Fxyl254|g8142.t1 Fxyl277|g10685.t1 Fxyl277|g535.t1 Fxyl563|g14112.t1 Fxyl563|g1585.t1 Fxyl659|g12454.t1 Fxyl659|g8964.t1 Fxyl674|g12509.t1 Fxyl674|g13927.t1 Fxyl908|g1026.t1 Fxyl908|g9738.t1 Valf|XP_003006625.1 Valf|XP_003009753.1 Vdah|XP_009650871.1 Vdah|XP_009652062.1
OG0000227: Ffuj|XP_023436486.1 Ffuj|XP_023437557.1 Fgra|XP_011321924.1 Fgra|XP_011322353.1 Fman|CVK95126.1 Fman|CVL04229.1 Foly|XP_018250957.1 Foly|XP_018257259.1 Foly|XP_018257260.1 Foly|XP_018258688.1 Foxy|EMT69179 Foxy|EMT74271 Fpro|XP_031084757.1 Fpro|XP_031086119.1 Fsol|NechaP11983 Fsol|NechaP47693 Fsol|NechaP85205 Fudu|g14689.t1 Fudu|g3506.t1 Fver|XP_018749035.1 Fver|XP_018758329.1 Fver|XP_018758330.1 Fver|XP_018761824.1 Fxyl254|g5556.t1 Fxyl254|g6459.t1 Fxyl277|g4487.t1 Fxyl277|g7746.t1 Fxyl563|g3244.t1 Fxyl563|g6344.t1 Fxyl659|g10901.t1 Fxyl659|g11676.t1 Fxyl674|g11766.t1 Fxyl674|g8065.t1 Fxyl908|g3529.t1 Fxyl908|g8813.t1 Valf|XP_003006804.1 Vdah|XP_009652228.1
OG0000228: Ffuj|XP_023436729.1 Fgra|XP_011321968.1 Fman|CVK88880.1 Fman|CVK95571.1 Fman|CVL02479.1 Foly|XP_018235304.1 Foly|XP_018247163.1 Foxy|EMT63894 Foxy|EMT71242 Foxy|EMT73473 Fpro|XP_031076456.1 Fpro|XP_031080561.1 Fpro|XP_031085019.1 Fsol|NechaP87421 Fsol|NechaP92827 Fudu|g12235.t1 Fudu|g3755.t1 Fver|XP_018755301.1 Fver|XP_018757020.1 Fxyl254|g10479.t1 Fxyl254|g8320.t1 Fxyl254|g8647.t1 Fxyl254|g9051.t1 Fxyl277|g10216.t1 Fxyl277|g4440.t1 Fxyl277|g9855.t1 Fxyl563|g13668.t1 Fxyl563|g3205.t1 Fxyl659|g13942.t1 Fxyl659|g470.t1 Fxyl674|g11984.t1 Fxyl674|g2366.t1 Fxyl674|g4814.t1 Fxyl908|g12023.t1 Fxyl908|g14092.t1 Valf|XP_003006640.1 Vdah|XP_009652077.1
OG0000229: Ffuj|XP_023437008.1 Fgra|XP_011322566.1 Fgra|XP_011325357.1 Fman|CVK95963.1 Fman|CVL05268.1 Foly|XP_018247529.1 Foly|XP_018251624.1 Foly|XP_018251964.1 Foly|XP_018252069.1 Foly|XP_018253513.1 Foly|XP_018257975.1 Foxy|EMT71561 Foxy|EMT73505 Foxy|EMT73962 Foxy|EMT74014 Fpro|XP_031082346.1 Fpro|XP_031085318.1 Fsol|NechaP39724 Fsol|NechaP87786 Fudu|g12171.t1 Fudu|g4026.t1 Fver|XP_018754972.1 Fver|XP_018759523.1 Fxyl254|g13375.t1 Fxyl254|g4424.t1 Fxyl277|g11038.t1 Fxyl277|g12095.t1 Fxyl563|g12429.t1 Fxyl563|g794.t1 Fxyl659|g10544.t1 Fxyl659|g5578.t1 Fxyl674|g9435.t1 Fxyl674|g9961.t1 Fxyl908|g4447.t1 Fxyl908|g936.t1 Valf|XP_003002875.1 Vdah|XP_009653008.1
OG0000230: Ffuj|XP_023438002.1 Fgra|XP_011318306.1 Fgra|XP_011320598.1 Fgra|XP_011325838.1 Fman|CVL02221.1 Fman|CVL02229.1 Fman|CVL03513.1 Foly|XP_018250392.1 Foly|XP_018258468.1 Fpro|XP_031085640.1 Fpro|XP_031087907.1 Fpro|XP_031087912.1 Fudu|g14218.t1 Fver|XP_018752040.1 Fver|XP_018752045.1 Fver|XP_018757821.1 Fxyl254|g1485.t1 Fxyl254|g1486.t1 Fxyl254|g1487.t1 Fxyl277|g11372.t1 Fxyl277|g11373.t1 Fxyl277|g11374.t1 Fxyl563|g4869.t1 Fxyl563|g4870.t1 Fxyl563|g4871.t1 Fxyl659|g12260.t1 Fxyl659|g12262.t1 Fxyl659|g12263.t1 Fxyl674|g555.t1 Fxyl674|g556.t1 Fxyl674|g557.t1 Fxyl908|g7604.t1 Fxyl908|g7605.t1 Fxyl908|g7606.t1 Valf|XP_003001336.1 Valf|XP_003001337.1 Valf|XP_003001338.1
OG0000231: Ffuj|XP_023423550.1 Ffuj|XP_023424681.1 Fgra|XP_011315979.1 Fgra|XP_011317578.1 Fman|CVK84071.1 Fman|CVL02547.1 Foly|XP_018233005.1 Foly|XP_018233006.1 Foly|XP_018248801.1 Foly|XP_018248802.1 Foxy|EMT61679 Foxy|EMT61680 Foxy|EMT64891 Fpro|XP_031075163.1 Fpro|XP_031076391.1 Fsol|NechaP74011 Fsol|NechaP90219 Fudu|g12296.t1 Fudu|g13482.t1 Fver|XP_018743126.1 Fver|XP_018756955.1 Fver|XP_018756956.1 Fxyl254|g6565.t1 Fxyl254|g8093.t1 Fxyl277|g14429.t1 Fxyl277|g5211.t1 Fxyl563|g2190.t1 Fxyl563|g8964.t1 Fxyl659|g11295.t1 Fxyl659|g13621.t1 Fxyl674|g1971.t1 Fxyl674|g4192.t1 Fxyl908|g11050.t1 Fxyl908|g11601.t1 Valf|XP_003004293.1 Vdah|XP_009654257.1
OG0000232: Ffuj|XP_023423797.1 Ffuj|XP_023425654.1 Fgra|XP_011317402.1 Fgra|XP_011324349.1 Fman|CVK99229.1 Fman|CVL00534.1 Fman|CVL02883.1 Foly|XP_018245800.1 Foly|XP_018249130.1 Foly|XP_018249131.1 Foly|XP_018257092.1 Foxy|EMT60968 Foxy|EMT64645 Foxy|EMT74135 Fpro|XP_031076155.1 Fpro|XP_031078129.1 Fsol|NechaP30244 Fsol|NechaP56120 Fudu|g12531.t1 Fudu|g5695.t1 Fver|XP_018751056.1 Fver|XP_018756658.1 Fxyl254|g12673.t1 Fxyl254|g5390.t1 Fxyl277|g13304.t1 Fxyl277|g4424.t1 Fxyl563|g426.t1 Fxyl563|g6084.t1 Fxyl659|g11804.t1 Fxyl659|g4500.t1 Fxyl674|g2692.t1 Fxyl674|g5565.t1 Fxyl908|g7493.t1 Fxyl908|g8138.t1 Valf|XP_003002873.1 Vdah|XP_009653007.1
OG0000233: Ffuj|XP_023424404.1 Ffuj|XP_023437397.1 Fgra|XP_011316304.1 Fgra|XP_011321877.1 Fman|CVK83565.1 Fman|CVL02596.1 Fman|CVL07628.1 Foly|XP_018232387.1 Foly|XP_018257715.1 Foly|XP_018257716.1 Foly|XP_018257717.1 Foxy|EMT62026 Foxy|EMT69544 Fpro|XP_031075470.1 Fpro|XP_031086292.1 Fsol|NechaP51443 Fsol|NechaP65607 Fudu|g10438.t1 Fudu|g13149.t1 Fver|XP_018743678.1 Fver|XP_018761033.1 Fver|XP_018761766.1 Fxyl254|g12871.t1 Fxyl254|g13309.t1 Fxyl277|g3703.t1 Fxyl277|g7723.t1 Fxyl563|g2667.t1 Fxyl563|g6534.t1 Fxyl659|g12366.t1 Fxyl659|g7412.t1 Fxyl674|g10119.t1 Fxyl674|g5440.t1 Fxyl908|g1335.t1 Fxyl908|g2384.t1 Valf|XP_003003582.1 Vdah|XP_009655345.1
OG0000234: Ffuj|XP_023424569.1 Ffuj|XP_023436745.1 Fgra|XP_011316111.1 Fgra|XP_011321843.1 Fgra|XP_011325295.1 Fman|CVK83858.1 Fman|CVK95601.1 Foly|XP_018232744.1 Foly|XP_018247183.1 Foly|XP_018247184.1 Foxy|EMT61826 Foxy|EMT71259 Fpro|XP_031075288.1 Fpro|XP_031085036.1 Fsol|NechaP74951 Fudu|g13360.t1 Fudu|g3771.t1 Fver|XP_018743357.1 Fver|XP_018743358.1 Fver|XP_018743359.1 Fver|XP_018743360.1 Fver|XP_018755281.1 Fxyl254|g2301.t1 Fxyl254|g803.t1 Fxyl277|g2682.t1 Fxyl277|g9720.t1 Fxyl563|g1746.t1 Fxyl563|g3187.t1 Fxyl659|g13455.t1 Fxyl659|g4564.t1 Fxyl674|g12001.t1 Fxyl674|g12432.t1 Fxyl908|g14110.t1 Fxyl908|g8389.t1 Valf|XP_003003651.1 Vdah|XP_009655412.1
OG0000235: Ffuj|XP_023425027.1 Fgra|XP_011316497.1 Fman|CVK84706.1 Foly|XP_018233667.1 Foly|XP_018233668.1 Foly|XP_018233669.1 Foly|XP_018233670.1 Foly|XP_018233671.1 Foly|XP_018233672.1 Foly|XP_018233673.1 Foly|XP_018233674.1 Foxy|EMT61261 Fpro|XP_031074765.1 Fsol|NechaP75411 Fudu|g13840.t1 Fudu|g13840.t2 Fver|XP_018742499.1 Fver|XP_018742500.1 Fver|XP_018742501.1 Fver|XP_018742502.1 Fver|XP_018742503.1 Fver|XP_018742504.1 Fxyl254|g74.t1 Fxyl254|g74.t2 Fxyl277|g14376.t1 Fxyl277|g14376.t2 Fxyl563|g4419.t1 Fxyl563|g4419.t2 Fxyl659|g1434.t1 Fxyl659|g1434.t2 Fxyl674|g7483.t1 Fxyl674|g7483.t2 Fxyl908|g13810.t1 Fxyl908|g13810.t2 Valf|XP_003002685.1 Vdah|XP_009657273.1
OG0000236: Ffuj|XP_023425318.1 Fgra|XP_011319581.1 Fgra|XP_011319582.1 Fgra|XP_011321085.1 Fgra|XP_011321232.1 Fgra|XP_011324408.1 Fman|CVK98062.1 Fman|CVK98821.1 Fman|CVL02630.1 Foly|XP_018236161.1 Foly|XP_018242445.1 Foly|XP_018242745.1 Foly|XP_018244672.1 Foly|XP_018256969.1 Foxy|EMT72332 Fsol|NechaP52407 Fsol|NechaP77513 Fsol|NechaP85630 Fsol|NechaP86785 Fudu|g5893.t1 Fver|XP_018742089.1 Fxyl254|g12721.t1 Fxyl254|g1732.t1 Fxyl254|g278.t1 Fxyl277|g1469.t1 Fxyl277|g5386.t1 Fxyl277|g8116.t1 Fxyl563|g10207.t1 Fxyl563|g13270.t1 Fxyl659|g2716.t1 Fxyl659|g7443.t1 Fxyl659|g8423.t1 Fxyl674|g11715.t1 Fxyl674|g9478.t1 Fxyl908|g14476.t1 Fxyl908|g1492.t1
OG0000237: Ffuj|XP_023425615.1 Ffuj|XP_023427261.1 Ffuj|XP_023433753.1 Ffuj|XP_023433822.1 Fgra|XP_011322699.1 Fgra|XP_011325119.1 Fman|CVK86067.1 Fman|CVL05331.1 Fman|CVL05451.1 Foly|XP_018246186.1 Foly|XP_018251428.1 Foly|XP_018255862.1 Foly|XP_018255863.1 Foly|XP_018256375.1 Foxy|EMT69945 Foxy|EMT71495 Foxy|EMT73374 Fpro|XP_031078572.1 Fpro|XP_031082179.1 Fpro|XP_031082273.1 Fpro|XP_031090197.1 Fsol|NechaP25838 Fsol|NechaP83088 Fsol|NechaP94229 Fudu|g12033.t1 Fudu|g12117.t1 Fver|XP_018759360.1 Fver|XP_018759449.1 Fxyl254|g12215.t1 Fxyl277|g11871.t1 Fxyl659|g7340.t1 Fxyl674|g10267.t1 Valf|XP_003000044.1 Valf|XP_003004801.1 Valf|XP_003004993.1 Vdah|XP_009655071.1
OG0000238: Ffuj|XP_023425617.1 Ffuj|XP_023433840.1 Ffuj|XP_023436667.1 Fman|CVK95457.1 Fman|CVL05315.1 Foly|XP_018247073.1 Foly|XP_018251559.1 Foxy|EMT71162 Foxy|EMT74065 Fpro|XP_031078171.1 Fpro|XP_031082290.1 Fpro|XP_031084950.1 Fsol|NechaP56431 Fsol|NechaP75805 Fsol|NechaP97586 Fudu|g12132.t1 Fudu|g3690.t1 Fver|XP_018755381.1 Fver|XP_018759468.1 Fxyl254|g5031.t1 Fxyl254|g8358.t1 Fxyl277|g406.t1 Fxyl277|g9479.t1 Fxyl563|g8089.t1 Fxyl563|g9414.t1 Fxyl659|g847.t1 Fxyl674|g1829.t1 Fxyl674|g3090.t1 Fxyl908|g13492.t1 Fxyl908|g3372.t1 Valf|XP_003002743.1 Valf|XP_003009643.1 Vdah|XP_009649301.1 Vdah|XP_009650992.1 Vdah|XP_009653748.1 Vdah|XP_009657330.1
OG0000239: Ffuj|XP_023426942.1 Ffuj|XP_023426943.1 Fgra|XP_011325298.1 Fgra|XP_011325852.1 Fgra|XP_011327546.1 Fman|CVK94318.1 Fman|CVL02631.1 Foly|XP_018241223.1 Foly|XP_018251482.1 Foxy|EMT71825 Foxy|EMT73420 Fpro|XP_031076706.1 Fpro|XP_031082337.1 Fpro|XP_031084471.1 Fsol|NechaP53468 Fsol|NechaP82535 Fsol|NechaP84262 Fsol|NechaP87585 Fsol|NechaP88068 Fudu|g12090.t1 Fudu|g4385.t1 Fver|XP_018747680.1 Fver|XP_018747681.1 Fver|XP_018747682.1 Fver|XP_018747683.1 Fver|XP_018747684.1 Fver|XP_018747685.1 Fver|XP_018747686.1 Fver|XP_018747687.1 Fxyl254|g2528.t1 Fxyl277|g6310.t1 Fxyl563|g8004.t1 Fxyl659|g4362.t1 Fxyl674|g1665.t1 Fxyl674|g5722.t1 Fxyl908|g5097.t1
OG0000240: Ffuj|XP_023427479.1 Ffuj|XP_023437833.1 Fgra|XP_011322064.1 Fman|CVL03838.1 Fman|CVL06110.1 Foly|XP_018250586.1 Foly|XP_018255360.1 Foxy|EMT68877 Foxy|EMT72853 Fpro|XP_031085824.1 Fpro|XP_031089111.1 Fsol|NechaP43944 Fsol|NechaP48265 Fsol|NechaP52018 Fsol|NechaP83147 Fsol|NechaP97290 Fudu|g14400.t1 Fudu|g6940.t1 Fver|XP_018758010.1 Fver|XP_018760701.1 Fxyl254|g882.t1 Fxyl254|g9871.t1 Fxyl277|g219.t1 Fxyl277|g938.t1 Fxyl563|g2752.t1 Fxyl563|g9825.t1 Fxyl659|g12840.t1 Fxyl659|g5456.t1 Fxyl674|g14216.t1 Fxyl674|g2724.t1 Fxyl908|g4747.t1 Fxyl908|g9145.t1 Valf|XP_003007395.1 Valf|XP_003009705.1 Vdah|XP_009650923.1 Vdah|XP_009656293.1
OG0000241: Ffuj|XP_023427516.1 Fgra|XP_011327316.1 Fman|CVL06065.1 Foly|XP_018255399.1 Foly|XP_018255400.1 Foly|XP_018255401.1 Foly|XP_018255402.1 Foly|XP_018255403.1 Foly|XP_018255404.1 Foly|XP_018255405.1 Foly|XP_018255406.1 Foly|XP_018255407.1 Foly|XP_018255408.1 Foly|XP_018255409.1 Foly|XP_018255410.1 Foxy|EMT72888 Fpro|XP_031089070.1 Fsol|NechaP11461 Fudu|g6982.t1 Fver|XP_018760757.1 Fver|XP_018760758.1 Fver|XP_018760759.1 Fver|XP_018760760.1 Fver|XP_018760761.1 Fver|XP_018760762.1 Fver|XP_018760763.1 Fver|XP_018760764.1 Fver|XP_018760765.1 Fxyl254|g3010.t1 Fxyl277|g3365.t1 Fxyl563|g5531.t1 Fxyl659|g1940.t1 Fxyl674|g8731.t1 Fxyl908|g4790.t1 Valf|XP_003002535.1 Vdah|XP_009657748.1
OG0000242: Ffuj|XP_023427738.1 Ffuj|XP_023431493.1 Fgra|XP_011327074.1 Fman|CVK89665.1 Fman|CVK92229.1 Foly|XP_018234391.1 Foxy|EMT65118 Fpro|XP_031080066.1 Fpro|XP_031084097.1 Fsol|NechaP63546 Fsol|NechaP73313 Fudu|g7213.t1 Fudu|g9892.t1 Fver|XP_018747118.1 Fver|XP_018754176.1 Fver|XP_018754177.1 Fver|XP_018754178.1 Fver|XP_018754179.1 Fver|XP_018754180.1 Fver|XP_018754181.1 Fxyl254|g1395.t1 Fxyl254|g3327.t1 Fxyl277|g4618.t1 Fxyl277|g8431.t1 Fxyl563|g3598.t1 Fxyl563|g7313.t1 Fxyl659|g6871.t1 Fxyl659|g9476.t1 Fxyl674|g3017.t1 Fxyl674|g77.t1 Fxyl908|g11037.t1 Fxyl908|g6694.t1 Valf|XP_003002112.1 Valf|XP_003006195.1 Vdah|XP_009648552.1 Vdah|XP_009653889.1
OG0000243: Ffuj|XP_023428484.1 Ffuj|XP_023434873.1 Fgra|XP_011325744.1 Fgra|XP_011326187.1 Fman|CVK88305.1 Fman|CVL06748.1 Foly|XP_018235938.1 Foly|XP_018254142.1 Foxy|EMT64254 Foxy|EMT71980 Fpro|XP_031080905.1 Fpro|XP_031089428.1 Fsol|NechaP39203 Fsol|NechaP39895 Fsol|NechaP46676 Fudu|g8060.t1 Fudu|g8892.t1 Fudu|g8893.t1 Fver|XP_018750726.1 Fver|XP_018761588.1 Fxyl254|g10984.t1 Fxyl254|g9285.t1 Fxyl277|g349.t1 Fxyl277|g7384.t1 Fxyl563|g1958.t1 Fxyl563|g9513.t1 Fxyl659|g3816.t1 Fxyl659|g6050.t1 Fxyl674|g13326.t1 Fxyl674|g8674.t1 Fxyl908|g1981.t1 Fxyl908|g4850.t1 Valf|XP_003006627.1 Valf|XP_003006855.1 Vdah|XP_009652064.1 Vdah|XP_009652284.1
OG0000244: Ffuj|XP_023428593.1 Fgra|XP_011318174.1 Fgra|XP_011323298.1 Fman|CVK85724.1 Fman|CVL08303.1 Foly|XP_018236092.1 Foly|XP_018252284.1 Foxy|EMT64379 Foxy|EMT67713 Fpro|XP_031078366.1 Fpro|XP_031078367.1 Fpro|XP_031081024.1 Fsol|NechaP84296 Fsol|NechaP87852 Fudu|g8207.t1 Fudu|g8369.t1 Fudu|g8370.t1 Fver|XP_018760293.1 Fxyl254|g10652.t1 Fxyl254|g10653.t1 Fxyl254|g2959.t1 Fxyl277|g12210.t1 Fxyl277|g2248.t1 Fxyl277|g2249.t1 Fxyl563|g11265.t1 Fxyl563|g11266.t1 Fxyl563|g2265.t1 Fxyl659|g14417.t1 Fxyl659|g4094.t1 Fxyl659|g4095.t1 Fxyl674|g10366.t1 Fxyl674|g732.t1 Fxyl674|g733.t1 Fxyl908|g5002.t1 Fxyl908|g7656.t1 Fxyl908|g7657.t1
OG0000245: Ffuj|XP_023428715.1 Ffuj|XP_023436895.1 Fgra|XP_011322480.1 Fgra|XP_011327485.1 Fman|CVK95850.1 Fman|CVL05282.1 Fman|CVL08541.1 Foly|XP_018236244.1 Foly|XP_018247401.1 Foxy|EMT71454 Foxy|EMT71455 Foxy|EMT72254 Fpro|XP_031081152.1 Fpro|XP_031085204.1 Fsol|NechaP54019 Fsol|NechaP82876 Fudu|g12159.t1 Fudu|g3929.t1 Fudu|g8256.t1 Fver|XP_018750983.1 Fver|XP_018755099.1 Fxyl254|g11054.t1 Fxyl254|g4511.t1 Fxyl277|g2984.t1 Fxyl277|g7784.t1 Fxyl563|g3149.t1 Fxyl563|g6502.t1 Fxyl659|g13052.t1 Fxyl659|g5068.t1 Fxyl674|g11174.t1 Fxyl674|g13389.t1 Fxyl674|g6996.t1 Fxyl908|g12187.t1 Fxyl908|g5282.t1 Valf|XP_003002916.1 Vdah|XP_009653046.1
OG0000246: Ffuj|XP_023429287.1 Ffuj|XP_023434194.1 Fgra|XP_011318023.1 Fgra|XP_011323664.1 Fman|CVK86948.1 Fman|CVK96826.1 Foly|XP_018239241.1 Foly|XP_018243777.1 Foly|XP_018243778.1 Foxy|EMT68426 Foxy|EMT74582 Fpro|XP_031079300.1 Fpro|XP_031086692.1 Fsol|NechaP101968 Fsol|NechaP92545 Fudu|g1630.t1 Fudu|g560.t1 Fver|XP_018749487.1 Fver|XP_018753718.1 Fxyl254|g13213.t1 Fxyl254|g8901.t1 Fxyl277|g2871.t1 Fxyl277|g8805.t1 Fxyl563|g2574.t1 Fxyl563|g4293.t1 Fxyl659|g7148.t1 Fxyl659|g8723.t1 Fxyl674|g1624.t1 Fxyl674|g3082.t1 Fxyl908|g5390.t1 Fxyl908|g9264.t1 Valf|XP_003000583.1 Valf|XP_003005513.1 Valf|XP_003005515.1 Vdah|XP_009649558.1 Vdah|XP_009654427.1
OG0000247: Ffuj|XP_023430004.1 Ffuj|XP_023435077.1 Fgra|XP_011325232.1 Fman|CVK86084.1 Fman|CVL06932.1 Fman|CVL09275.1 Foly|XP_018251807.1 Foly|XP_018252531.1 Foly|XP_018253626.1 Foly|XP_018254031.1 Foly|XP_018254371.1 Foly|XP_018257292.1 Foxy|EMT67498 Foxy|EMT72166 Foxy|EMT74656 Fpro|XP_031078581.1 Fpro|XP_031089626.1 Fpro|XP_031089627.1 Fpro|XP_031090200.1 Fudu|g8567.t1 Fudu|g9059.t1 Fudu|g9060.t1 Fver|XP_018760060.1 Fxyl254|g12008.t1 Fxyl254|g8579.t1 Fxyl277|g10884.t1 Fxyl277|g14374.t1 Fxyl563|g3046.t1 Fxyl563|g9203.t1 Fxyl659|g351.t1 Fxyl659|g3513.t1 Fxyl674|g11418.t1 Fxyl674|g13827.t1 Fxyl674|g14060.t1 Fxyl908|g5484.t1 Fxyl908|g8203.t1
OG0000248: Ffuj|XP_023430298.1 Ffuj|XP_023437133.1 Fgra|XP_011319428.1 Fgra|XP_011323197.1 Fman|CVK92162.1 Fman|CVK96156.1 Fman|CVL00360.1 Foly|XP_018239854.1 Foly|XP_018243104.1 Foly|XP_018247680.1 Foxy|EMT63134 Foxy|EMT71670 Foxy|EMT74453 Fpro|XP_031084141.1 Fpro|XP_031085455.1 Fsol|NechaP51299 Fsol|NechaP75659 Fudu|g4119.t1 Fudu|g9922.t1 Fver|XP_018747172.1 Fver|XP_018754819.1 Fver|XP_018757041.1 Fxyl254|g3299.t1 Fxyl254|g5140.t1 Fxyl277|g2032.t1 Fxyl277|g8404.t1 Fxyl563|g3796.t1 Fxyl563|g5766.t1 Fxyl659|g10867.t1 Fxyl659|g1119.t1 Fxyl674|g1039.t1 Fxyl674|g2519.t1 Fxyl908|g11223.t1 Fxyl908|g8683.t1 Valf|XP_003000383.1 Vdah|XP_009652709.1
OG0000249: Ffuj|XP_023430303.1 Ffuj|XP_023437727.1 Fgra|XP_011319432.1 Fgra|XP_011322825.1 Fgra|XP_011323196.1 Fman|CVK92172.1 Fman|CVL04044.1 Foly|XP_018239860.1 Foly|XP_018239861.1 Foly|XP_018250763.1 Foly|XP_018252203.1 Foxy|EMT63139 Foxy|EMT67778 Foxy|EMT69027 Fpro|XP_031084134.1 Fpro|XP_031085932.1 Fsol|NechaP72792 Fsol|NechaP85616 Fsol|NechaP97324 Fudu|g14541.t1 Fudu|g9914.t1 Fver|XP_018747164.1 Fver|XP_018758235.1 Fxyl254|g1013.t1 Fxyl254|g3305.t1 Fxyl277|g1496.t1 Fxyl277|g8411.t1 Fxyl563|g10822.t1 Fxyl563|g8878.t1 Fxyl659|g11862.t1 Fxyl659|g9723.t1 Fxyl674|g12066.t1 Fxyl674|g12225.t1 Fxyl908|g12984.t1 Fxyl908|g9494.t1 Vdah|XP_009653493.1
OG0000250: Ffuj|XP_023430856.1 Ffuj|XP_023431996.1 Fgra|XP_011318775.1 Fgra|XP_011320433.1 Fman|CVK90084.1 Fman|CVK90498.1 Foly|XP_018237652.1 Foly|XP_018240941.1 Foxy|EMT63779 Fpro|XP_031082614.1 Fpro|XP_031083506.1 Fsol|NechaP103669 Fsol|NechaP41898 Fudu|g10564.t1 Fudu|g2847.t1 Fver|XP_018745755.1 Fver|XP_018746174.1 Fver|XP_018746175.1 Fver|XP_018746176.1 Fver|XP_018746177.1 Fver|XP_018746178.1 Fver|XP_018746179.1 Fxyl254|g10977.t1 Fxyl254|g14277.t1 Fxyl277|g3986.t1 Fxyl277|g9116.t1 Fxyl563|g13320.t1 Fxyl563|g6825.t1 Fxyl659|g12170.t1 Fxyl659|g3313.t1 Fxyl674|g10430.t1 Fxyl674|g2924.t1 Fxyl908|g4962.t1 Fxyl908|g7310.t1 Valf|XP_003002478.1 Vdah|XP_009657688.1
OG0000251: Ffuj|XP_023431777.1 Ffuj|XP_023437321.1 Fgra|XP_011323039.1 Fman|CVK98543.1 Fman|CVL07548.1 Foly|XP_018255970.1 Foly|XP_018255971.1 Foly|XP_018255972.1 Foly|XP_018255973.1 Foly|XP_018255974.1 Foly|XP_018255975.1 Foxy|EMT74550 Fpro|XP_031086364.1 Fpro|XP_031089682.1 Fsol|NechaP67761 Fsol|NechaP79732 Fudu|g3077.t1 Fudu|g9323.t1 Fver|XP_018761108.1 Fver|XP_018761202.1 Fver|XP_018761203.1 Fver|XP_018761204.1 Fver|XP_018761205.1 Fxyl254|g1559.t1 Fxyl254|g7056.t1 Fxyl277|g14563.t1 Fxyl277|g3808.t1 Fxyl563|g746.t1 Fxyl563|g9622.t1 Fxyl659|g4487.t1 Fxyl659|g9710.t1 Fxyl674|g2213.t1 Fxyl674|g5850.t1 Fxyl908|g1548.t1 Fxyl908|g2874.t1 Vdah|XP_009652833.1
OG0000252: Ffuj|XP_023434442.1 Fgra|XP_011317754.1 Fman|CVK94523.1 Fman|CVK97241.1 Foly|XP_018238835.1 Foly|XP_018256528.1 Foly|XP_018258397.1 Foxy|EMT66378 Foxy|EMT67811 Foxy|EMT69319 Foxy|EMT73715 Fpro|XP_031086961.1 Fsol|NechaP50752 Fudu|g1359.t1 Fudu|g5728.t1 Fver|XP_018753333.1 Fxyl254|g14351.t1 Fxyl254|g6072.t1 Fxyl277|g13210.t1 Fxyl277|g3899.t1 Fxyl563|g14143.t1 Fxyl563|g9587.t1 Fxyl659|g11103.t1 Fxyl659|g8509.t1 Fxyl674|g11641.t1 Fxyl674|g3290.t1 Fxyl908|g2044.t1 Fxyl908|g3351.t1 Valf|XP_002999701.1 Valf|XP_002999819.1 Valf|XP_003000146.1 Valf|XP_003000538.1 Vdah|XP_009650487.1 Vdah|XP_009652478.1 Vdah|XP_009654387.1 Vdah|XP_009657452.1
OG0000253: Ffuj|XP_023434943.1 Ffuj|XP_023434944.1 Ffuj|XP_023435949.1 Fgra|XP_011320684.1 Fgra|XP_011320938.1 Fgra|XP_011322905.1 Fgra|XP_011325930.1 Fgra|XP_011328652.1 Fman|CVL04951.1 Fman|CVL06808.1 Fman|CVL06809.1 Foly|XP_018250260.1 Foly|XP_018252824.1 Foly|XP_018254197.1 Foxy|EMT65562 Foxy|EMT67251 Fpro|XP_031088401.1 Fpro|XP_031089504.1 Fsol|NechaP89223 Fudu|g6719.t1 Fudu|g8945.t1 Fver|XP_018757050.1 Fver|XP_018761631.1 Fxyl254|g1209.t1 Fxyl254|g3226.t1 Fxyl277|g693.t1 Fxyl277|g9009.t1 Fxyl563|g6304.t1 Fxyl563|g9885.t1 Fxyl659|g10894.t1 Fxyl659|g5702.t1 Fxyl674|g8388.t1 Fxyl674|g8917.t1 Fxyl908|g10732.t1 Fxyl908|g598.t1 Valf|XP_003003774.1
OG0000254: Ffuj|XP_023435199.1 Ffuj|XP_023436040.1 Fgra|XP_011318033.1 Fman|CVL09049.1 Fman|CVL09051.1 Foly|XP_018248827.1 Foly|XP_018254477.1 Foxy|EMT68778 Foxy|EMT74623 Fpro|XP_031089678.1 Fsol|NechaP78344 Fsol|NechaP82209 Fsol|NechaP82546 Fsol|NechaP85531 Fsol|NechaP87137 Fsol|NechaP87671 Fsol|NechaP88069 Fsol|NechaP88961 Fudu|g6652.t1 Fudu|g9024.t1 Fver|XP_018754885.1 Fver|XP_018761792.1 Fxyl254|g129.t1 Fxyl254|g7767.t1 Fxyl277|g10564.t1 Fxyl277|g9989.t1 Fxyl277|g9990.t1 Fxyl563|g5934.t1 Fxyl563|g8352.t1 Fxyl659|g12909.t1 Fxyl659|g34.t1 Fxyl674|g7580.t1 Fxyl674|g7581.t1 Fxyl674|g9738.t1 Fxyl908|g12917.t1 Fxyl908|g2382.t1
OG0000255: Ffuj|XP_023435561.1 Ffuj|XP_023436637.1 Fgra|XP_011321360.1 Fgra|XP_011322052.1 Fman|CVK93075.1 Fman|CVK95394.1 Foly|XP_018247033.1 Foly|XP_018249531.1 Foly|XP_018249532.1 Foly|XP_018250150.1 Foxy|EMT65653 Foxy|EMT66093 Foxy|EMT71135 Fpro|XP_031084921.1 Fpro|XP_031087985.1 Fsol|NechaP43124 Fsol|NechaP53266 Fudu|g6241.t1 Fver|XP_018755413.1 Fver|XP_018757695.1 Fxyl254|g13844.t1 Fxyl254|g22.t1 Fxyl277|g10286.t1 Fxyl277|g3848.t1 Fxyl563|g1287.t1 Fxyl563|g1533.t1 Fxyl659|g14136.t1 Fxyl659|g9923.t1 Fxyl674|g2378.t1 Fxyl674|g9853.t1 Fxyl908|g2582.t1 Fxyl908|g2770.t1 Valf|XP_003007664.1 Valf|XP_003009100.1 Vdah|XP_009650065.1 Vdah|XP_009656027.1
OG0000256: Ffuj|XP_023436683.1 Ffuj|XP_023436754.1 Ffuj|XP_023438151.1 Fgra|XP_011322040.1 Fman|CVK95489.1 Fman|CVK95616.1 Fman|CVL03374.1 Foly|XP_018247092.1 Foly|XP_018247195.1 Foly|XP_018250336.1 Foxy|EMT71180 Foxy|EMT71268 Foxy|EMT74355 Fpro|XP_031084969.1 Fpro|XP_031085045.1 Fpro|XP_031085546.1 Fsol|NechaP105675 Fsol|NechaP39320 Fsol|NechaP62445 Fsol|NechaP68902 Fsol|NechaP97419 Fudu|g3706.t1 Fudu|g3780.t1 Fver|XP_018755272.1 Fver|XP_018755361.1 Fxyl254|g2292.t1 Fxyl254|g6263.t1 Fxyl277|g11606.t1 Fxyl277|g2673.t1 Fxyl563|g3178.t1 Fxyl659|g4555.t1 Fxyl659|g863.t1 Fxyl674|g12011.t1 Fxyl674|g4733.t1 Fxyl908|g14119.t1 Vdah|XP_009651891.1
OG0000257: Ffuj|XP_023436937.1 Ffuj|XP_023437338.1 Fgra|XP_011315595.1 Fgra|XP_011320882.1 Fman|CVK95891.1 Fman|CVL07564.1 Foly|XP_018242891.1 Foly|XP_018247449.1 Foly|XP_018256764.1 Foly|XP_018256846.1 Foly|XP_018257165.1 Foly|XP_018258704.1 Foxy|EMT71496 Foxy|EMT73713 Fpro|XP_031085246.1 Fpro|XP_031086345.1 Fsol|NechaP56081 Fsol|NechaP92331 Fudu|g3962.t1 Fudu|g9306.t1 Fver|XP_018755056.1 Fver|XP_018761075.1 Fxyl254|g11021.t1 Fxyl254|g2931.t1 Fxyl277|g2949.t1 Fxyl277|g4701.t1 Fxyl563|g5571.t1 Fxyl563|g6468.t1 Fxyl659|g13018.t1 Fxyl659|g3577.t1 Fxyl674|g1223.t1 Fxyl674|g6963.t1 Fxyl908|g12153.t1 Fxyl908|g1885.t1 Valf|XP_002999830.1 Vdah|XP_009657463.1
OG0000258: Fgra|XP_011320189.1 Fgra|XP_011322626.1 Fman|CVK92438.1 Fman|CVL09110.1 Foly|XP_018242381.1 Foly|XP_018242797.1 Foly|XP_018244722.1 Foly|XP_018253963.1 Foly|XP_018254510.1 Foly|XP_018254697.1 Foly|XP_018254698.1 Foly|XP_018254699.1 Foly|XP_018255531.1 Foly|XP_018255532.1 Foly|XP_018255739.1 Foly|XP_018255740.1 Foly|XP_018255913.1 Foly|XP_018256421.1 Foly|XP_018256593.1 Foly|XP_018257021.1 Foxy|EMT73533 Fpro|XP_031078263.1 Fpro|XP_031078267.1 Fpro|XP_031078273.1 Fsol|NechaP101991 Fsol|NechaP102169 Fsol|NechaP86342 Fudu|g1864.t1 Fudu|g8221.t1 Fver|XP_018752753.1 Fxyl563|g10106.t1 Fxyl563|g3412.t1 Fxyl674|g3219.t1 Fxyl674|g4446.t1 Fxyl908|g13251.t1 Fxyl908|g7324.t1
OG0000259: Fgra|XP_011325269.1 Fgra|XP_011327422.1 Fman|CVK85785.1 Fman|CVK86554.1 Foly|XP_018238166.1 Foly|XP_018242525.1 Foly|XP_018242526.1 Foly|XP_018242527.1 Foly|XP_018242528.1 Foly|XP_018242672.1 Foly|XP_018244607.1 Foly|XP_018252304.1 Foly|XP_018252305.1 Foly|XP_018252306.1 Foxy|EMT66949 Foxy|EMT66950 Foxy|EMT67697 Fpro|XP_031078407.1 Fpro|XP_031078944.1 Fsol|NechaP31704 Fsol|NechaP51230 Fsol|NechaP68891 Fsol|NechaP69169 Fudu|g8405.t1 Fudu|g905.t1 Fver|XP_018759899.1 Fver|XP_018760250.1 Fxyl254|g2092.t1 Fxyl277|g3215.t1 Fxyl563|g4655.t1 Fxyl659|g8486.t1 Fxyl674|g1979.t1 Fxyl908|g3037.t1 Fxyl908|g3070.t1 Valf|XP_003002503.1 Vdah|XP_009657712.1
OG0000260: Ffuj|XP_023425173.1 Ffuj|XP_023425946.1 Fgra|XP_011315850.1 Fgra|XP_011324817.1 Fman|CVK84856.1 Fman|CVK99592.1 Fman|CVL02089.1 Foly|XP_018233909.1 Foly|XP_018233910.1 Foly|XP_018245365.1 Foly|XP_018245366.1 Foxy|EMT60640 Foxy|EMT61086 Fpro|XP_031074618.1 Fpro|XP_031077801.1 Fpro|XP_031087824.1 Fsol|NechaP41339 Fsol|NechaP90909 Fudu|g11026.t1 Fudu|g5387.t1 Fver|XP_018742257.1 Fver|XP_018751503.1 Fxyl254|g12191.t1 Fxyl254|g3908.t1 Fxyl277|g10343.t1 Fxyl277|g192.t1 Fxyl563|g2425.t1 Fxyl659|g8436.t1 Fxyl659|g8495.t1 Fxyl674|g12943.t1 Fxyl674|g8182.t1 Fxyl908|g5441.t1 Fxyl908|g9291.t1 Valf|XP_003009060.1 Vdah|XP_009650027.1
OG0000261: Ffuj|XP_023425394.1 Ffuj|XP_023429901.1 Ffuj|XP_023433846.1 Fgra|XP_011326005.1 Fman|CVK85105.1 Fman|CVK86097.1 Fman|CVL05302.1 Fman|CVL07536.1 Foly|XP_018251517.1 Foly|XP_018251551.1 Foly|XP_018252552.1 Foxy|EMT67491 Foxy|EMT72210 Foxy|EMT74058 Fpro|XP_031074362.1 Fpro|XP_031078589.1 Fpro|XP_031082297.1 Fsol|NechaP44810 Fsol|NechaP44868 Fsol|NechaP93369 Fudu|g12136.t1 Fudu|g8574.t1 Fver|XP_018759473.1 Fver|XP_018760052.1 Fxyl254|g5028.t1 Fxyl277|g9476.t1 Fxyl563|g6863.t1 Fxyl563|g8092.t1 Fxyl563|g9210.t1 Fxyl659|g2546.t1 Fxyl908|g13495.t1 Fxyl908|g14296.t1 Fxyl908|g5477.t1 Valf|XP_003004869.1 Vdah|XP_009649356.1
OG0000262: Ffuj|XP_023425506.1 Ffuj|XP_023431979.1 Fgra|XP_011316151.1 Fgra|XP_011320451.1 Fman|CVK83798.1 Fman|CVK90471.1 Foly|XP_018232679.1 Foly|XP_018232680.1 Foly|XP_018232681.1 Foly|XP_018237674.1 Foxy|EMT61868 Foxy|EMT61869 Fpro|XP_031075326.1 Fpro|XP_031082598.1 Fsol|NechaP74920 Fsol|NechaP77492 Fudu|g13323.t1 Fudu|g2866.t1 Fver|XP_018743441.1 Fver|XP_018745773.1 Fver|XP_018745774.1 Fxyl254|g10961.t1 Fxyl254|g4753.t1 Fxyl277|g1908.t1 Fxyl277|g9132.t1 Fxyl563|g6655.t1 Fxyl563|g6842.t1 Fxyl659|g12670.t1 Fxyl659|g3330.t1 Fxyl674|g4187.t1 Fxyl674|g9413.t1 Fxyl908|g13556.t1 Fxyl908|g4945.t1 Valf|XP_003005303.1 Vdah|XP_009649195.1
OG0000263: Ffuj|XP_023425569.1 Fgra|XP_011315836.1 Fgra|XP_011321089.1 Fgra|XP_011323068.1 Fman|CVK84837.1 Fman|CVL02503.1 Fman|CVL08707.1 Foly|XP_018233864.1 Foly|XP_018233865.1 Foly|XP_018239599.1 Foly|XP_018239600.1 Foly|XP_018247264.1 Foly|XP_018248759.1 Foxy|EMT61130 Foxy|EMT69307 Foxy|EMT71338 Foxy|EMT71340 Foxy|EMT73486 Fpro|XP_031074637.1 Fpro|XP_031076440.1 Fsol|NechaP45340 Fsol|NechaP53993 Fsol|NechaP80860 Fsol|NechaP82849 Fsol|NechaP91510 Fudu|g12248.t1 Fudu|g13966.t1 Fver|XP_018742295.1 Fxyl254|g8659.t1 Fxyl277|g13100.t1 Fxyl563|g6166.t1 Fxyl674|g2351.t1 Fxyl908|g2051.t1 Valf|XP_003008298.1 Vdah|XP_009651911.1
OG0000264: Ffuj|XP_023425830.1 Ffuj|XP_023435884.1 Fgra|XP_011315601.1 Fgra|XP_011321695.1 Fgra|XP_011323533.1 Fman|CVK99456.1 Fman|CVL04834.1 Foly|XP_018245581.1 Foly|XP_018250058.1 Foxy|EMT60785 Foxy|EMT65715 Fpro|XP_031077935.1 Fpro|XP_031088333.1 Fsol|NechaP103332 Fsol|NechaP55460 Fsol|NechaP56807 Fsol|NechaP94988 Fudu|g5512.t1 Fudu|g6571.t1 Fver|XP_018751260.1 Fver|XP_018757190.1 Fxyl254|g5721.t1 Fxyl254|g7699.t1 Fxyl277|g2411.t1 Fxyl277|g3792.t1 Fxyl563|g4021.t1 Fxyl563|g658.t1 Fxyl659|g8297.t1 Fxyl659|g9164.t1 Fxyl674|g3333.t1 Fxyl674|g9549.t1 Fxyl908|g1104.t1 Fxyl908|g2890.t1 Valf|XP_003005507.1 Vdah|XP_009649567.1
OG0000265: Ffuj|XP_023426309.1 Fgra|XP_011323850.1 Fman|CVK87849.1 Fman|CVK93404.1 Foly|XP_018242250.1 Foly|XP_018242251.1 Foly|XP_018243116.1 Foly|XP_018244287.1 Foly|XP_018254925.1 Foly|XP_018255014.1 Foxy|EMT74325 Fpro|XP_031077395.1 Fpro|XP_031079809.1 Fsol|NechaP34681 Fsol|NechaP54418 Fsol|NechaP56106 Fudu|g5032.t1 Fudu|g67.t1 Fver|XP_018748644.1 Fver|XP_018748792.1 Fxyl254|g6926.t1 Fxyl277|g9463.t1 Fxyl563|g8168.t1 Fxyl659|g12439.t1 Fxyl674|g10161.t1 Fxyl908|g11878.t1 Valf|XP_003003765.1 Valf|XP_003004089.1 Valf|XP_003007109.1 Valf|XP_003008788.1 Vdah|XP_009649750.1 Vdah|XP_009651325.1 Vdah|XP_009655002.1 Vdah|XP_009655516.1 Vdah|XP_009656477.1
OG0000266: Ffuj|XP_023426689.1 Ffuj|XP_023427290.1 Fgra|XP_011328512.1 Fman|CVK93885.1 Fman|CVL06423.1 Fman|CVL08718.1 Foly|XP_018241566.1 Foly|XP_018255117.1 Foly|XP_018258421.1 Foxy|EMT67838 Foxy|EMT72669 Fpro|XP_031076976.1 Fpro|XP_031078179.1 Fpro|XP_031089304.1 Fsol|NechaP56323 Fsol|NechaP66837 Fudu|g4619.t1 Fudu|g6761.t1 Fver|XP_018748042.1 Fver|XP_018760443.1 Fver|XP_018760491.1 Fxyl254|g11570.t1 Fxyl254|g8387.t1 Fxyl277|g13124.t1 Fxyl277|g7061.t1 Fxyl563|g10311.t1 Fxyl563|g13835.t1 Fxyl659|g1394.t1 Fxyl659|g8926.t1 Fxyl674|g3494.t1 Fxyl674|g8999.t1 Fxyl908|g120.t1 Fxyl908|g1526.t1 Valf|XP_003001929.1 Vdah|XP_009649640.1
OG0000267: Ffuj|XP_023426854.1 Ffuj|XP_023427989.1 Fgra|XP_011326645.1 Fman|CVK89218.1 Fman|CVK94184.1 Foly|XP_018234883.1 Foly|XP_018251695.1 Foly|XP_018253712.1 Foxy|EMT65416 Foxy|EMT68739 Foxy|EMT72987 Foxy|EMT73032 Fpro|XP_031076783.1 Fpro|XP_031080351.1 Fpro|XP_031090182.1 Fsol|NechaP79199 Fudu|g4446.t1 Fudu|g7494.t1 Fver|XP_018747795.1 Fver|XP_018747796.1 Fver|XP_018754647.1 Fxyl254|g11229.t1 Fxyl254|g14165.t1 Fxyl277|g2203.t1 Fxyl277|g3915.t1 Fxyl563|g11293.t1 Fxyl563|g11609.t1 Fxyl659|g11993.t1 Fxyl659|g12878.t1 Fxyl674|g10772.t1 Fxyl674|g9886.t1 Fxyl908|g11684.t1 Fxyl908|g581.t1 Valf|XP_003001049.1 Vdah|XP_009657177.1
OG0000268: Ffuj|XP_023427144.1 Ffuj|XP_023436169.1 Fgra|XP_011323525.1 Fman|CVK98005.1 Fman|CVK99453.1 Foly|XP_018245584.1 Foly|XP_018252867.1 Foly|XP_018252868.1 Foly|XP_018252869.1 Foly|XP_018252870.1 Foly|XP_018252871.1 Foxy|EMT60788 Foxy|EMT62755 Fpro|XP_031077938.1 Fpro|XP_031088615.1 Fsol|NechaP57887 Fsol|NechaP95904 Fudu|g5515.t1 Fudu|g5867.t1 Fver|XP_018751257.1 Fver|XP_018758420.1 Fxyl254|g5232.t1 Fxyl254|g7702.t1 Fxyl277|g2408.t1 Fxyl277|g5638.t1 Fxyl563|g152.t1 Fxyl563|g655.t1 Fxyl659|g8752.t1 Fxyl659|g9161.t1 Fxyl674|g11849.t1 Fxyl674|g3330.t1 Fxyl908|g1107.t1 Fxyl908|g4521.t1 Valf|XP_003001476.1 Vdah|XP_009655858.1
OG0000269: Ffuj|XP_023427177.1 Ffuj|XP_023428819.1 Fgra|XP_011326229.1 Fgra|XP_011328187.1 Fman|CVK88382.1 Fman|CVK93599.1 Foly|XP_018235853.1 Foly|XP_018241948.1 Foxy|EMT64212 Foxy|EMT74689 Fpro|XP_031077211.1 Fpro|XP_031080861.1 Fsol|NechaP66759 Fsol|NechaP68754 Fsol|NechaP70670 Fsol|NechaP98257 Fudu|g4860.t1 Fudu|g7995.t1 Fver|XP_018748359.1 Fver|XP_018750652.1 Fxyl254|g11977.t1 Fxyl254|g6751.t1 Fxyl277|g3659.t1 Fxyl277|g7985.t1 Fxyl563|g10057.t1 Fxyl563|g6030.t1 Fxyl659|g2590.t1 Fxyl659|g2684.t1 Fxyl674|g13414.t1 Fxyl674|g3196.t1 Fxyl908|g13166.t1 Fxyl908|g2320.t1 Valf|XP_003001922.1 Vdah|XP_009649633.1 Vdah|XP_009653206.1
OG0000270: Ffuj|XP_023427576.1 Ffuj|XP_023436939.1 Fgra|XP_011322507.1 Fman|CVK89851.1 Fman|CVK95893.1 Foly|XP_018234111.1 Foly|XP_018234112.1 Foly|XP_018247452.1 Foxy|EMT64933 Foxy|EMT71498 Fpro|XP_031079891.1 Fpro|XP_031085248.1 Fsol|NechaP97768 Fudu|g3960.t1 Fudu|g7048.t1 Fver|XP_018753918.1 Fver|XP_018753919.1 Fver|XP_018753920.1 Fver|XP_018753921.1 Fver|XP_018755053.1 Fver|XP_018755054.1 Fxyl254|g11023.t1 Fxyl254|g65.t1 Fxyl277|g2951.t1 Fxyl277|g343.t1 Fxyl563|g12580.t1 Fxyl563|g6470.t1 Fxyl659|g13020.t1 Fxyl659|g14516.t1 Fxyl674|g6965.t1 Fxyl674|g7207.t1 Fxyl908|g12155.t1 Fxyl908|g2799.t1 Valf|XP_003004663.1 Vdah|XP_009654910.1
OG0000271: Ffuj|XP_023428045.1 Fgra|XP_011326577.1 Fman|CVK89108.1 Fman|CVL08127.1 Fman|CVL08241.1 Foly|XP_018235024.1 Foly|XP_018235025.1 Foly|XP_018235026.1 Foly|XP_018252033.1 Foly|XP_018252034.1 Foly|XP_018252035.1 Foly|XP_018252036.1 Foly|XP_018252037.1 Foly|XP_018252151.1 Foly|XP_018252152.1 Foly|XP_018252153.1 Foly|XP_018253448.1 Foly|XP_018257912.1 Foxy|EMT65484 Fpro|XP_031080413.1 Fpro|XP_031090244.1 Fsol|NechaP68465 Fudu|g7561.t1 Fudu|g7562.t1 Fver|XP_018762098.1 Fver|XP_018762099.1 Fver|XP_018762100.1 Fxyl254|g13520.t1 Fxyl277|g13239.t1 Fxyl563|g2913.t1 Fxyl659|g9690.t1 Fxyl674|g14191.t1 Fxyl908|g8535.t1 Valf|XP_003003140.1 Vdah|XP_009653454.1
OG0000272: Ffuj|XP_023428256.1 Fgra|XP_011327021.1 Fman|CVK85725.1 Fman|CVK88742.1 Foly|XP_018235480.1 Foly|XP_018252287.1 Foxy|EMT63991 Foxy|EMT67711 Fpro|XP_031078368.1 Fpro|XP_031080647.1 Fsol|NechaP104184 Fsol|NechaP90467 Fudu|g7789.t1 Fudu|g8371.t1 Fver|XP_018750310.1 Fver|XP_018750311.1 Fver|XP_018750312.1 Fver|XP_018750313.1 Fver|XP_018750314.1 Fver|XP_018750315.1 Fver|XP_018760292.1 Fxyl254|g10651.t1 Fxyl254|g11081.t1 Fxyl277|g2088.t1 Fxyl277|g2247.t1 Fxyl563|g11267.t1 Fxyl563|g5170.t1 Fxyl659|g1821.t1 Fxyl659|g4096.t1 Fxyl674|g12975.t1 Fxyl674|g734.t1 Fxyl908|g244.t1 Fxyl908|g7655.t1 Valf|XP_003006693.1 Vdah|XP_009652129.1
OG0000273: Ffuj|XP_023428740.1 Ffuj|XP_023434815.1 Fgra|XP_011327244.1 Fman|CVK89840.1 Fman|CVL06646.1 Foly|XP_018234129.1 Foly|XP_018234130.1 Foly|XP_018234131.1 Foly|XP_018234132.1 Foly|XP_018234133.1 Foly|XP_018234134.1 Foly|XP_018254078.1 Foxy|EMT64945 Foxy|EMT71913 Fpro|XP_031079902.1 Fpro|XP_031089368.1 Fsol|NechaP105230 Fudu|g7059.t1 Fudu|g8837.t1 Fver|XP_018753934.1 Fver|XP_018761528.1 Fxyl254|g11648.t1 Fxyl254|g13778.t1 Fxyl277|g3402.t1 Fxyl277|g7461.t1 Fxyl563|g12569.t1 Fxyl563|g9243.t1 Fxyl659|g12767.t1 Fxyl659|g14527.t1 Fxyl674|g10353.t1 Fxyl674|g7218.t1 Fxyl908|g11655.t1 Fxyl908|g2788.t1 Valf|XP_003008331.1 Vdah|XP_009658321.1
OG0000274: Ffuj|XP_023428878.1 Ffuj|XP_023431648.1 Fgra|XP_011322955.1 Fgra|XP_011326048.1 Fman|CVK87703.1 Fman|CVK98718.1 Foly|XP_018243174.1 Foly|XP_018256165.1 Foxy|EMT67962 Foxy|EMT73829 Fpro|XP_031079739.1 Fpro|XP_031089820.1 Fsol|NechaP47784 Fsol|NechaP64674 Fsol|NechaP67874 Fudu|g132.t1 Fudu|g3211.t1 Fver|XP_018748853.1 Fver|XP_018761366.1 Fxyl254|g4622.t1 Fxyl254|g6997.t1 Fxyl277|g12175.t1 Fxyl277|g9714.t1 Fxyl563|g1636.t1 Fxyl563|g4556.t1 Fxyl659|g5183.t1 Fxyl659|g5996.t1 Fxyl674|g11270.t1 Fxyl674|g1495.t1 Fxyl908|g2628.t1 Fxyl908|g3243.t1 Valf|XP_003000672.1 Valf|XP_003007009.1 Vdah|XP_009654517.1 Vdah|XP_009656381.1
OG0000275: Ffuj|XP_023428935.1 Ffuj|XP_023429750.1 Fgra|XP_011318178.1 Fgra|XP_011324460.1 Fman|CVK86436.1 Fman|CVK87603.1 Foly|XP_018238338.1 Foly|XP_018243242.1 Foxy|EMT67090 Foxy|EMT68027 Fpro|XP_031078811.1 Fpro|XP_031079678.1 Fsol|NechaP34803 Fsol|NechaP66022 Fsol|NechaP96437 Fudu|g1032.t1 Fudu|g188.t1 Fver|XP_018748921.1 Fver|XP_018759761.1 Fxyl254|g12718.t1 Fxyl254|g2037.t1 Fxyl277|g10095.t1 Fxyl277|g1250.t1 Fxyl563|g13239.t1 Fxyl563|g8222.t1 Fxyl659|g548.t1 Fxyl659|g7079.t1 Fxyl674|g2165.t1 Fxyl674|g9578.t1 Fxyl908|g3116.t1 Fxyl908|g9165.t1 Valf|XP_003000916.1 Valf|XP_003008588.1 Vdah|XP_009651156.1 Vdah|XP_009657046.1
OG0000276: Ffuj|XP_023429920.1 Fgra|XP_011318054.1 Fgra|XP_011325227.1 Fman|CVK85817.1 Fman|CVK86523.1 Foly|XP_018238219.1 Foly|XP_018252342.1 Foxy|EMT66984 Foxy|EMT67666 Fpro|XP_031078428.1 Fpro|XP_031078912.1 Fsol|NechaP52720 Fsol|NechaP77058 Fudu|g8411.t1 Fudu|g935.t1 Fver|XP_018759863.1 Fver|XP_018760242.1 Fxyl254|g7845.t1 Fxyl254|g8836.t1 Fxyl277|g4333.t1 Fxyl277|g7264.t1 Fxyl563|g23.t1 Fxyl563|g2445.t1 Fxyl659|g12939.t1 Fxyl659|g8480.t1 Fxyl674|g1985.t1 Fxyl674|g3051.t1 Fxyl908|g1589.t1 Fxyl908|g5339.t1 Valf|XP_003004123.1 Valf|XP_003004372.1 Valf|XP_003009842.1 Vdah|XP_009654336.1 Vdah|XP_009654965.1 Vdah|XP_009658036.1
OG0000277: Ffuj|XP_023430211.1 Ffuj|XP_023431312.1 Ffuj|XP_023432725.1 Ffuj|XP_023434660.1 Ffuj|XP_023438294.1 Fgra|XP_011323119.1 Fman|CVK97624.1 Fman|CVL02261.1 Fman|CVL02263.1 Fman|CVL07454.1 Fman|CVL07963.1 Foly|XP_018236391.1 Foly|XP_018256194.1 Foly|XP_018257110.1 Foxy|EMT67377 Foxy|EMT73859 Foxy|EMT74151 Foxy|EMT74152 Fpro|XP_031083411.1 Fpro|XP_031084236.1 Fpro|XP_031087200.1 Fpro|XP_031087939.1 Fpro|XP_031090082.1 Fsol|NechaP82332 Fudu|g2060.t1 Fver|XP_018744485.1 Fver|XP_018747290.1 Fver|XP_018756316.1 Fver|XP_018761168.1 Fver|XP_018762378.1 Fver|XP_018762379.1 Fxyl254|g12076.t1 Fxyl277|g1236.t1 Fxyl659|g2069.t1 Fxyl674|g13185.t1
OG0000278: Ffuj|XP_023431165.1 Ffuj|XP_023431456.1 Fgra|XP_011323059.1 Fman|CVL01659.1 Fman|CVL02039.1 Foly|XP_018247995.1 Foly|XP_018248515.1 Foly|XP_018248516.1 Foxy|EMT70540 Foxy|EMT70868 Fpro|XP_031087472.1 Fpro|XP_031087767.1 Fsol|NechaP42955 Fsol|NechaP42958 Fsol|NechaP44531 Fudu|g10699.t1 Fudu|g10787.t1 Fver|XP_018755709.1 Fver|XP_018756163.1 Fxyl254|g7088.t1 Fxyl254|g9835.t1 Fxyl277|g1448.t1 Fxyl277|g7288.t1 Fxyl563|g3254.t1 Fxyl563|g4662.t1 Fxyl659|g10443.t1 Fxyl659|g2036.t1 Fxyl674|g1264.t1 Fxyl674|g13025.t1 Fxyl908|g5445.t1 Fxyl908|g6712.t1 Valf|XP_003009702.1 Valf|XP_003009778.1 Vdah|XP_009650847.1 Vdah|XP_009650926.1
OG0000279: Ffuj|XP_023431613.1 Ffuj|XP_023435127.1 Fgra|XP_011321092.1 Fgra|XP_011321809.1 Fgra|XP_011322916.1 Fman|CVK98790.1 Fman|CVL06997.1 Foly|XP_018254479.1 Foly|XP_018256193.1 Foxy|EMT73856 Foxy|EMT74626 Fpro|XP_031089676.1 Fpro|XP_031089860.1 Fsol|NechaP48802 Fudu|g3232.t1 Fudu|g4194.t1 Fver|XP_018761409.1 Fver|XP_018761790.1 Fxyl254|g127.t1 Fxyl254|g12963.t1 Fxyl254|g457.t1 Fxyl277|g14304.t1 Fxyl277|g9986.t1 Fxyl563|g11737.t1 Fxyl563|g2259.t1 Fxyl563|g279.t1 Fxyl659|g12911.t1 Fxyl659|g7966.t1 Fxyl659|g8989.t1 Fxyl674|g2511.t1 Fxyl674|g3516.t1 Fxyl674|g7583.t1 Fxyl908|g10928.t1 Fxyl908|g11383.t1 Fxyl908|g12965.t1
OG0000280: Ffuj|XP_023431895.1 Ffuj|XP_023436161.1 Fgra|XP_011321591.1 Fman|CVK90314.1 Fman|CVL04654.1 Foly|XP_018237809.1 Foly|XP_018249888.1 Foly|XP_018258428.1 Foxy|EMT65850 Foxy|EMT67848 Fpro|XP_031082503.1 Fpro|XP_031088213.1 Fsol|NechaP123357 Fsol|NechaP40086 Fsol|NechaP85594 Fudu|g2940.t1 Fudu|g6454.t1 Fver|XP_018745905.1 Fver|XP_018757348.1 Fver|XP_018757349.1 Fver|XP_018757350.1 Fxyl254|g12906.t1 Fxyl254|g3519.t1 Fxyl277|g10575.t1 Fxyl277|g11707.t1 Fxyl563|g2952.t1 Fxyl563|g6577.t1 Fxyl659|g13222.t1 Fxyl659|g1672.t1 Fxyl674|g1254.t1 Fxyl674|g7159.t1 Fxyl908|g11759.t1 Fxyl908|g13674.t1 Valf|XP_003003292.1 Vdah|XP_009653609.1
OG0000281: Ffuj|XP_023432103.1 Ffuj|XP_023435173.1 Fgra|XP_011320213.1 Fman|CVK90693.1 Fman|CVL08920.1 Foly|XP_018237447.1 Foly|XP_018237448.1 Foly|XP_018237449.1 Foly|XP_018237450.1 Foly|XP_018237451.1 Foly|XP_018252804.1 Foxy|EMT67269 Fpro|XP_031082728.1 Fpro|XP_031087302.1 Fsol|NechaP36314 Fsol|NechaP72149 Fudu|g2722.t1 Fudu|g8775.t1 Fver|XP_018745572.1 Fver|XP_018745573.1 Fver|XP_018762274.1 Fxyl254|g1746.t1 Fxyl254|g7371.t1 Fxyl277|g12830.t1 Fxyl277|g4685.t1 Fxyl563|g10592.t1 Fxyl563|g8516.t1 Fxyl659|g4077.t1 Fxyl659|g75.t1 Fxyl674|g4344.t1 Fxyl674|g9266.t1 Fxyl908|g14377.t1 Fxyl908|g1518.t1 Valf|XP_003002973.1 Vdah|XP_009653102.1
OG0000282: Ffuj|XP_023432353.1 Ffuj|XP_023437075.1 Ffuj|XP_023437106.1 Fgra|XP_011320017.1 Fgra|XP_011322630.1 Fman|CVK91089.1 Fman|CVK96038.1 Fman|CVK96093.1 Foly|XP_018236911.1 Foly|XP_018247647.1 Foly|XP_018247648.1 Foxy|EMT71645 Fpro|XP_031083003.1 Fpro|XP_031085387.1 Fpro|XP_031085423.1 Fsol|NechaP52165 Fsol|NechaP91973 Fudu|g2483.t1 Fudu|g4096.t1 Fver|XP_018745044.1 Fver|XP_018754861.1 Fxyl254|g4176.t1 Fxyl254|g5470.t1 Fxyl277|g11484.t1 Fxyl277|g362.t1 Fxyl563|g4925.t1 Fxyl563|g9024.t1 Fxyl659|g10260.t1 Fxyl659|g13795.t1 Fxyl674|g13000.t1 Fxyl674|g14041.t1 Fxyl908|g10672.t1 Fxyl908|g6311.t1 Valf|XP_003007884.1 Vdah|XP_009651477.1
OG0000283: Ffuj|XP_023432847.1 Fgra|XP_011320000.1 Fman|CVK91106.1 Foly|XP_018236874.1 Foly|XP_018236875.1 Foly|XP_018236876.1 Foly|XP_018236877.1 Foly|XP_018236878.1 Foly|XP_018236879.1 Foly|XP_018236880.1 Foly|XP_018236881.1 Fpro|XP_031083020.1 Fsol|NechaP102188 Fsol|NechaP67258 Fudu|g2466.t1 Fver|XP_018745000.1 Fver|XP_018745001.1 Fver|XP_018745002.1 Fver|XP_018745003.1 Fver|XP_018745004.1 Fver|XP_018745005.1 Fver|XP_018745006.1 Fver|XP_018745007.1 Fver|XP_018745008.1 Fxyl254|g13881.t1 Fxyl254|g13881.t2 Fxyl277|g6026.t1 Fxyl563|g3972.t1 Fxyl659|g3565.t1 Fxyl674|g150.t1 Fxyl908|g12805.t1 Valf|XP_003006622.1 Valf|XP_003007982.1 Vdah|XP_009651586.1 Vdah|XP_009652057.1
OG0000284: Ffuj|XP_023433174.1 Ffuj|XP_023434049.1 Fgra|XP_011317652.1 Fgra|XP_011323466.1 Fman|CVK96663.1 Fman|CVL00802.1 Foly|XP_018239365.1 Foly|XP_018246222.1 Foxy|EMT69777 Foxy|EMT69980 Fpro|XP_031081522.1 Fpro|XP_031086544.1 Fsol|NechaP35867 Fsol|NechaP44492 Fsol|NechaP45968 Fsol|NechaP56146 Fsol|NechaP56158 Fudu|g11411.t1 Fudu|g1801.t1 Fver|XP_018752393.1 Fver|XP_018753859.1 Fxyl254|g12862.t1 Fxyl254|g6820.t1 Fxyl277|g7690.t1 Fxyl277|g7856.t1 Fxyl563|g10959.t1 Fxyl563|g5900.t1 Fxyl659|g142.t1 Fxyl674|g14088.t1 Fxyl674|g4120.t1 Fxyl908|g5120.t1 Fxyl908|g7972.t1 Valf|XP_003000613.1 Vdah|XP_009648611.1 Vdah|XP_009654456.1
OG0000285: Ffuj|XP_023433299.1 Ffuj|XP_023435878.1 Fgra|XP_011321713.1 Fgra|XP_011324149.1 Fman|CVL01018.1 Fman|CVL04819.1 Foly|XP_018246433.1 Foly|XP_018250075.1 Foly|XP_018250076.1 Foly|XP_018250077.1 Foxy|EMT65697 Foxy|EMT70114 Fpro|XP_031081658.1 Fpro|XP_031088325.1 Fsol|NechaP47156 Fsol|NechaP61548 Fudu|g11537.t1 Fudu|g6587.t1 Fver|XP_018752564.1 Fver|XP_018757199.1 Fver|XP_018757200.1 Fxyl254|g12578.t1 Fxyl254|g921.t1 Fxyl277|g2578.t1 Fxyl277|g7126.t1 Fxyl563|g11945.t1 Fxyl563|g4826.t1 Fxyl659|g8305.t1 Fxyl659|g9789.t1 Fxyl674|g11586.t1 Fxyl674|g6206.t1 Fxyl908|g10896.t1 Fxyl908|g8032.t1 Valf|XP_003004377.1 Vdah|XP_009653648.1
OG0000286: Ffuj|XP_023433324.1 Fgra|XP_011324119.1 Fman|CVL01061.1 Foly|XP_018246480.1 Foly|XP_018246481.1 Foly|XP_018246482.1 Foly|XP_018246483.1 Foly|XP_018246484.1 Foly|XP_018246485.1 Foly|XP_018246486.1 Foly|XP_018246487.1 Foxy|EMT70144 Fpro|XP_031081686.1 Fsol|NechaP101281 Fudu|g11564.t1 Fver|XP_018752615.1 Fver|XP_018752616.1 Fver|XP_018752617.1 Fver|XP_018752618.1 Fver|XP_018752619.1 Fver|XP_018752620.1 Fver|XP_018752621.1 Fver|XP_018752622.1 Fver|XP_018752623.1 Fver|XP_018752624.1 Fver|XP_018752625.1 Fver|XP_018752626.1 Fxyl254|g4267.t1 Fxyl277|g3739.t1 Fxyl563|g2822.t1 Fxyl659|g10399.t1 Fxyl674|g13764.t1 Fxyl908|g4128.t1 Valf|XP_003000931.1 Vdah|XP_009657061.1
OG0000287: Ffuj|XP_023434515.1 Ffuj|XP_023436613.1 Fgra|XP_011317842.1 Fgra|XP_011322077.1 Fman|CVK95348.1 Fman|CVK97382.1 Foly|XP_018238678.1 Foly|XP_018238679.1 Foly|XP_018246999.1 Foxy|EMT66471 Foxy|EMT71105 Foxy|EMT71106 Fpro|XP_031084894.1 Fpro|XP_031087048.1 Fsol|NechaP106153 Fudu|g1279.t1 Fudu|g3625.t1 Fver|XP_018753195.1 Fver|XP_018753196.1 Fver|XP_018755440.1 Fxyl254|g11131.t1 Fxyl254|g7140.t1 Fxyl277|g12003.t1 Fxyl277|g9412.t1 Fxyl563|g10370.t1 Fxyl563|g2998.t1 Fxyl659|g11444.t1 Fxyl659|g9830.t1 Fxyl674|g10840.t1 Fxyl674|g1342.t1 Fxyl908|g10132.t1 Fxyl908|g8708.t1 Valf|XP_002999840.1 Valf|XP_003002942.1 Vdah|XP_009653073.1
OG0000288: Ffuj|XP_023435346.1 Ffuj|XP_023437946.1 Fgra|XP_011327645.1 Fman|CVK96645.1 Foly|XP_018239391.1 Foly|XP_018245862.1 Foly|XP_018250450.1 Foxy|EMT68759 Foxy|EMT69751 Foxy|EMT73696 Fpro|XP_031085706.1 Fpro|XP_031086517.1 Fpro|XP_031088703.1 Fsol|NechaP78008 Fsol|NechaP78206 Fudu|g14298.t1 Fudu|g1818.t1 Fudu|g1819.t1 Fudu|g1907.t1 Fver|XP_018753873.1 Fver|XP_018757933.1 Fxyl254|g2395.t1 Fxyl254|g6836.t1 Fxyl277|g10867.t1 Fxyl277|g7673.t1 Fxyl563|g2549.t1 Fxyl563|g6312.t1 Fxyl659|g14259.t1 Fxyl659|g2865.t1 Fxyl674|g106.t1 Fxyl674|g14105.t1 Fxyl908|g11770.t1 Fxyl908|g1381.t1 Valf|XP_003002243.1 Vdah|XP_009653334.1
OG0000289: Ffuj|XP_023435877.1 Fgra|XP_011315645.1 Fman|CVL04817.1 Fman|CVL08879.1 Fman|CVL08880.1 Fman|CVL08881.1 Fman|CVL09278.1 Foly|XP_018250079.1 Foly|XP_018253785.1 Foly|XP_018258004.1 Foxy|EMT65695 Foxy|EMT65696 Fpro|XP_031088324.1 Fsol|NechaP94047 Fudu|g6589.t1 Fudu|g6590.t1 Fver|XP_018757201.1 Fver|XP_018757202.1 Fxyl254|g3287.t1 Fxyl254|g782.t1 Fxyl254|g919.t1 Fxyl254|g920.t1 Fxyl277|g11873.t1 Fxyl277|g2576.t1 Fxyl277|g2577.t1 Fxyl277|g8524.t1 Fxyl563|g4825.t1 Fxyl659|g1568.t1 Fxyl659|g7313.t1 Fxyl659|g8306.t1 Fxyl659|g8307.t1 Fxyl674|g6203.t1 Fxyl674|g6204.t1 Fxyl674|g6205.t1 Fxyl908|g10897.t1
OG0000290: Fgra|XP_011319417.1 Fgra|XP_011327608.1 Foly|XP_018242411.1 Foly|XP_018242471.1 Foly|XP_018242728.1 Foly|XP_018242768.1 Foly|XP_018242881.1 Foly|XP_018242906.1 Foly|XP_018244280.1 Foly|XP_018244293.1 Foly|XP_018244294.1 Foly|XP_018244296.1 Foly|XP_018244521.1 Foly|XP_018244533.1 Foly|XP_018244655.1 Foly|XP_018244695.1 Foly|XP_018254232.1 Foly|XP_018255934.1 Foly|XP_018256445.1 Foly|XP_018256744.1 Foly|XP_018256745.1 Foly|XP_018256774.1 Foly|XP_018256835.1 Foly|XP_018256860.1 Foly|XP_018256994.1 Foly|XP_018258594.1 Foly|XP_018258595.1 Foly|XP_018258614.1 Foly|XP_018258615.1 Foly|XP_018258616.1 Foxy|EMT72062 Foxy|EMT72277 Fpro|XP_031089533.1 Fudu|g8970.t1 Fver|XP_018761661.1
OG0000291: Fgra|XP_011319664.1 Fgra|XP_011322163.1 Fman|CVK87925.1 Fman|CVL08733.1 Foly|XP_018242494.1 Foly|XP_018242700.1 Foly|XP_018243065.1 Foly|XP_018244635.1 Foly|XP_018254928.1 Foly|XP_018255927.1 Foly|XP_018256439.1 Foly|XP_018258402.1 Foxy|EMT67818 Foxy|EMT74490 Fpro|XP_031078198.1 Fpro|XP_031079855.1 Fsol|NechaP97902 Fudu|g24.t1 Fudu|g5849.t1 Fver|XP_018748747.1 Fver|XP_018760423.1 Fxyl254|g12170.t1 Fxyl254|g9562.t1 Fxyl277|g10918.t1 Fxyl277|g981.t1 Fxyl563|g12300.t1 Fxyl563|g2777.t1 Fxyl659|g11722.t1 Fxyl659|g4767.t1 Fxyl674|g13283.t1 Fxyl674|g970.t1 Fxyl908|g11522.t1 Fxyl908|g3852.t1 Valf|XP_002999837.1 Vdah|XP_009657471.1
OG0000292: Ffuj|XP_023423625.1 Ffuj|XP_023435484.1 Fgra|XP_011321171.1 Fgra|XP_011321779.1 Fman|CVK98362.1 Fman|CVL02636.1 Foly|XP_018253140.1 Foxy|EMT62532 Foxy|EMT64820 Fpro|XP_031076315.1 Fpro|XP_031088849.1 Fsol|NechaP44450 Fsol|NechaP50508 Fsol|NechaP71383 Fudu|g12363.t1 Fudu|g6075.t1 Fver|XP_018756883.1 Fver|XP_018758678.1 Fxyl254|g13690.t1 Fxyl254|g8052.t1 Fxyl277|g2222.t1 Fxyl277|g3881.t1 Fxyl563|g2725.t1 Fxyl563|g4748.t1 Fxyl659|g13003.t1 Fxyl659|g4261.t1 Fxyl674|g12397.t1 Fxyl674|g2833.t1 Fxyl908|g2159.t1 Fxyl908|g9296.t1 Valf|XP_003001564.1 Valf|XP_003006013.1 Vdah|XP_009648374.1 Vdah|XP_009655951.1
OG0000293: Ffuj|XP_023423636.1 Ffuj|XP_023426053.1 Fgra|XP_011317563.1 Fgra|XP_011328054.1 Fman|CVK99795.1 Fman|CVL02650.1 Foly|XP_018245176.1 Foly|XP_018245177.1 Foly|XP_018248908.1 Foxy|EMT60512 Foxy|EMT64797 Fpro|XP_031076301.1 Fpro|XP_031077683.1 Fsol|NechaP102418 Fsol|NechaP92259 Fsol|NechaP94818 Fudu|g12378.t1 Fudu|g4714.t1 Fver|XP_018751680.1 Fver|XP_018756871.1 Fxyl254|g11343.t1 Fxyl254|g3962.t1 Fxyl277|g13953.t1 Fxyl277|g2238.t1 Fxyl563|g14015.t1 Fxyl563|g8205.t1 Fxyl659|g12809.t1 Fxyl659|g9491.t1 Fxyl674|g14306.t1 Fxyl674|g5704.t1 Fxyl908|g10634.t1 Fxyl908|g8981.t1 Valf|XP_003005518.1 Vdah|XP_009649555.1
OG0000294: Ffuj|XP_023423825.1 Ffuj|XP_023427432.1 Fgra|XP_011317373.1 Fman|CVL02943.1 Fman|CVL06159.1 Foly|XP_018249172.1 Foly|XP_018249173.1 Foly|XP_018255301.1 Foly|XP_018255302.1 Foxy|EMT64617 Foxy|EMT72814 Fpro|XP_031076122.1 Fpro|XP_031089158.1 Fsol|NechaP74201 Fsol|NechaP93123 Fudu|g12563.t1 Fudu|g6901.t1 Fver|XP_018756604.1 Fver|XP_018756605.1 Fver|XP_018760657.1 Fxyl254|g1471.t1 Fxyl254|g2928.t1 Fxyl277|g6365.t1 Fxyl277|g6746.t1 Fxyl563|g2195.t1 Fxyl563|g9028.t1 Fxyl659|g2424.t1 Fxyl659|g7275.t1 Fxyl674|g11697.t1 Fxyl674|g3406.t1 Fxyl908|g4401.t1 Fxyl908|g4589.t1 Valf|XP_003004688.1 Vdah|XP_009654935.1
OG0000295: Ffuj|XP_023424075.1 Ffuj|XP_023431430.1 Fgra|XP_011317087.1 Fgra|XP_011319034.1 Fman|CVK82980.1 Fman|CVK87854.1 Fman|CVK92635.1 Foly|XP_018231693.1 Foly|XP_018240468.1 Foly|XP_018243113.1 Foly|XP_018255010.1 Foxy|EMT63519 Foxy|EMT66715 Fpro|XP_031075831.1 Fpro|XP_031079812.1 Fpro|XP_031083754.1 Fsol|NechaP31547 Fudu|g10268.t1 Fudu|g12835.t1 Fver|XP_018744293.1 Fver|XP_018746625.1 Fxyl254|g6778.t1 Fxyl254|g8353.t1 Fxyl277|g10744.t1 Fxyl277|g14229.t1 Fxyl563|g11953.t1 Fxyl563|g14037.t1 Fxyl659|g6010.t1 Fxyl659|g7318.t1 Fxyl674|g6417.t1 Fxyl674|g8184.t1 Fxyl908|g13774.t1 Fxyl908|g9250.t1 Vdah|XP_009654764.1
OG0000296: Ffuj|XP_023424795.1 Fgra|XP_011316618.1 Fman|CVK84292.1 Foly|XP_018233189.1 Foly|XP_018233190.1 Foly|XP_018233191.1 Foly|XP_018233192.1 Foly|XP_018233193.1 Foly|XP_018233194.1 Foly|XP_018233195.1 Foly|XP_018233196.1 Foly|XP_018233197.1 Foly|XP_018233198.1 Foly|XP_018233199.1 Foly|XP_018233200.1 Foly|XP_018233201.1 Foly|XP_018233202.1 Foly|XP_018233203.1 Foly|XP_018233204.1 Foly|XP_018233205.1 Foly|XP_018233206.1 Foxy|EMT61552 Fpro|XP_031075031.1 Fsol|NechaP75250 Fudu|g13609.t1 Fver|XP_018742947.1 Fxyl254|g1274.t1 Fxyl277|g5080.t1 Fxyl563|g2935.t1 Fxyl659|g5880.t1 Fxyl674|g142.t1 Fxyl908|g2108.t1 Valf|XP_003005815.1 Vdah|XP_009648181.1
OG0000297: Ffuj|XP_023425346.1 Ffuj|XP_023434801.1 Fgra|XP_011325750.1 Fman|CVL06628.1 Foly|XP_018254064.1 Foly|XP_018255100.1 Foly|XP_018258678.1 Foxy|EMT71901 Foxy|EMT72652 Fpro|XP_031089284.1 Fpro|XP_031089357.1 Fsol|NechaP32456 Fsol|NechaP59608 Fsol|NechaP82254 Fudu|g8826.t1 Fver|XP_018761513.1 Fxyl254|g540.t1 Fxyl254|g8240.t1 Fxyl254|g8240.t2 Fxyl277|g14364.t1 Fxyl277|g4834.t1 Fxyl277|g4834.t2 Fxyl563|g12027.t1 Fxyl563|g968.t1 Fxyl659|g12317.t1 Fxyl659|g13687.t1 Fxyl674|g12783.t1 Fxyl674|g13171.t1 Fxyl908|g10175.t1 Fxyl908|g1320.t1 Valf|XP_003002519.1 Valf|XP_003005720.1 Vdah|XP_009648084.1 Vdah|XP_009657728.1
OG0000298: Ffuj|XP_023425723.1 Ffuj|XP_023431769.1 Fgra|XP_011323031.1 Fgra|XP_011324322.1 Fman|CVK98551.1 Fman|CVK99344.1 Foly|XP_018245713.1 Foly|XP_018255983.1 Foxy|EMT60894 Foxy|EMT74542 Fpro|XP_031078056.1 Fpro|XP_031089690.1 Fsol|NechaP33136 Fsol|NechaP59530 Fudu|g3086.t1 Fudu|g5627.t1 Fver|XP_018751135.1 Fver|XP_018761215.1 Fxyl254|g13749.t1 Fxyl254|g7065.t1 Fxyl277|g6004.t1 Fxyl277|g6058.t1 Fxyl563|g12392.t1 Fxyl563|g9272.t1 Fxyl659|g2094.t1 Fxyl659|g4458.t1 Fxyl674|g13609.t1 Fxyl674|g2000.t1 Fxyl908|g4557.t1 Fxyl908|g908.t1 Valf|XP_003001114.1 Valf|XP_003007726.1 Vdah|XP_009655967.1 Vdah|XP_009657245.1
OG0000299: Ffuj|XP_023425914.1 Ffuj|XP_023434737.1 Fgra|XP_011323610.1 Fgra|XP_011325903.1 Fman|CVK97714.1 Fman|CVK99547.1 Foly|XP_018245431.1 Foly|XP_018252781.1 Foxy|EMT60685 Foxy|EMT67289 Fpro|XP_031077840.1 Fpro|XP_031087285.1 Fsol|NechaP32477 Fsol|NechaP44621 Fudu|g5422.t1 Fudu|g8761.t1 Fver|XP_018751412.1 Fver|XP_018762294.1 Fxyl254|g8230.t1 Fxyl254|g8849.t1 Fxyl277|g12800.t1 Fxyl277|g8355.t1 Fxyl563|g1252.t1 Fxyl563|g12694.t1 Fxyl659|g13426.t1 Fxyl659|g1500.t1 Fxyl674|g2077.t1 Fxyl674|g9151.t1 Fxyl908|g10552.t1 Fxyl908|g12062.t1 Valf|XP_003001371.1 Valf|XP_003009374.1 Vdah|XP_009650343.1 Vdah|XP_009655752.1
OG0000300: Ffuj|XP_023426313.1 Ffuj|XP_023436692.1 Fgra|XP_011321985.1 Fgra|XP_011323846.1 Fman|CVK93412.1 Fman|CVK95504.1 Foly|XP_018242239.1 Foly|XP_018247108.1 Foly|XP_018247109.1 Foxy|EMT71194 Fpro|XP_031077391.1 Fpro|XP_031084979.1 Fsol|NechaP44658 Fsol|NechaP50269 Fsol|NechaP52098 Fudu|g3718.t1 Fudu|g3719.t1 Fudu|g5028.t1 Fver|XP_018748640.1 Fver|XP_018755348.1 Fxyl254|g6252.t1 Fxyl254|g6930.t1 Fxyl277|g11617.t1 Fxyl277|g9467.t1 Fxyl563|g8164.t1 Fxyl563|g83.t1 Fxyl659|g12434.t1 Fxyl659|g874.t1 Fxyl674|g10165.t1 Fxyl674|g4722.t1 Fxyl908|g11874.t1 Fxyl908|g8303.t1 Valf|XP_003004037.1 Vdah|XP_009655059.1
OG0000301: Ffuj|XP_023426398.1 Ffuj|XP_023426399.1 Fgra|XP_011328106.1 Fgra|XP_011328107.1 Fman|CVK93522.1 Fman|CVK93523.1 Foly|XP_018242078.1 Foly|XP_018242079.1 Foly|XP_018242080.1 Foly|XP_018242081.1 Foly|XP_018242082.1 Fpro|XP_031077291.1 Fpro|XP_031077292.1 Fsol|NechaP66578 Fudu|g4940.t1 Fudu|g4941.t1 Fver|XP_018748480.1 Fver|XP_018748481.1 Fver|XP_018748482.1 Fver|XP_018748483.1 Fver|XP_018748484.1 Fxyl254|g10584.t1 Fxyl277|g4412.t1 Fxyl563|g10529.t1 Fxyl659|g2308.t1 Fxyl659|g2309.t1 Fxyl674|g6274.t1 Fxyl674|g6275.t1 Fxyl908|g6337.t1 Fxyl908|g6338.t1 Valf|XP_003009253.1 Valf|XP_003009261.1 Vdah|XP_009650218.1 Vdah|XP_009650225.1
OG0000302: Ffuj|XP_023426502.1 Fgra|XP_011328229.1 Fman|CVK93638.1 Foly|XP_018241875.1 Foly|XP_018241876.1 Foly|XP_018241877.1 Foly|XP_018241878.1 Foly|XP_018241879.1 Foly|XP_018241880.1 Foly|XP_018241881.1 Foly|XP_018241882.1 Foly|XP_018241883.1 Foly|XP_018241884.1 Foly|XP_018241885.1 Foly|XP_018241886.1 Foly|XP_018241887.1 Foly|XP_018241888.1 Foly|XP_018241889.1 Fpro|XP_031077172.1 Fsol|NechaP33582 Fudu|g4822.t1 Fver|XP_018748299.1 Fver|XP_018748300.1 Fver|XP_018748301.1 Fver|XP_018748302.1 Fver|XP_018748303.1 Fxyl254|g2536.t1 Fxyl277|g10622.t1 Fxyl563|g12739.t1 Fxyl659|g7843.t1 Fxyl674|g8681.t1 Fxyl908|g5185.t1 Valf|XP_003001696.1 Vdah|XP_009650715.1
OG0000303: Ffuj|XP_023426622.1 Ffuj|XP_023429926.1 Fgra|XP_011328369.1 Fman|CVK86498.1 Fman|CVK93772.1 Foly|XP_018238259.1 Foly|XP_018241672.1 Foly|XP_018248714.1 Foxy|EMT67012 Foxy|EMT72956 Fpro|XP_031077048.1 Fsol|NechaP30896 Fsol|NechaP33933 Fsol|NechaP45511 Fsol|NechaP75487 Fsol|NechaP97353 Fudu|g4686.t1 Fudu|g960.t1 Fver|XP_018748134.1 Fver|XP_018759830.1 Fxyl254|g1586.t1 Fxyl277|g6239.t1 Fxyl563|g2367.t1 Fxyl659|g3457.t1 Fxyl659|g6174.t1 Fxyl674|g13154.t1 Fxyl674|g636.t1 Fxyl908|g9605.t1 Valf|XP_003000710.1 Valf|XP_003002293.1 Valf|XP_003005473.1 Vdah|XP_009654561.1 Vdah|XP_009656876.1 Vdah|XP_009657928.1
OG0000304: Ffuj|XP_023426772.1 Ffuj|XP_023432807.1 Fgra|XP_011322937.1 Fman|CVK94024.1 Fman|CVK98629.1 Fman|CVL07245.1 Foly|XP_018239598.1 Foly|XP_018256111.1 Foxy|EMT69308 Foxy|EMT73548 Foxy|EMT73797 Fpro|XP_031076882.1 Fpro|XP_031089767.1 Fsol|NechaP37155 Fsol|NechaP51294 Fsol|NechaP97619 Fsol|NechaP98255 Fudu|g3161.t1 Fudu|g4534.t1 Fver|XP_018761310.1 Fxyl254|g11459.t1 Fxyl254|g2257.t1 Fxyl277|g13565.t1 Fxyl277|g3509.t1 Fxyl563|g12519.t1 Fxyl563|g3659.t1 Fxyl659|g1468.t1 Fxyl659|g8859.t1 Fxyl674|g14433.t1 Fxyl674|g4100.t1 Fxyl908|g2731.t1 Fxyl908|g6955.t1 Valf|XP_003002172.1 Vdah|XP_009653949.1
OG0000305: Ffuj|XP_023426802.1 Ffuj|XP_023434913.1 Ffuj|XP_023436039.1 Fgra|XP_011318034.1 Fgra|XP_011327553.1 Fgra|XP_011327556.1 Fman|CVK94080.1 Fman|CVL06797.1 Foly|XP_018241381.1 Foxy|EMT68777 Foxy|EMT72021 Fpro|XP_031089472.1 Fsol|NechaP19162 Fsol|NechaP78376 Fsol|NechaP79956 Fsol|NechaP87138 Fsol|NechaP88084 Fudu|g6653.t1 Fver|XP_018747865.1 Fver|XP_018754887.1 Fxyl254|g7766.t1 Fxyl277|g10565.t1 Fxyl277|g9419.t1 Fxyl563|g5307.t1 Fxyl563|g8353.t1 Fxyl659|g33.t1 Fxyl659|g4726.t1 Fxyl674|g4653.t1 Fxyl674|g9737.t1 Fxyl908|g12916.t1 Fxyl908|g14210.t1 Valf|XP_003002155.1 Valf|XP_003002158.1 Vdah|XP_009653932.1
OG0000306: Ffuj|XP_023426804.1 Ffuj|XP_023432993.1 Fgra|XP_011317407.1 Fgra|XP_011328710.1 Fman|CVK94083.1 Fman|CVL00479.1 Fman|CVL02486.1 Foly|XP_018245936.1 Foly|XP_018248746.1 Foly|XP_018258273.1 Foly|XP_018258274.1 Foxy|EMT73476 Foxy|EMT73622 Fpro|XP_031076446.1 Fpro|XP_031076845.1 Fpro|XP_031081309.1 Fsol|NechaP46453 Fudu|g11201.t1 Fudu|g12237.t1 Fver|XP_018747863.1 Fver|XP_018752149.1 Fver|XP_018757018.1 Fxyl254|g4943.t1 Fxyl277|g1356.t1 Fxyl563|g3854.t1 Fxyl563|g5306.t1 Fxyl659|g10474.t1 Fxyl674|g2364.t1 Fxyl674|g9812.t1 Fxyl908|g14211.t1 Fxyl908|g14551.t1 Valf|XP_003000577.1 Valf|XP_003009609.1 Vdah|XP_009654420.1
OG0000307: Ffuj|XP_023427032.1 Ffuj|XP_023430176.1 Fgra|XP_011319636.1 Fgra|XP_011320623.1 Fgra|XP_011323276.1 Fgra|XP_011325186.1 Fman|CVK85960.1 Fman|CVK91950.1 Fman|CVK94492.1 Foly|XP_018239696.1 Foly|XP_018252446.1 Foly|XP_018252447.1 Foxy|EMT63025 Foxy|EMT67570 Foxy|EMT72487 Fpro|XP_031076593.1 Fpro|XP_031078512.1 Fpro|XP_031084275.1 Fsol|NechaP87975 Fudu|g4264.t1 Fudu|g9777.t1 Fver|XP_018747325.1 Fver|XP_018747569.1 Fver|XP_018760128.1 Fxyl254|g5023.t1 Fxyl277|g14593.t1 Fxyl563|g10786.t1 Fxyl563|g12454.t1 Fxyl659|g13931.t1 Fxyl659|g6963.t1 Fxyl674|g124.t1 Fxyl674|g8841.t1 Fxyl908|g3429.t1 Fxyl908|g7174.t1
OG0000308: Ffuj|XP_023427394.1 Ffuj|XP_023430296.1 Ffuj|XP_023432562.1 Fgra|XP_011315674.1 Fgra|XP_011328694.1 Fman|CVK91318.1 Fman|CVK92159.1 Fman|CVL06230.1 Foly|XP_018239852.1 Foly|XP_018251623.1 Foly|XP_018255258.1 Foxy|EMT63132 Foxy|EMT72773 Foxy|EMT73990 Foxy|EMT74015 Fpro|XP_031084143.1 Fpro|XP_031089198.1 Fsol|NechaP67083 Fsol|NechaP87953 Fsol|NechaP93886 Fsol|NechaP95243 Fudu|g9887.t1 Fver|XP_018747174.1 Fver|XP_018760611.1 Fxyl254|g11814.t1 Fxyl277|g1491.t1 Fxyl563|g5764.t1 Fxyl659|g1912.t1 Fxyl674|g2521.t1 Fxyl908|g11221.t1 Valf|XP_003003802.1 Valf|XP_003003918.1 Vdah|XP_009655558.1 Vdah|XP_009655667.1
OG0000309: Ffuj|XP_023428118.1 Ffuj|XP_023428934.1 Fgra|XP_011324459.1 Fgra|XP_011326494.1 Fman|CVK87607.1 Fman|CVK88985.1 Foly|XP_018235179.1 Foly|XP_018243240.1 Foxy|EMT63827 Foxy|EMT68025 Fpro|XP_031079679.1 Fpro|XP_031080495.1 Fsol|NechaP49375 Fsol|NechaP60140 Fudu|g186.t1 Fudu|g7636.t1 Fver|XP_018748919.1 Fver|XP_018750049.1 Fxyl254|g11655.t1 Fxyl254|g2035.t1 Fxyl277|g10097.t1 Fxyl277|g5907.t1 Fxyl563|g12370.t1 Fxyl563|g13241.t1 Fxyl659|g546.t1 Fxyl659|g6974.t1 Fxyl674|g2167.t1 Fxyl674|g474.t1 Fxyl908|g3118.t1 Fxyl908|g5819.t1 Valf|XP_003002130.1 Valf|XP_003005141.1 Vdah|XP_009649030.1 Vdah|XP_009653907.1
OG0000310: Ffuj|XP_023428562.1 Ffuj|XP_023431539.1 Fgra|XP_011315632.1 Fgra|XP_011326107.1 Fman|CVK88204.1 Fman|CVK98963.1 Foly|XP_018236048.1 Foly|XP_018258470.1 Foxy|EMT64348 Foxy|EMT74316 Fpro|XP_031080991.1 Fpro|XP_031089947.1 Fsol|NechaP39395 Fudu|g8130.t1 Fudu|g9773.t1 Fver|XP_018747328.1 Fver|XP_018750834.1 Fver|XP_018761477.1 Fxyl254|g1879.t1 Fxyl254|g4147.t1 Fxyl277|g12817.t1 Fxyl277|g9076.t1 Fxyl563|g4232.t1 Fxyl563|g7674.t1 Fxyl563|g7675.t1 Fxyl659|g12402.t1 Fxyl659|g229.t1 Fxyl674|g7741.t1 Fxyl674|g8587.t1 Fxyl908|g12543.t1 Fxyl908|g5187.t1 Valf|XP_003001995.1 Vdah|XP_009651939.1 Vdah|XP_009656636.1
OG0000311: Ffuj|XP_023428604.1 Fgra|XP_011326069.1 Fman|CVL08323.1 Foly|XP_018236108.1 Foxy|EMT64394 Fpro|XP_031081036.1 Fsol|NechaP30263 Fudu|g8195.t1 Fver|XP_018750889.1 Fxyl254|g2948.t1 Fxyl277|g12222.t1 Fxyl563|g6396.t1 Fxyl659|g14429.t1 Fxyl674|g13567.t1 Fxyl908|g5493.t1 Valf|XP_003000621.1 Valf|XP_003000740.1 Valf|XP_003002238.1 Valf|XP_003004312.1 Valf|XP_003005546.1 Valf|XP_003006521.1 Valf|XP_003008087.1 Valf|XP_003008119.1 Valf|XP_003008169.1 Valf|XP_003009533.1 Vdah|XP_009649526.1 Vdah|XP_009651108.1 Vdah|XP_009651694.1 Vdah|XP_009651724.1 Vdah|XP_009651964.1 Vdah|XP_009653337.1 Vdah|XP_009654277.1 Vdah|XP_009654464.1 Vdah|XP_009654592.1
OG0000312: Ffuj|XP_023428924.1 Ffuj|XP_023436514.1 Fgra|XP_011322148.1 Fman|CVK87624.1 Fman|CVK95179.1 Foly|XP_018243229.1 Foly|XP_018246877.1 Foxy|EMT68011 Foxy|EMT69740 Foxy|EMT71009 Fpro|XP_031079690.1 Fpro|XP_031079691.1 Fpro|XP_031084793.1 Fsol|NechaP97613 Fsol|NechaP97774 Fudu|g176.t1 Fudu|g8286.t1 Fver|XP_018762201.1 Fxyl254|g2023.t1 Fxyl254|g2592.t1 Fxyl277|g10108.t1 Fxyl277|g4989.t1 Fxyl563|g13252.t1 Fxyl563|g13253.t1 Fxyl563|g7419.t1 Fxyl659|g13544.t1 Fxyl659|g535.t1 Fxyl674|g2178.t1 Fxyl674|g3559.t1 Fxyl908|g154.t1 Fxyl908|g3129.t1 Fxyl908|g3130.t1 Valf|XP_003002744.1 Vdah|XP_009657331.1
OG0000313: Ffuj|XP_023429763.1 Ffuj|XP_023436631.1 Fgra|XP_011318189.1 Fgra|XP_011322057.1 Fgra|XP_011322762.1 Fman|CVK86422.1 Fman|CVK95383.1 Foly|XP_018238357.1 Foly|XP_018247027.1 Foxy|EMT67106 Foxy|EMT71130 Foxy|EMT71765 Fpro|XP_031078795.1 Fpro|XP_031084914.1 Fsol|NechaP90618 Fudu|g1045.t1 Fudu|g3656.t1 Fver|XP_018755420.1 Fver|XP_018759742.1 Fver|XP_018759743.1 Fxyl254|g16.t1 Fxyl254|g6725.t1 Fxyl277|g3251.t1 Fxyl277|g3854.t1 Fxyl563|g10969.t1 Fxyl563|g4210.t1 Fxyl659|g434.t1 Fxyl659|g9928.t1 Fxyl674|g8295.t1 Fxyl674|g8340.t1 Fxyl908|g14403.t1 Fxyl908|g2776.t1 Valf|XP_003004600.1 Vdah|XP_009654849.1
OG0000314: Ffuj|XP_023430378.1 Ffuj|XP_023434308.1 Fgra|XP_011317904.1 Fgra|XP_011319344.1 Fman|CVK92293.1 Fman|CVK97008.1 Foly|XP_018239060.1 Foly|XP_018239981.1 Foxy|EMT63210 Foxy|EMT66233 Fpro|XP_031084049.1 Fpro|XP_031086817.1 Fsol|NechaP51095 Fsol|NechaP93812 Fudu|g1510.t1 Fudu|g9974.t1 Fver|XP_018747041.1 Fver|XP_018753548.1 Fxyl254|g173.t1 Fxyl254|g3605.t1 Fxyl277|g1568.t1 Fxyl277|g4146.t1 Fxyl563|g11191.t1 Fxyl563|g7763.t1 Fxyl659|g1872.t1 Fxyl659|g2281.t1 Fxyl674|g10495.t1 Fxyl674|g1083.t1 Fxyl908|g10882.t1 Fxyl908|g11427.t1 Valf|XP_003000605.1 Valf|XP_003006003.1 Vdah|XP_009648363.1 Vdah|XP_009654449.1
OG0000315: Ffuj|XP_023430424.1 Ffuj|XP_023437877.1 Fgra|XP_011325739.1 Fman|CVK87908.1 Fman|CVL03752.1 Foly|XP_018240067.1 Foly|XP_018240068.1 Foxy|EMT63269 Foxy|EMT63270 Foxy|EMT74477 Fpro|XP_031079843.1 Fpro|XP_031083996.1 Fpro|XP_031085776.1 Fudu|g10024.t1 Fudu|g14348.t1 Fudu|g33.t1 Fudu|g9549.t1 Fver|XP_018746972.1 Fxyl254|g13050.t1 Fxyl254|g3550.t1 Fxyl277|g4900.t1 Fxyl277|g7070.t1 Fxyl563|g12292.t1 Fxyl563|g1737.t1 Fxyl563|g4098.t1 Fxyl563|g9360.t1 Fxyl659|g13344.t1 Fxyl659|g294.t1 Fxyl674|g10540.t1 Fxyl674|g11777.t1 Fxyl908|g3214.t1 Fxyl908|g3860.t1 Fxyl908|g6429.t1 Fxyl908|g7580.t1
OG0000316: Ffuj|XP_023430789.1 Ffuj|XP_023434853.1 Fgra|XP_011318852.1 Fgra|XP_011325711.1 Fman|CVK92888.1 Fman|CVL06705.1 Foly|XP_018240774.1 Foly|XP_018240775.1 Foly|XP_018240776.1 Foly|XP_018254119.1 Foxy|EMT63699 Foxy|EMT71955 Fpro|XP_031083578.1 Fpro|XP_031089407.1 Fsol|NechaP104454 Fudu|g10429.t1 Fudu|g8871.t1 Fver|XP_018746338.1 Fver|XP_018761565.1 Fver|XP_018761566.1 Fxyl254|g13814.t1 Fxyl254|g7224.t1 Fxyl277|g3440.t1 Fxyl277|g6286.t1 Fxyl563|g4061.t1 Fxyl563|g982.t1 Fxyl659|g12731.t1 Fxyl659|g7280.t1 Fxyl674|g12849.t1 Fxyl674|g13799.t1 Fxyl908|g10550.t1 Fxyl908|g11972.t1 Valf|XP_003008832.1 Vdah|XP_009649790.1
OG0000317: Ffuj|XP_023430857.1 Fgra|XP_011318774.1 Fman|CVK90082.1 Foly|XP_018240942.1 Foly|XP_018240943.1 Foly|XP_018240944.1 Foly|XP_018240945.1 Foly|XP_018240946.1 Foly|XP_018240947.1 Foly|XP_018240948.1 Foly|XP_018240949.1 Foly|XP_018240950.1 Foly|XP_018240951.1 Foly|XP_018240952.1 Foly|XP_018240953.1 Foly|XP_018240954.1 Foly|XP_018240955.1 Foly|XP_018240956.1 Foly|XP_018240957.1 Foly|XP_018240958.1 Foly|XP_018240959.1 Foxy|EMT63780 Fpro|XP_031083505.1 Fsol|NechaP93446 Fudu|g10565.t1 Fver|XP_018746173.1 Fxyl254|g14278.t1 Fxyl277|g3985.t1 Fxyl563|g13319.t1 Fxyl659|g12171.t1 Fxyl674|g10429.t1 Fxyl908|g7309.t1 Valf|XP_003002477.1 Vdah|XP_009657687.1
OG0000318: Ffuj|XP_023431158.1 Ffuj|XP_023436749.1 Fgra|XP_011318349.1 Fgra|XP_011321948.1 Fman|CVK95608.1 Fman|CVL02032.1 Foly|XP_018247189.1 Foly|XP_018248512.1 Foxy|EMT70543 Foxy|EMT71263 Fpro|XP_031085040.1 Fpro|XP_031087759.1 Fsol|NechaP43741 Fsol|NechaP53584 Fudu|g10792.t1 Fudu|g3775.t1 Fver|XP_018755277.1 Fver|XP_018756153.1 Fver|XP_018756154.1 Fver|XP_018756155.1 Fxyl254|g2297.t1 Fxyl254|g3585.t1 Fxyl277|g13393.t1 Fxyl277|g2678.t1 Fxyl563|g12457.t1 Fxyl563|g3183.t1 Fxyl659|g4560.t1 Fxyl659|g9098.t1 Fxyl674|g12006.t1 Fxyl674|g13034.t1 Fxyl908|g12686.t1 Fxyl908|g14114.t1 Valf|XP_003002009.1 Vdah|XP_009656622.1
OG0000319: Ffuj|XP_023431758.1 Fgra|XP_011323018.1 Fman|CVK98564.1 Foly|XP_018256005.1 Foly|XP_018256006.1 Foly|XP_018256007.1 Foly|XP_018256008.1 Foly|XP_018256009.1 Foly|XP_018256010.1 Foxy|EMT74525 Fpro|XP_031089703.1 Fsol|NechaP92214 Fudu|g3110.t1 Fudu|g3110.t2 Fver|XP_018761235.1 Fver|XP_018761236.1 Fver|XP_018761237.1 Fver|XP_018761238.1 Fver|XP_018761239.1 Fver|XP_018761240.1 Fxyl254|g13169.t1 Fxyl254|g13169.t2 Fxyl277|g13073.t1 Fxyl277|g13073.t2 Fxyl563|g4570.t1 Fxyl563|g4570.t2 Fxyl659|g7551.t1 Fxyl659|g7551.t2 Fxyl674|g14376.t1 Fxyl674|g14376.t2 Fxyl908|g1093.t1 Fxyl908|g1093.t2 Valf|XP_003007699.1 Vdah|XP_009655993.1
OG0000320: Ffuj|XP_023432139.1 Ffuj|XP_023436493.1 Fgra|XP_011320249.1 Fgra|XP_011322289.1 Fman|CVK90757.1 Fman|CVK95138.1 Foly|XP_018237378.1 Foly|XP_018237379.1 Foly|XP_018237380.1 Foly|XP_018237381.1 Foly|XP_018257272.1 Foxy|EMT74280 Fpro|XP_031082766.1 Fpro|XP_031084767.1 Fsol|NechaP51733 Fsol|NechaP58988 Fudu|g2683.t1 Fudu|g3515.t1 Fver|XP_018745504.1 Fver|XP_018761812.1 Fxyl254|g56.t1 Fxyl254|g6468.t1 Fxyl277|g3121.t1 Fxyl277|g7755.t1 Fxyl563|g6353.t1 Fxyl563|g8585.t1 Fxyl659|g11399.t1 Fxyl659|g11667.t1 Fxyl674|g11790.t1 Fxyl674|g8074.t1 Fxyl908|g2121.t1 Fxyl908|g8804.t1 Valf|XP_003009044.1 Vdah|XP_009650009.1
OG0000321: Ffuj|XP_023432317.1 Ffuj|XP_023433230.1 Fgra|XP_011320061.1 Fgra|XP_011324233.1 Fman|CVK91050.1 Fman|CVL00897.1 Foly|XP_018236991.1 Foly|XP_018236992.1 Foly|XP_018246301.1 Foxy|EMT70035 Fpro|XP_031081583.1 Fpro|XP_031082963.1 Fsol|NechaP91944 Fsol|NechaP95415 Fudu|g11465.t1 Fudu|g2520.t1 Fver|XP_018745110.1 Fver|XP_018745111.1 Fver|XP_018752463.1 Fxyl254|g10064.t1 Fxyl254|g6016.t1 Fxyl277|g11732.t1 Fxyl277|g6583.t1 Fxyl563|g1676.t1 Fxyl563|g1797.t1 Fxyl659|g10651.t1 Fxyl659|g13479.t1 Fxyl674|g10399.t1 Fxyl674|g3786.t1 Fxyl908|g10692.t1 Fxyl908|g13943.t1 Valf|XP_003007703.1 Valf|XP_003009465.1 Vdah|XP_009655989.1
OG0000322: Ffuj|XP_023432523.1 Ffuj|XP_023435324.1 Ffuj|XP_023436423.1 Fgra|XP_011320568.1 Fgra|XP_011321001.1 Fgra|XP_011322271.1 Fman|CVK91275.1 Fman|CVK95011.1 Fman|CVK98098.1 Foly|XP_018236633.1 Foly|XP_018252932.1 Foly|XP_018257190.1 Foxy|EMT62701 Foxy|EMT74201 Fpro|XP_031083192.1 Fpro|XP_031084685.1 Fpro|XP_031088681.1 Fsol|NechaP52368 Fsol|NechaP53490 Fsol|NechaP63211 Fsol|NechaP72854 Fudu|g2203.t1 Fudu|g3428.t1 Fudu|g5912.t1 Fver|XP_018744757.1 Fver|XP_018758473.1 Fver|XP_018761909.1 Fxyl254|g12740.t1 Fxyl277|g5366.t1 Fxyl563|g9910.t1 Fxyl659|g7423.t1 Fxyl674|g5869.t1 Fxyl908|g2595.t1 Vdah|XP_009653148.1
OG0000323: Ffuj|XP_023433598.1 Fgra|XP_011325595.1 Fgra|XP_011325729.1 Fman|CVK96232.1 Fman|CVL05736.1 Foly|XP_018247741.1 Foly|XP_018251137.1 Foxy|EMT71715 Foxy|EMT73196 Fpro|XP_031082002.1 Fpro|XP_031085515.1 Fsol|NechaP60828 Fudu|g11860.t1 Fver|XP_018759075.1 Fxyl254|g14067.t1 Fxyl254|g5341.t1 Fxyl254|g6662.t1 Fxyl277|g1070.t1 Fxyl277|g548.t1 Fxyl277|g6777.t1 Fxyl563|g1170.t1 Fxyl563|g11863.t1 Fxyl563|g6757.t1 Fxyl659|g14625.t1 Fxyl659|g161.t1 Fxyl659|g3854.t1 Fxyl674|g2267.t1 Fxyl674|g796.t1 Fxyl674|g881.t1 Fxyl908|g10080.t1 Fxyl908|g11272.t1 Fxyl908|g8219.t1 Valf|XP_003005502.1 Vdah|XP_009649572.1
OG0000324: Ffuj|XP_023433628.1 Fgra|XP_011325558.1 Fman|CVL05682.1 Foly|XP_018242987.1 Foly|XP_018251189.1 Foly|XP_018251190.1 Foly|XP_018251191.1 Foly|XP_018251192.1 Foly|XP_018251193.1 Foly|XP_018252028.1 Foly|XP_018252146.1 Foly|XP_018253454.1 Foly|XP_018253915.1 Foly|XP_018253998.1 Foly|XP_018256628.1 Foly|XP_018257918.1 Foxy|EMT69813 Foxy|EMT73231 Fpro|XP_031082035.1 Fpro|XP_031090241.1 Fsol|NechaP93326 Fudu|g11893.t1 Fver|XP_018759124.1 Fver|XP_018759125.1 Fver|XP_018759126.1 Fver|XP_018759127.1 Fxyl254|g14098.t1 Fxyl277|g12713.t1 Fxyl563|g3059.t1 Fxyl659|g4048.t1 Fxyl674|g14296.t1 Fxyl908|g13821.t1 Valf|XP_003004118.1 Vdah|XP_009654971.1
OG0000325: Ffuj|XP_023433668.1 Fgra|XP_011325508.1 Fman|CVL05606.1 Foly|XP_018251267.1 Foly|XP_018251268.1 Foly|XP_018251269.1 Foly|XP_018251270.1 Foxy|EMT73280 Fpro|XP_031082082.1 Fsol|NechaP93290 Fudu|g11937.t1 Fudu|g11937.t2 Fver|XP_018759218.1 Fver|XP_018759219.1 Fver|XP_018759220.1 Fver|XP_018759221.1 Fver|XP_018759222.1 Fver|XP_018759223.1 Fver|XP_018759224.1 Fver|XP_018759225.1 Fver|XP_018759226.1 Fver|XP_018759227.1 Fxyl254|g1952.t1 Fxyl254|g1952.t2 Fxyl277|g12126.t1 Fxyl277|g12126.t2 Fxyl563|g7519.t1 Fxyl563|g7519.t2 Fxyl659|g5225.t1 Fxyl659|g5225.t2 Fxyl674|g9329.t1 Fxyl908|g12437.t1 Fxyl908|g12437.t2 Vdah|XP_009648094.1
OG0000326: Ffuj|XP_023433944.1 Ffuj|XP_023436195.1 Fgra|XP_011321328.1 Fgra|XP_011324036.1 Fman|CVK98539.1 Fman|CVL01164.1 Foly|XP_018246627.1 Foly|XP_018253428.1 Foxy|EMT62355 Foxy|EMT70229 Fpro|XP_031081763.1 Fpro|XP_031089009.1 Fsol|NechaP46803 Fsol|NechaP47719 Fudu|g11633.t1 Fudu|g6208.t1 Fver|XP_018752807.1 Fver|XP_018758919.1 Fxyl254|g2807.t1 Fxyl254|g5480.t1 Fxyl277|g11220.t1 Fxyl277|g3128.t1 Fxyl563|g4820.t1 Fxyl563|g8534.t1 Fxyl659|g1549.t1 Fxyl659|g5355.t1 Fxyl674|g3758.t1 Fxyl674|g7518.t1 Fxyl908|g1948.t1 Fxyl908|g7254.t1 Valf|XP_003003245.1 Valf|XP_003007288.1 Vdah|XP_009653563.1 Vdah|XP_009654088.1
OG0000327: Ffuj|XP_023434402.1 Ffuj|XP_023436400.1 Fgra|XP_011317711.1 Fgra|XP_011322186.1 Fman|CVK94976.1 Fman|CVK97164.1 Foly|XP_018238908.1 Foly|XP_018257146.1 Foly|XP_018257147.1 Foxy|EMT66330 Foxy|EMT74176 Fpro|XP_031084663.1 Fpro|XP_031086915.1 Fsol|NechaP53398 Fsol|NechaP96853 Fudu|g1414.t1 Fudu|g3408.t1 Fver|XP_018753407.1 Fver|XP_018761931.1 Fver|XP_018761932.1 Fxyl254|g12979.t1 Fxyl254|g242.t1 Fxyl277|g41.t1 Fxyl277|g4738.t1 Fxyl563|g13189.t1 Fxyl563|g5151.t1 Fxyl659|g3434.t1 Fxyl659|g9651.t1 Fxyl674|g14283.t1 Fxyl674|g8364.t1 Fxyl908|g13331.t1 Fxyl908|g6149.t1 Valf|XP_003000181.1 Vdah|XP_009652512.1
OG0000328: Ffuj|XP_023434742.1 Ffuj|XP_023435373.1 Fgra|XP_011320983.1 Fman|CVK97720.1 Fman|CVK97721.1 Fman|CVK98170.1 Foly|XP_018252790.1 Foly|XP_018252791.1 Foly|XP_018252984.1 Foxy|EMT62660 Foxy|EMT67282 Fpro|XP_031087291.1 Fpro|XP_031087292.1 Fpro|XP_031088735.1 Fsol|NechaP81949 Fsol|NechaP84635 Fsol|NechaP87176 Fudu|g5967.t1 Fudu|g8767.t1 Fver|XP_018758533.1 Fver|XP_018762285.1 Fver|XP_018762286.1 Fxyl254|g12792.t1 Fxyl254|g8236.t1 Fxyl277|g5313.t1 Fxyl277|g8349.t1 Fxyl563|g10694.t1 Fxyl563|g3334.t1 Fxyl659|g12352.t1 Fxyl659|g9592.t1 Fxyl674|g7970.t1 Fxyl674|g9145.t1 Fxyl908|g1691.t1 Fxyl908|g3028.t1
OG0000329: Ffuj|XP_023434743.1 Fgra|XP_011325908.1 Fgra|XP_011325909.1 Fman|CVK97722.1 Foly|XP_018244181.1 Foly|XP_018244327.1 Foly|XP_018251727.1 Foly|XP_018252794.1 Foly|XP_018253693.1 Foly|XP_018254503.1 Foly|XP_018254956.1 Foly|XP_018254957.1 Foly|XP_018254958.1 Foly|XP_018255748.1 Foly|XP_018256472.1 Foly|XP_018256522.1 Foly|XP_018256523.1 Foxy|EMT67279 Foxy|EMT73073 Fpro|XP_031087293.1 Fsol|NechaP88535 Fudu|g8768.t1 Fver|XP_018762283.1 Fxyl254|g1582.t1 Fxyl277|g4678.t1 Fxyl563|g8523.t1 Fxyl659|g82.t1 Fxyl674|g11555.t1 Fxyl674|g12933.t1 Fxyl674|g7565.t1 Fxyl674|g9273.t1 Fxyl908|g14384.t1 Fxyl908|g14569.t1 Fxyl908|g4451.t1
OG0000330: Ffuj|XP_023434755.1 Ffuj|XP_023436015.1 Ffuj|XP_023436387.1 Fgra|XP_011322224.1 Fman|CVK94948.1 Fman|CVL05027.1 Fman|CVL08935.1 Foly|XP_018257130.1 Foxy|EMT74162 Fpro|XP_031084646.1 Fpro|XP_031087311.1 Fpro|XP_031087312.1 Fsol|NechaP39345 Fsol|NechaP51304 Fsol|NechaP52099 Fudu|g3393.t1 Fudu|g6685.t1 Fver|XP_018757091.1 Fver|XP_018761945.1 Fver|XP_018762265.1 Fxyl254|g11726.t1 Fxyl254|g14106.t1 Fxyl277|g11602.t1 Fxyl277|g9799.t1 Fxyl563|g11558.t1 Fxyl563|g3379.t1 Fxyl563|g344.t1 Fxyl659|g3915.t1 Fxyl659|g6454.t1 Fxyl674|g13699.t1 Fxyl674|g7348.t1 Fxyl908|g11512.t1 Fxyl908|g12884.t1 Fxyl908|g5555.t1
OG0000331: Ffuj|XP_023435070.1 Ffuj|XP_023435073.1 Ffuj|XP_023435076.1 Fgra|XP_011322956.1 Fman|CVL06927.1 Fman|CVL06929.1 Fman|CVL06930.1 Fman|CVL06931.1 Foly|XP_018254266.1 Foly|XP_018254328.1 Foly|XP_018258093.1 Foxy|EMT74553 Fpro|XP_031089621.1 Fpro|XP_031089624.1 Fpro|XP_031089625.1 Fsol|NechaP79744 Fsol|NechaP88725 Fudu|g9061.t1 Fudu|g9062.t1 Fudu|g9064.t1 Fver|XP_018761747.1 Fver|XP_018761750.1 Fxyl254|g14047.t1 Fxyl254|g14049.t1 Fxyl277|g4385.t1 Fxyl277|g4387.t1 Fxyl563|g3043.t1 Fxyl563|g3045.t1 Fxyl659|g3510.t1 Fxyl659|g3512.t1 Fxyl674|g14061.t1 Fxyl674|g14063.t1 Fxyl908|g8200.t1 Fxyl908|g8202.t1
OG0000332: Ffuj|XP_023435778.1 Fgra|XP_011321600.1 Fman|CVL04663.1 Foly|XP_018249910.1 Foly|XP_018249911.1 Foly|XP_018249912.1 Foly|XP_018249913.1 Foly|XP_018249914.1 Foly|XP_018249915.1 Foly|XP_018249916.1 Foly|XP_018249917.1 Foly|XP_018249918.1 Foly|XP_018249919.1 Foly|XP_018249920.1 Foly|XP_018249921.1 Foxy|EMT65837 Fpro|XP_031088221.1 Fsol|NechaP104634 Fudu|g6462.t1 Fver|XP_018757329.1 Fver|XP_018757330.1 Fver|XP_018757331.1 Fver|XP_018757332.1 Fver|XP_018757333.1 Fver|XP_018757334.1 Fver|XP_018757335.1 Fxyl254|g8777.t1 Fxyl277|g14509.t1 Fxyl563|g5700.t1 Fxyl659|g12608.t1 Fxyl674|g12744.t1 Fxyl908|g635.t1 Valf|XP_003003847.1 Vdah|XP_009655605.1
OG0000333: Ffuj|XP_023436460.1 Ffuj|XP_023437024.1 Fgra|XP_011319587.1 Fgra|XP_011319588.1 Fgra|XP_011319589.1 Fgra|XP_011322256.1 Fgra|XP_011325768.1 Fman|CVK95082.1 Fman|CVK95978.1 Foly|XP_018247546.1 Foly|XP_018251638.1 Foly|XP_018257228.1 Foxy|EMT71579 Foxy|EMT73998 Foxy|EMT74243 Fpro|XP_031084725.1 Fpro|XP_031085334.1 Fsol|NechaP54004 Fudu|g3480.t1 Fudu|g4040.t1 Fver|XP_018754955.1 Fver|XP_018761856.1 Fxyl254|g13329.t1 Fxyl254|g6895.t1 Fxyl277|g12743.t1 Fxyl277|g3014.t1 Fxyl563|g7978.t1 Fxyl563|g8921.t1 Fxyl659|g1573.t1 Fxyl659|g6772.t1 Fxyl674|g13016.t1 Fxyl674|g2615.t1 Fxyl908|g3772.t1 Fxyl908|g8043.t1
OG0000334: Ffuj|XP_023437776.1 Ffuj|XP_023437777.1 Fgra|XP_011322851.1 Fman|CVL03954.1 Fman|CVL03955.1 Fman|CVL07101.1 Foly|XP_018250697.1 Foxy|EMT68977 Fpro|XP_031085920.1 Fpro|XP_031085921.1 Fpro|XP_031089981.1 Fsol|NechaP83788 Fsol|NechaP86862 Fudu|g14485.t1 Fver|XP_018758278.1 Fver|XP_018758279.1 Fxyl254|g12632.t1 Fxyl254|g12633.t1 Fxyl254|g12634.t1 Fxyl277|g5445.t1 Fxyl277|g5446.t1 Fxyl277|g5447.t1 Fxyl563|g4647.t1 Fxyl563|g4648.t1 Fxyl563|g4649.t1 Fxyl659|g9767.t1 Fxyl659|g9768.t1 Fxyl659|g9769.t1 Fxyl674|g4974.t1 Fxyl674|g4975.t1 Fxyl908|g3639.t1 Fxyl908|g3640.t1 Fxyl908|g3641.t1 Vdah|XP_009653418.1
OG0000335: Ffuj|XP_023437865.1 Fgra|XP_011322809.1 Fgra|XP_011325247.1 Fman|CVK85838.1 Fman|CVL03772.1 Foly|XP_018250549.1 Foly|XP_018250550.1 Foly|XP_018252373.1 Foly|XP_018252374.1 Foxy|EMT67638 Foxy|EMT68847 Fpro|XP_031078445.1 Fpro|XP_031085788.1 Fsol|NechaP45772 Fsol|NechaP52439 Fsol|NechaP53587 Fsol|NechaP59348 Fsol|NechaP94758 Fudu|g14368.t1 Fudu|g8444.t1 Fver|XP_018757968.1 Fver|XP_018760207.1 Fxyl254|g316.t1 Fxyl254|g9906.t1 Fxyl277|g12595.t1 Fxyl277|g6882.t1 Fxyl563|g12702.t1 Fxyl563|g4080.t1 Fxyl659|g1205.t1 Fxyl659|g13362.t1 Fxyl674|g10522.t1 Fxyl674|g3671.t1 Fxyl908|g10375.t1 Fxyl908|g13590.t1
OG0000336: Ffuj|XP_023423759.1 Ffuj|XP_023437417.1 Fgra|XP_011317446.1 Fgra|XP_011321892.1 Fman|CVL02808.1 Fman|CVL07648.1 Foly|XP_018249070.1 Foly|XP_018257691.1 Foxy|EMT64684 Foxy|EMT69524 Fpro|XP_031076192.1 Fpro|XP_031086272.1 Fsol|NechaP30163 Fsol|NechaP97581 Fudu|g10458.t1 Fudu|g12488.t1 Fver|XP_018756716.1 Fver|XP_018761011.1 Fxyl254|g13502.t1 Fxyl254|g5614.t1 Fxyl277|g7306.t1 Fxyl277|g9095.t1 Fxyl563|g6171.t1 Fxyl563|g649.t1 Fxyl659|g13196.t1 Fxyl659|g13514.t1 Fxyl674|g13515.t1 Fxyl674|g1533.t1 Fxyl674|g1533.t2 Fxyl908|g11252.t1 Fxyl908|g12610.t1 Valf|XP_003007676.1 Vdah|XP_009656016.1
OG0000337: Ffuj|XP_023423886.1 Ffuj|XP_023437749.1 Fgra|XP_011317310.1 Fgra|XP_011320624.1 Fman|CVL03064.1 Fman|CVL03999.1 Foly|XP_018249283.1 Foly|XP_018249284.1 Foly|XP_018249285.1 Foly|XP_018250727.1 Foxy|EMT64542 Foxy|EMT69000 Fpro|XP_031076051.1 Fpro|XP_031085894.1 Fsol|NechaP30490 Fudu|g12630.t1 Fudu|g14517.t1 Fver|XP_018756510.1 Fver|XP_018756511.1 Fxyl254|g13070.t1 Fxyl254|g533.t1 Fxyl277|g14067.t1 Fxyl277|g5128.t1 Fxyl563|g12832.t1 Fxyl563|g8899.t1 Fxyl659|g3308.t1 Fxyl659|g9743.t1 Fxyl674|g12087.t1 Fxyl674|g13912.t1 Fxyl908|g12326.t1 Fxyl908|g9473.t1 Valf|XP_003005794.1 Vdah|XP_009648162.1
OG0000338: Ffuj|XP_023424174.1 Ffuj|XP_023432796.1 Fgra|XP_011316969.1 Fgra|XP_011322557.1 Fman|CVK83174.1 Fman|CVK91426.1 Foly|XP_018231905.1 Foly|XP_018236527.1 Foxy|EMT62298 Fpro|XP_031075718.1 Fpro|XP_031083300.1 Fsol|NechaP47395 Fsol|NechaP87743 Fsol|NechaP98710 Fudu|g12942.t1 Fudu|g2077.t1 Fudu|g2078.t1 Fver|XP_018744113.1 Fver|XP_018744640.1 Fxyl254|g11538.t1 Fxyl254|g12552.t1 Fxyl277|g4081.t1 Fxyl277|g7334.t1 Fxyl563|g1217.t1 Fxyl563|g8065.t1 Fxyl659|g14615.t1 Fxyl659|g3879.t1 Fxyl674|g2679.t1 Fxyl674|g8908.t1 Fxyl908|g14272.t1 Fxyl908|g6184.t1 Valf|XP_003008224.1 Vdah|XP_009651833.1
OG0000339: Ffuj|XP_023424422.1 Ffuj|XP_023430203.1 Fgra|XP_011316284.1 Fgra|XP_011319667.1 Fman|CVK83593.1 Fman|CVK91993.1 Foly|XP_018232431.1 Foly|XP_018239717.1 Foxy|EMT62006 Foxy|EMT63044 Fpro|XP_031075451.1 Fpro|XP_031084244.1 Fsol|NechaP65975 Fsol|NechaP86082 Fsol|NechaP90082 Fudu|g13132.t1 Fudu|g9797.t1 Fver|XP_018743645.1 Fver|XP_018747297.1 Fxyl254|g4530.t1 Fxyl254|g7453.t1 Fxyl277|g11137.t1 Fxyl277|g12373.t1 Fxyl563|g10466.t1 Fxyl563|g761.t1 Fxyl659|g12884.t1 Fxyl659|g491.t1 Fxyl674|g12524.t1 Fxyl674|g7338.t1 Fxyl908|g11732.t1 Fxyl908|g6196.t1 Valf|XP_003002637.1 Vdah|XP_009657845.1
OG0000340: Ffuj|XP_023424502.1 Fgra|XP_011316186.1 Fman|CVK83739.1 Foly|XP_018232612.1 Foly|XP_018232613.1 Foly|XP_018232614.1 Foly|XP_018232615.1 Foly|XP_018232616.1 Foly|XP_018232617.1 Foly|XP_018232618.1 Foly|XP_018232619.1 Foxy|EMT61909 Fpro|XP_031075361.1 Fsol|NechaP98820 Fudu|g13288.t1 Fver|XP_018743487.1 Fver|XP_018743488.1 Fver|XP_018743489.1 Fver|XP_018743490.1 Fver|XP_018743491.1 Fver|XP_018743492.1 Fver|XP_018743493.1 Fver|XP_018743494.1 Fver|XP_018743495.1 Fver|XP_018743496.1 Fxyl254|g14221.t1 Fxyl277|g1050.t1 Fxyl563|g10746.t1 Fxyl659|g11843.t1 Fxyl674|g4771.t1 Fxyl908|g1711.t1 Valf|XP_003004924.1 Vdah|XP_009649311.1
OG0000341: Ffuj|XP_023424523.1 Ffuj|XP_023434097.1 Fgra|XP_011316163.1 Fgra|XP_011317668.1 Fman|CVK83776.1 Fman|CVK96729.1 Foly|XP_018232657.1 Foly|XP_018239307.1 Foxy|EMT61883 Foxy|EMT72566 Fpro|XP_031075339.1 Fpro|XP_031086598.1 Fsol|NechaP41026 Fsol|NechaP51256 Fsol|NechaP57437 Fudu|g13309.t1 Fudu|g1761.t1 Fver|XP_018743458.1 Fver|XP_018753809.1 Fxyl254|g3733.t1 Fxyl254|g4766.t1 Fxyl277|g12922.t1 Fxyl277|g1896.t1 Fxyl563|g11305.t1 Fxyl563|g6219.t1 Fxyl659|g12657.t1 Fxyl659|g14291.t1 Fxyl674|g1119.t1 Fxyl674|g4750.t1 Fxyl908|g13378.t1 Fxyl908|g3587.t1 Valf|XP_003004973.1 Vdah|XP_009648870.1
OG0000342: Ffuj|XP_023424964.1 Fgra|XP_011316425.1 Fman|CVK84583.1 Foly|XP_018233555.1 Foly|XP_018233556.1 Foly|XP_018233557.1 Foly|XP_018233558.1 Foly|XP_018233559.1 Foly|XP_018233560.1 Foxy|EMT61340 Fpro|XP_031074842.1 Fsol|NechaP31073 Fudu|g13770.t1 Fudu|g13770.t2 Fver|XP_018742617.1 Fver|XP_018742618.1 Fver|XP_018742619.1 Fver|XP_018742620.1 Fver|XP_018742621.1 Fxyl254|g8984.t1 Fxyl254|g8984.t2 Fxyl277|g76.t1 Fxyl277|g76.t2 Fxyl563|g9539.t1 Fxyl563|g9539.t2 Fxyl659|g1794.t1 Fxyl659|g1794.t2 Fxyl674|g5897.t1 Fxyl674|g5897.t2 Fxyl908|g10015.t1 Fxyl908|g10015.t2 Valf|XP_003002808.1 Vdah|XP_009657395.1
OG0000343: Ffuj|XP_023425598.1 Fgra|XP_011317127.1 Fgra|XP_011317129.1 Fman|CVK82910.1 Foly|XP_018231600.1 Foly|XP_018231601.1 Foly|XP_018231602.1 Foly|XP_018231603.1 Foly|XP_018231604.1 Foly|XP_018231605.1 Foly|XP_018231606.1 Foly|XP_018231607.1 Foly|XP_018231608.1 Foly|XP_018231609.1 Foly|XP_018231610.1 Foxy|EMT66757 Foxy|EMT66758 Foxy|EMT66759 Fpro|XP_031075870.1 Fsol|NechaP98643 Fudu|g12794.t1 Fudu|g12795.t1 Fver|XP_018744373.1 Fver|XP_018744374.1 Fxyl254|g270.t1 Fxyl277|g336.t1 Fxyl277|g3450.t1 Fxyl563|g7227.t1 Fxyl659|g6275.t1 Fxyl674|g12766.t1 Fxyl674|g12871.t1 Fxyl674|g2589.t1 Fxyl908|g10839.t1
OG0000344: Ffuj|XP_023425757.1 Ffuj|XP_023434051.1 Fgra|XP_011317654.1 Fgra|XP_011322605.1 Fman|CVK96661.1 Fman|CVK99382.1 Foly|XP_018239363.1 Foly|XP_018245657.1 Foxy|EMT60857 Foxy|EMT69779 Foxy|EMT72043 Fpro|XP_031078018.1 Fpro|XP_031086546.1 Fsol|NechaP44514 Fsol|NechaP45013 Fsol|NechaP54330 Fsol|NechaP94941 Fudu|g1803.t1 Fudu|g5611.t1 Fver|XP_018751176.1 Fver|XP_018753861.1 Fxyl254|g13973.t1 Fxyl254|g6822.t1 Fxyl277|g7688.t1 Fxyl277|g8514.t1 Fxyl563|g1600.t1 Fxyl563|g5898.t1 Fxyl659|g12237.t1 Fxyl674|g14090.t1 Fxyl674|g1715.t1 Fxyl908|g5122.t1 Fxyl908|g80.t1 Valf|XP_003001839.1
OG0000345: Ffuj|XP_023426279.1 Ffuj|XP_023427140.1 Fgra|XP_011323695.1 Fman|CVK93352.1 Fman|CVK99363.1 Foly|XP_018242299.1 Foly|XP_018242300.1 Foly|XP_018245682.1 Foxy|EMT60874 Fpro|XP_031077426.1 Fpro|XP_031078035.1 Fsol|NechaP40313 Fsol|NechaP49575 Fudu|g5165.t1 Fudu|g5587.t1 Fver|XP_018748688.1 Fver|XP_018748689.1 Fver|XP_018751159.1 Fver|XP_018751160.1 Fxyl254|g1069.t1 Fxyl254|g12297.t1 Fxyl277|g12995.t1 Fxyl277|g4269.t1 Fxyl563|g674.t1 Fxyl563|g7271.t1 Fxyl659|g10912.t1 Fxyl659|g11728.t1 Fxyl674|g11406.t1 Fxyl674|g2779.t1 Fxyl908|g10006.t1 Fxyl908|g12423.t1 Valf|XP_003005132.1 Vdah|XP_009649022.1
OG0000346: Ffuj|XP_023426532.1 Fgra|XP_011328269.1 Fman|CVK93671.1 Foly|XP_018241820.1 Foly|XP_018243007.1 Foly|XP_018251947.1 Foly|XP_018252015.1 Foly|XP_018252129.1 Foly|XP_018253467.1 Foly|XP_018253524.1 Foly|XP_018253896.1 Foly|XP_018256616.1 Foly|XP_018256940.1 Foly|XP_018257931.1 Foxy|EMT73559 Foxy|EMT73560 Foxy|EMT73751 Fpro|XP_031077139.1 Fpro|XP_031090228.1 Fsol|NechaP55279 Fsol|NechaP91252 Fudu|g4793.t1 Fver|XP_018748254.1 Fver|XP_018748255.1 Fxyl254|g4245.t1 Fxyl277|g12490.t1 Fxyl563|g4057.t1 Fxyl659|g6161.t1 Fxyl674|g2237.t1 Fxyl908|g14294.t1 Valf|XP_003001678.1 Vdah|XP_009650702.1 Vdah|XP_009652759.1
OG0000347: Ffuj|XP_023427127.1 Ffuj|XP_023432540.1 Fgra|XP_011325820.1 Fgra|XP_011328592.1 Fman|CVK91293.1 Fman|CVK94161.1 Foly|XP_018236593.1 Foly|XP_018241318.1 Foly|XP_018244472.1 Foly|XP_018244473.1 Fpro|XP_031076798.1 Fpro|XP_031083208.1 Fsol|NechaP45823 Fsol|NechaP46096 Fsol|NechaP72175 Fudu|g2212.t1 Fudu|g4458.t1 Fver|XP_018744747.1 Fver|XP_018747816.1 Fxyl254|g2885.t1 Fxyl254|g9783.t1 Fxyl277|g1176.t1 Fxyl277|g6665.t1 Fxyl563|g11281.t1 Fxyl563|g816.t1 Fxyl659|g3551.t1 Fxyl659|g4394.t1 Fxyl674|g4048.t1 Fxyl674|g9898.t1 Fxyl908|g2251.t1 Fxyl908|g569.t1 Valf|XP_003005385.1 Vdah|XP_009657965.1
OG0000348: Ffuj|XP_023427500.1 Ffuj|XP_023431276.1 Ffuj|XP_023434776.1 Fgra|XP_011318176.1 Fgra|XP_011322472.1 Fman|CVL02196.1 Fman|CVL06083.1 Foly|XP_018248649.1 Foly|XP_018252840.1 Foly|XP_018255380.1 Foxy|EMT67237 Foxy|EMT70441 Foxy|EMT72870 Fpro|XP_031087337.1 Fpro|XP_031087889.1 Fpro|XP_031089089.1 Fudu|g11094.t1 Fudu|g8801.t1 Fver|XP_018756277.1 Fver|XP_018760737.1 Fver|XP_018762237.1 Fxyl254|g3025.t1 Fxyl254|g8181.t1 Fxyl277|g3083.t1 Fxyl277|g3380.t1 Fxyl563|g11154.t1 Fxyl563|g6331.t1 Fxyl659|g14028.t1 Fxyl659|g1955.t1 Fxyl674|g3605.t1 Fxyl674|g8746.t1 Fxyl908|g13127.t1 Fxyl908|g4686.t1
OG0000349: Ffuj|XP_023428676.1 Ffuj|XP_023436242.1 Fman|CVL08454.1 Fman|CVL08739.1 Foly|XP_018236190.1 Foxy|EMT72302 Fpro|XP_031078200.1 Fpro|XP_031081111.1 Fpro|XP_031084486.1 Fsol|NechaP42458 Fsol|NechaP44390 Fsol|NechaP56083 Fsol|NechaP83121 Fsol|NechaP98210 Fudu|g5846.t1 Fudu|g9566.t1 Fver|XP_018750942.1 Fver|XP_018760415.1 Fxyl254|g1789.t1 Fxyl254|g9568.t1 Fxyl277|g10923.t1 Fxyl277|g12616.t1 Fxyl563|g10583.t1 Fxyl563|g284.t1 Fxyl659|g4773.t1 Fxyl659|g6559.t1 Fxyl674|g11212.t1 Fxyl674|g975.t1 Fxyl908|g10195.t1 Fxyl908|g2023.t1 Valf|XP_003000125.1 Valf|XP_003005189.1 Vdah|XP_009649077.1
OG0000350: Ffuj|XP_023428730.1 Ffuj|XP_023429864.1 Ffuj|XP_023430230.1 Fgra|XP_011320897.1 Fgra|XP_011326033.1 Fman|CVK86185.1 Foly|XP_018236269.1 Foly|XP_018252625.1 Foly|XP_018254557.1 Foly|XP_018255692.1 Foxy|EMT67431 Foxy|EMT72238 Foxy|EMT73985 Fpro|XP_031078646.1 Fpro|XP_031081176.1 Fpro|XP_031084215.1 Fsol|NechaP97489 Fsol|NechaP98161 Fudu|g8275.t1 Fudu|g8629.t1 Fver|XP_018750997.1 Fver|XP_018757745.1 Fver|XP_018759578.1 Fxyl254|g11936.t1 Fxyl254|g2176.t1 Fxyl277|g11424.t1 Fxyl277|g2768.t1 Fxyl563|g13106.t1 Fxyl659|g10847.t1 Fxyl659|g3287.t1 Fxyl674|g2420.t1 Fxyl674|g3253.t1 Fxyl908|g1921.t1
OG0000351: Ffuj|XP_023428771.1 Ffuj|XP_023431691.1 Fgra|XP_011322932.1 Fgra|XP_011327258.1 Fman|CVK89854.1 Fman|CVK98634.1 Foly|XP_018234107.1 Foly|XP_018256103.1 Foly|XP_018256105.1 Foxy|EMT64931 Foxy|EMT73791 Fpro|XP_031079888.1 Fpro|XP_031089772.1 Fsol|NechaP105211 Fudu|g3166.t1 Fudu|g7046.t1 Fver|XP_018753915.1 Fver|XP_018760376.1 Fver|XP_018761316.1 Fxyl254|g2262.t1 Fxyl254|g62.t1 Fxyl277|g340.t1 Fxyl277|g3514.t1 Fxyl563|g12514.t1 Fxyl563|g12583.t1 Fxyl659|g14513.t1 Fxyl659|g8864.t1 Fxyl674|g1487.t1 Fxyl674|g7204.t1 Fxyl908|g2726.t1 Fxyl908|g2802.t1 Valf|XP_003006890.1 Vdah|XP_009652320.1
OG0000352: Ffuj|XP_023428877.1 Ffuj|XP_023432003.1 Fgra|XP_011320422.1 Fgra|XP_011326049.1 Fman|CVK87705.1 Fman|CVK90512.1 Foly|XP_018237638.1 Foly|XP_018243173.1 Foxy|EMT67961 Fpro|XP_031079740.1 Fpro|XP_031082622.1 Fsol|NechaP46144 Fsol|NechaP67097 Fsol|NechaP97663 Fudu|g2836.t1 Fver|XP_018745746.1 Fver|XP_018748852.1 Fxyl254|g4623.t1 Fxyl254|g6500.t1 Fxyl277|g893.t1 Fxyl277|g9715.t1 Fxyl563|g1637.t1 Fxyl563|g4452.t1 Fxyl659|g2900.t1 Fxyl659|g5182.t1 Fxyl674|g11269.t1 Fxyl674|g4406.t1 Fxyl908|g3242.t1 Fxyl908|g3709.t1 Valf|XP_003000671.1 Valf|XP_003000762.1 Vdah|XP_009654516.1 Vdah|XP_009654614.1
OG0000353: Ffuj|XP_023428918.1 Ffuj|XP_023429715.1 Fgra|XP_011318152.1 Fgra|XP_011324449.1 Fman|CVK86481.1 Fman|CVK87632.1 Foly|XP_018238274.1 Foly|XP_018243219.1 Foxy|EMT67030 Foxy|EMT68006 Fpro|XP_031078871.1 Fpro|XP_031079696.1 Fsol|NechaP101741 Fsol|NechaP49797 Fsol|NechaP57783 Fudu|g171.t1 Fudu|g972.t1 Fver|XP_018748901.1 Fver|XP_018759816.1 Fxyl254|g8999.t1 Fxyl254|g9416.t1 Fxyl277|g12874.t1 Fxyl277|g9890.t1 Fxyl563|g10278.t1 Fxyl563|g10322.t1 Fxyl659|g3444.t1 Fxyl659|g6255.t1 Fxyl674|g1947.t1 Fxyl674|g6557.t1 Fxyl908|g12578.t1 Fxyl908|g2282.t1 Valf|XP_003009538.1 Vdah|XP_009651103.1
OG0000354: Ffuj|XP_023429602.1 Ffuj|XP_023436176.1 Fgra|XP_011317818.1 Fgra|XP_011324722.1 Fman|CVK87119.1 Fman|CVK98363.1 Foly|XP_018243611.1 Foly|XP_018243612.1 Foly|XP_018253141.1 Foxy|EMT62531 Foxy|EMT68311 Fpro|XP_031079409.1 Fpro|XP_031088850.1 Fsol|NechaP71647 Fsol|NechaP91137 Fudu|g452.t1 Fudu|g6076.t1 Fver|XP_018749320.1 Fver|XP_018758679.1 Fxyl254|g1389.t1 Fxyl254|g1899.t1 Fxyl277|g13535.t1 Fxyl277|g9755.t1 Fxyl563|g585.t1 Fxyl563|g9462.t1 Fxyl659|g14310.t1 Fxyl659|g8127.t1 Fxyl674|g20.t1 Fxyl674|g9107.t1 Fxyl908|g3141.t1 Fxyl908|g9212.t1 Valf|XP_003001209.1 Vdah|XP_009658006.1
OG0000355: Ffuj|XP_023429900.1 Ffuj|XP_023437906.1 Fgra|XP_011323137.1 Fgra|XP_011326006.1 Fman|CVK86098.1 Fman|CVL03691.1 Foly|XP_018250497.1 Foly|XP_018251583.1 Foly|XP_018252553.1 Foxy|EMT67490 Foxy|EMT68799 Foxy|EMT72213 Fpro|XP_031078590.1 Fpro|XP_031085747.1 Fpro|XP_031090295.1 Fsol|NechaP44812 Fsol|NechaP93370 Fudu|g14317.t1 Fudu|g8575.t1 Fver|XP_018760051.1 Fxyl254|g8572.t1 Fxyl277|g10891.t1 Fxyl563|g2535.t1 Fxyl563|g9211.t1 Fxyl659|g14603.t1 Fxyl659|g6707.t1 Fxyl674|g13821.t1 Fxyl674|g7026.t1 Fxyl908|g297.t1 Fxyl908|g5476.t1 Valf|XP_003004871.1 Vdah|XP_009649354.1 Vdah|XP_009651326.1
OG0000356: Ffuj|XP_023429979.1 Ffuj|XP_023436018.1 Ffuj|XP_023436301.1 Fgra|XP_011319585.1 Fgra|XP_011319645.1 Fman|CVK86230.1 Fman|CVL05035.1 Fman|CVL05060.1 Foly|XP_018236082.1 Foly|XP_018250198.1 Foly|XP_018252653.1 Foxy|EMT65618 Foxy|EMT67406 Fpro|XP_031078674.1 Fpro|XP_031084551.1 Fpro|XP_031088476.1 Fsol|NechaP36389 Fudu|g6690.t1 Fudu|g8658.t1 Fver|XP_018757097.1 Fver|XP_018759606.1 Fver|XP_018762030.1 Fver|XP_018762031.1 Fxyl254|g7150.t1 Fxyl277|g11186.t1 Fxyl563|g1769.t1 Fxyl563|g2946.t1 Fxyl659|g9214.t1 Fxyl674|g5952.t1 Fxyl908|g13708.t1 Fxyl908|g7649.t1 Valf|XP_003007888.1 Vdah|XP_009651480.1
OG0000357: Ffuj|XP_023430179.1 Ffuj|XP_023430788.1 Fgra|XP_011318853.1 Fman|CVK91956.1 Fman|CVK92886.1 Foly|XP_018239692.1 Foly|XP_018240771.1 Foly|XP_018240772.1 Foly|XP_018240773.1 Foxy|EMT63023 Foxy|EMT63698 Fpro|XP_031083579.1 Fpro|XP_031084270.1 Fsol|NechaP41021 Fudu|g10426.t1 Fudu|g10427.t1 Fudu|g9771.t1 Fver|XP_018746340.1 Fver|XP_018746341.1 Fver|XP_018746342.1 Fver|XP_018746343.1 Fver|XP_018746344.1 Fver|XP_018746345.1 Fver|XP_018746346.1 Fver|XP_018746347.1 Fver|XP_018747330.1 Fxyl254|g3967.t1 Fxyl277|g11344.t1 Fxyl563|g1735.t1 Fxyl659|g2779.t1 Fxyl674|g2405.t1 Fxyl908|g5729.t1 Vdah|XP_009651368.1
OG0000358: Ffuj|XP_023430297.1 Ffuj|XP_023434046.1 Fgra|XP_011317649.1 Fman|CVK92161.1 Fman|CVK96666.1 Foly|XP_018239368.1 Foly|XP_018239853.1 Foxy|EMT63133 Foxy|EMT69774 Fpro|XP_031084142.1 Fpro|XP_031086541.1 Fsol|NechaP94802 Fsol|NechaP95664 Fudu|g1798.t1 Fudu|g9888.t1 Fudu|g9889.t1 Fver|XP_018747173.1 Fver|XP_018753856.1 Fxyl254|g3298.t1 Fxyl254|g6817.t1 Fxyl277|g7693.t1 Fxyl277|g8403.t1 Fxyl563|g5765.t1 Fxyl563|g5903.t1 Fxyl659|g10868.t1 Fxyl674|g14085.t1 Fxyl674|g2520.t1 Fxyl908|g11222.t1 Fxyl908|g5117.t1 Valf|XP_003000611.1 Valf|XP_003005052.1 Vdah|XP_009648943.1 Vdah|XP_009654454.1
OG0000359: Ffuj|XP_023430299.1 Ffuj|XP_023432679.1 Fgra|XP_011319429.1 Fgra|XP_011320736.1 Fgra|XP_011320743.1 Fman|CVK91511.1 Fman|CVK92164.1 Foly|XP_018236460.1 Foly|XP_018239855.1 Foly|XP_018239856.1 Foxy|EMT63136 Fpro|XP_031083358.1 Fpro|XP_031084140.1 Fsol|NechaP35086 Fsol|NechaP50496 Fudu|g2133.t1 Fudu|g9920.t1 Fver|XP_018744579.1 Fver|XP_018747170.1 Fxyl254|g11386.t1 Fxyl254|g3300.t1 Fxyl277|g2259.t1 Fxyl277|g8405.t1 Fxyl563|g1765.t1 Fxyl563|g7873.t1 Fxyl659|g10866.t1 Fxyl659|g11619.t1 Fxyl674|g10790.t1 Fxyl674|g13619.t1 Fxyl908|g13047.t1 Fxyl908|g9553.t1 Valf|XP_003009677.1 Vdah|XP_009650948.1
OG0000360: Ffuj|XP_023430435.1 Fgra|XP_011319276.1 Fman|CVK92372.1 Foly|XP_018240081.1 Foly|XP_018242972.1 Foly|XP_018251684.1 Foly|XP_018251685.1 Foly|XP_018251820.1 Foly|XP_018253614.1 Foly|XP_018253715.1 Foly|XP_018253972.1 Foly|XP_018254776.1 Foly|XP_018256650.1 Foly|XP_018256918.1 Foxy|EMT63282 Foxy|EMT69211 Foxy|EMT69409 Fpro|XP_031083985.1 Fpro|XP_031084467.1 Fsol|NechaP41096 Fudu|g10035.t1 Fver|XP_018746959.1 Fxyl254|g13039.t1 Fxyl277|g7081.t1 Fxyl563|g12074.t1 Fxyl563|g5262.t1 Fxyl659|g11737.t1 Fxyl674|g11788.t1 Fxyl674|g8717.t1 Fxyl908|g7080.t1 Fxyl908|g8489.t1 Valf|XP_003007928.1 Vdah|XP_009651531.1
OG0000361: Ffuj|XP_023430472.1 Fgra|XP_011319159.1 Fgra|XP_011325136.1 Fman|CVK85822.1 Fman|CVK92459.1 Foly|XP_018240137.1 Foly|XP_018252361.1 Foxy|EMT63329 Foxy|EMT67648 Fpro|XP_031078433.1 Fpro|XP_031083946.1 Fsol|NechaP123372 Fsol|NechaP69590 Fudu|g10073.t1 Fudu|g8431.t1 Fver|XP_018746906.1 Fver|XP_018760218.1 Fxyl254|g6610.t1 Fxyl254|g9666.t1 Fxyl277|g3171.t1 Fxyl277|g6694.t1 Fxyl563|g12655.t1 Fxyl563|g506.t1 Fxyl659|g11486.t1 Fxyl659|g1686.t1 Fxyl674|g2336.t1 Fxyl674|g3455.t1 Fxyl908|g4344.t1 Fxyl908|g4354.t1 Valf|XP_002999871.1 Valf|XP_003007509.1 Vdah|XP_009656176.1 Vdah|XP_009657508.1
OG0000362: Ffuj|XP_023430577.1 Ffuj|XP_023436505.1 Fgra|XP_011319108.1 Fgra|XP_011322155.1 Fman|CVK92568.1 Fman|CVK95162.1 Foly|XP_018240346.1 Foly|XP_018240347.1 Foxy|EMT63442 Fpro|XP_031083828.1 Fpro|XP_031084780.1 Fsol|NechaP104486 Fsol|NechaP62494 Fudu|g10201.t1 Fudu|g9086.t1 Fver|XP_018746720.1 Fver|XP_018762213.1 Fxyl254|g2583.t1 Fxyl254|g4398.t1 Fxyl277|g5000.t1 Fxyl277|g9829.t1 Fxyl563|g7014.t1 Fxyl563|g7430.t1 Fxyl659|g13533.t1 Fxyl659|g7672.t1 Fxyl674|g3571.t1 Fxyl674|g7976.t1 Fxyl908|g143.t1 Fxyl908|g4497.t1 Valf|XP_003007937.1 Valf|XP_003008712.1 Vdah|XP_009649676.1 Vdah|XP_009651540.1
OG0000363: Ffuj|XP_023430583.1 Fgra|XP_011319101.1 Fgra|XP_011319102.1 Fman|CVK92574.1 Foly|XP_018240355.1 Foly|XP_018240356.1 Foly|XP_018240357.1 Foly|XP_018240358.1 Foly|XP_018240359.1 Foly|XP_018240360.1 Foly|XP_018240361.1 Foly|XP_018240362.1 Foly|XP_018240363.1 Foly|XP_018240364.1 Foly|XP_018240365.1 Foxy|EMT63448 Fpro|XP_031083820.1 Fsol|NechaP41232 Fudu|g10206.t1 Fver|XP_018746707.1 Fver|XP_018746708.1 Fver|XP_018746709.1 Fver|XP_018746710.1 Fver|XP_018746711.1 Fver|XP_018746712.1 Fxyl254|g4403.t1 Fxyl277|g9824.t1 Fxyl563|g7019.t1 Fxyl659|g7677.t1 Fxyl674|g7981.t1 Fxyl908|g4492.t1 Valf|XP_003008669.1 Vdah|XP_009651248.1
OG0000364: Ffuj|XP_023431340.1 Fgra|XP_011324405.1 Fman|CVK87821.1 Fman|CVL01798.1 Foly|XP_018243128.1 Foly|XP_018248130.1 Foly|XP_018248131.1 Foly|XP_018248132.1 Foly|XP_018248133.1 Foxy|EMT67914 Foxy|EMT70777 Fpro|XP_031079796.1 Fpro|XP_031087563.1 Fsol|NechaP43317 Fsol|NechaP85263 Fudu|g10797.t1 Fudu|g78.t1 Fver|XP_018748806.1 Fver|XP_018755817.1 Fxyl254|g13531.t1 Fxyl254|g4221.t1 Fxyl277|g1283.t1 Fxyl277|g4234.t1 Fxyl563|g13661.t1 Fxyl563|g9570.t1 Fxyl659|g2998.t1 Fxyl659|g5192.t1 Fxyl674|g13676.t1 Fxyl674|g2842.t1 Fxyl908|g13533.t1 Fxyl908|g6326.t1 Valf|XP_003006531.1 Vdah|XP_009651974.1
OG0000365: Ffuj|XP_023431509.1 Fgra|XP_011318533.1 Fman|CVL01869.1 Foly|XP_018248211.1 Foly|XP_018248212.1 Foly|XP_018248213.1 Foly|XP_018248214.1 Foly|XP_018248215.1 Foly|XP_018248216.1 Foly|XP_018248217.1 Foly|XP_018248218.1 Foly|XP_018248219.1 Foly|XP_018248220.1 Foly|XP_018248221.1 Foly|XP_018248222.1 Foly|XP_018248223.1 Foxy|EMT70720 Fpro|XP_031087608.1 Fsol|NechaP94592 Fudu|g10843.t1 Fver|XP_018755882.1 Fver|XP_018755883.1 Fver|XP_018755884.1 Fver|XP_018755885.1 Fver|XP_018755886.1 Fxyl254|g9345.t1 Fxyl277|g7732.t1 Fxyl563|g4898.t1 Fxyl659|g12078.t1 Fxyl674|g12898.t1 Fxyl908|g2847.t1 Valf|XP_003000841.1 Vdah|XP_009656972.1
OG0000366: Ffuj|XP_023431586.1 Ffuj|XP_023432467.1 Fgra|XP_011328667.1 Fman|CVK91214.1 Fman|CVK98857.1 Foly|XP_018236712.1 Foly|XP_018256227.1 Foxy|EMT73886 Fpro|XP_031083133.1 Fpro|XP_031089892.1 Fsol|NechaP45368 Fsol|NechaP45864 Fsol|NechaP45940 Fsol|NechaP95905 Fsol|NechaP98200 Fudu|g2356.t1 Fudu|g3258.t1 Fver|XP_018744834.1 Fver|XP_018761438.1 Fxyl254|g10861.t1 Fxyl254|g4291.t1 Fxyl277|g3473.t1 Fxyl277|g4935.t1 Fxyl563|g1464.t1 Fxyl563|g5451.t1 Fxyl659|g11256.t1 Fxyl659|g4976.t1 Fxyl674|g3628.t1 Fxyl674|g7929.t1 Fxyl908|g2469.t1 Fxyl908|g7686.t1 Valf|XP_003001446.1 Vdah|XP_009655829.1
OG0000367: Ffuj|XP_023431926.1 Ffuj|XP_023437186.1 Fgra|XP_011319885.1 Fman|CVK90371.1 Fman|CVK96256.1 Foly|XP_018237773.1 Foly|XP_018247724.1 Foxy|EMT71702 Fpro|XP_031082536.1 Fpro|XP_031085528.1 Fsol|NechaP46102 Fsol|NechaP82453 Fsol|NechaP94724 Fudu|g1973.t1 Fver|XP_018745867.1 Fver|XP_018762490.1 Fxyl254|g10496.t1 Fxyl254|g11628.t1 Fxyl277|g5537.t1 Fxyl277|g5935.t1 Fxyl563|g1183.t1 Fxyl563|g13277.t1 Fxyl659|g3867.t1 Fxyl659|g4496.t1 Fxyl674|g5083.t1 Fxyl674|g5620.t1 Fxyl908|g11815.t1 Fxyl908|g13098.t1 Valf|XP_002999764.1 Valf|XP_003001170.1 Valf|XP_003007089.1 Vdah|XP_009656459.1 Vdah|XP_009658200.1
OG0000368: Ffuj|XP_023432715.1 Ffuj|XP_023434080.1 Fgra|XP_011317673.1 Fman|CVK96709.1 Fman|CVL08031.1 Foly|XP_018236428.1 Foly|XP_018236429.1 Foly|XP_018239289.1 Foxy|EMT72548 Fpro|XP_031083400.1 Fpro|XP_031086616.1 Fsol|NechaP51212 Fudu|g1745.t1 Fudu|g2051.t1 Fver|XP_018744512.1 Fver|XP_018753826.1 Fxyl254|g14241.t1 Fxyl254|g8000.t1 Fxyl277|g1747.t1 Fxyl277|g6193.t1 Fxyl563|g10352.t1 Fxyl563|g7832.t1 Fxyl659|g2012.t1 Fxyl659|g6189.t1 Fxyl674|g10830.t1 Fxyl674|g13142.t1 Fxyl674|g13174.t1 Fxyl908|g13088.t1 Fxyl908|g13697.t1 Valf|XP_003009727.1 Vdah|XP_009648767.1 Vdah|XP_009650899.1 Vdah|XP_009655054.1
OG0000369: Ffuj|XP_023433021.1 Fgra|XP_011326244.1 Fman|CVL00502.1 Fman|CVL00503.1 Fman|CVL00507.1 Fman|CVL00528.1 Fman|CVL00544.1 Foly|XP_018244317.1 Foly|XP_018244318.1 Fpro|XP_031081319.1 Fpro|XP_031081320.1 Fpro|XP_031081342.1 Fsol|NechaP83298 Fsol|NechaP83311 Fudu|g14085.t1 Fudu|g14099.t1 Fver|XP_018752180.1 Fxyl254|g11908.t1 Fxyl254|g11925.t1 Fxyl254|g11927.t1 Fxyl277|g1992.t1 Fxyl277|g2012.t1 Fxyl277|g2014.t1 Fxyl563|g5054.t1 Fxyl563|g5074.t1 Fxyl659|g9978.t1 Fxyl674|g4920.t1 Fxyl674|g6479.t1 Fxyl908|g1451.t1 Fxyl908|g1464.t1 Fxyl908|g1471.t1 Valf|XP_003005580.1 Vdah|XP_009649491.1
OG0000370: Ffuj|XP_023433506.1 Fgra|XP_011323904.1 Fgra|XP_011323905.1 Fman|CVL01287.1 Foly|XP_018246852.1 Foly|XP_018246853.1 Foly|XP_018246854.1 Foly|XP_018246855.1 Foly|XP_018246856.1 Foly|XP_018246857.1 Foly|XP_018246858.1 Foly|XP_018246859.1 Foly|XP_018246860.1 Foxy|EMT70365 Foxy|EMT70366 Fpro|XP_031081891.1 Fsol|NechaP95654 Fudu|g11756.t1 Fver|XP_018753044.1 Fver|XP_018753045.1 Fver|XP_018753046.1 Fver|XP_018753047.1 Fver|XP_018753048.1 Fver|XP_018753049.1 Fxyl254|g4088.t1 Fxyl277|g2887.t1 Fxyl563|g4370.t1 Fxyl659|g6245.t1 Fxyl674|g5305.t1 Fxyl908|g4776.t1 Valf|XP_003002391.1 Valf|XP_003002392.1 Vdah|XP_009657609.1
OG0000371: Ffuj|XP_023433711.1 Ffuj|XP_023435767.1 Fgra|XP_011321588.1 Fgra|XP_011325457.1 Fman|CVL04651.1 Fman|CVL05526.1 Foly|XP_018249883.1 Foly|XP_018251360.1 Foly|XP_018251361.1 Foly|XP_018251362.1 Foly|XP_018251363.1 Foxy|EMT65853 Foxy|EMT73328 Fpro|XP_031082130.1 Fpro|XP_031088209.1 Fsol|NechaP42444 Fsol|NechaP93246 Fudu|g11988.t1 Fudu|g6450.t1 Fver|XP_018757355.1 Fver|XP_018759297.1 Fxyl254|g2187.t1 Fxyl254|g3522.t1 Fxyl277|g11704.t1 Fxyl277|g9677.t1 Fxyl563|g2011.t1 Fxyl659|g1669.t1 Fxyl659|g7503.t1 Fxyl674|g1251.t1 Fxyl674|g4531.t1 Fxyl908|g11282.t1 Valf|XP_003005295.1 Vdah|XP_009649188.1
OG0000372: Ffuj|XP_023434537.1 Ffuj|XP_023437914.1 Fgra|XP_011322779.1 Fgra|XP_011326044.1 Fman|CVK97424.1 Fman|CVL03676.1 Fman|CVL09266.1 Foly|XP_018238648.1 Foly|XP_018238649.1 Foly|XP_018250486.1 Foxy|EMT66498 Foxy|EMT68788 Fpro|XP_031085736.1 Fpro|XP_031087088.1 Fpro|XP_031090190.1 Fsol|NechaP81608 Fsol|NechaP87296 Fudu|g1261.t1 Fudu|g14272.t1 Fver|XP_018753167.1 Fver|XP_018757898.1 Fxyl254|g13126.t1 Fxyl254|g5745.t1 Fxyl277|g4355.t1 Fxyl277|g6603.t1 Fxyl563|g6705.t1 Fxyl563|g8239.t1 Fxyl659|g5906.t1 Fxyl659|g6417.t1 Fxyl674|g12562.t1 Fxyl674|g8643.t1 Fxyl908|g1006.t1 Fxyl908|g3220.t1
OG0000373: Ffuj|XP_023434838.1 Ffuj|XP_023435242.1 Fgra|XP_011322911.1 Fman|CVK97952.1 Fman|CVL06684.1 Foly|XP_018254103.1 Foly|XP_018258555.1 Foxy|EMT62846 Foxy|EMT62848 Foxy|EMT71941 Foxy|EMT72229 Fpro|XP_031088584.1 Fpro|XP_031089391.1 Fsol|NechaP46439 Fsol|NechaP94728 Fudu|g14118.t1 Fudu|g8861.t1 Fver|XP_018758366.1 Fver|XP_018758367.1 Fxyl254|g12542.t1 Fxyl254|g13801.t1 Fxyl277|g3426.t1 Fxyl277|g4365.t1 Fxyl563|g4073.t1 Fxyl563|g6377.t1 Fxyl659|g12744.t1 Fxyl659|g2384.t1 Fxyl674|g12862.t1 Fxyl674|g6638.t1 Fxyl908|g10538.t1 Fxyl908|g8480.t1 Valf|XP_003004157.1 Vdah|XP_009654121.1
OG0000374: Ffuj|XP_023437307.1 Ffuj|XP_023438082.1 Fman|CVL03366.1 Fman|CVL07532.1 Foly|XP_018250341.1 Foly|XP_018255759.1 Foly|XP_018258183.1 Foly|XP_018258786.1 Foxy|EMT69648 Foxy|EMT74361 Fpro|XP_031085541.1 Fpro|XP_031086375.1 Fsol|NechaP31847 Fsol|NechaP46766 Fsol|NechaP47390 Fsol|NechaP50009 Fsol|NechaP53594 Fsol|NechaP56685 Fudu|g14174.t1 Fudu|g14175.t1 Fudu|g9338.t1 Fver|XP_018757755.1 Fver|XP_018759475.1 Fxyl254|g1923.t1 Fxyl254|g9468.t1 Fxyl277|g11542.t1 Fxyl277|g13728.t1 Fxyl563|g3993.t1 Fxyl659|g4550.t1 Fxyl659|g5503.t1 Fxyl908|g1311.t1 Valf|XP_003001096.1 Vdah|XP_009657225.1
OG0000375: Ffuj|XP_023437949.1 Fgra|XP_011327648.1 Fman|CVK96648.1 Foly|XP_018239388.1 Foxy|EMT69754 Fpro|XP_031085703.1 Fpro|XP_031086520.1 Fpro|XP_031088705.1 Fsol|NechaP87112 Fudu|g14302.t1 Fudu|g1815.t1 Fudu|g1903.t1 Fver|XP_018753876.1 Fver|XP_018754896.1 Fver|XP_018757934.1 Fxyl254|g2392.t1 Fxyl254|g6833.t1 Fxyl277|g10864.t1 Fxyl277|g7676.t1 Fxyl563|g2545.t1 Fxyl563|g2546.t1 Fxyl563|g6315.t1 Fxyl659|g14262.t1 Fxyl659|g2861.t1 Fxyl659|g2862.t1 Fxyl674|g109.t1 Fxyl674|g110.t1 Fxyl674|g14102.t1 Fxyl908|g11773.t1 Fxyl908|g1384.t1 Fxyl908|g1385.t1 Valf|XP_003002239.1 Vdah|XP_009653336.1
OG0000376: Ffuj|XP_023438191.1 Fman|CVL07158.1 Foly|XP_018251725.1 Foly|XP_018251726.1 Foly|XP_018251959.1 Foly|XP_018251960.1 Foly|XP_018252031.1 Foly|XP_018252149.1 Foly|XP_018253451.1 Foly|XP_018253516.1 Foly|XP_018253694.1 Foly|XP_018253755.1 Foly|XP_018253756.1 Foly|XP_018254019.1 Foly|XP_018257915.1 Foly|XP_018258054.1 Foxy|EMT69273 Foxy|EMT72094 Foxy|EMT73051 Fpro|XP_031090022.1 Fudu|g9099.t1 Fudu|g9442.t1 Fudu|g9445.t1 Fxyl254|g10492.t1 Fxyl254|g9694.t1 Fxyl277|g1387.t1 Fxyl277|g5541.t1 Fxyl563|g3414.t1 Fxyl563|g5554.t1 Fxyl659|g3019.t1 Fxyl674|g703.t1 Fxyl908|g7322.t1 Fxyl908|g9551.t1
OG0000377: Fgra|XP_011322700.1 Fgra|XP_011328855.1 Fman|CVK85819.1 Foly|XP_018252358.1 Foly|XP_018254666.1 Foly|XP_018255576.1 Foly|XP_018255577.1 Foly|XP_018255578.1 Foly|XP_018256582.1 Foxy|EMT67651 Fpro|XP_031078430.1 Fsol|NechaP48380 Fsol|NechaP82661 Fudu|g1872.t1 Fudu|g8428.t1 Fver|XP_018760221.1 Fxyl254|g6607.t1 Fxyl254|g6790.t1 Fxyl277|g12076.t1 Fxyl277|g6691.t1 Fxyl563|g12652.t1 Fxyl659|g11489.t1 Fxyl674|g2200.t1 Fxyl674|g2201.t1 Fxyl674|g2339.t1 Fxyl908|g4351.t1 Valf|XP_003003381.1 Valf|XP_003004283.1 Vdah|XP_009652022.1 Vdah|XP_009653207.1 Vdah|XP_009653311.1 Vdah|XP_009654246.1 Vdah|XP_009658042.1
OG0000378: Fxyl254|g10436.t1 Fxyl254|g11161.t1 Fxyl254|g12380.t1 Fxyl254|g12565.t1 Fxyl254|g12944.t1 Fxyl254|g13077.t1 Fxyl254|g13966.t1 Fxyl254|g13971.t1 Fxyl254|g13977.t1 Fxyl254|g14344.t1 Fxyl254|g1849.t1 Fxyl254|g4049.t1 Fxyl254|g468.t1 Fxyl254|g4979.t1 Fxyl254|g5416.t1 Fxyl254|g5417.t1 Fxyl254|g5860.t1 Fxyl254|g596.t1 Fxyl254|g6342.t1 Fxyl254|g6440.t1 Fxyl254|g7581.t1 Fxyl254|g771.t1 Fxyl254|g7998.t1 Fxyl254|g8056.t1 Fxyl254|g8165.t1 Fxyl254|g8410.t1 Fxyl254|g8811.t1 Fxyl277|g1098.t1 Fxyl277|g1921.t1 Fxyl277|g3287.t1 Fxyl277|g7330.t1 Fxyl277|g7331.t1 Fxyl659|g11254.t1
OG0000379: Ffuj|XP_023423597.1 Ffuj|XP_023434201.1 Ffuj|XP_023434209.1 Fman|CVK87827.1 Fman|CVK96837.1 Fman|CVK96838.1 Fman|CVL02627.1 Foly|XP_018239215.1 Foly|XP_018239221.1 Foly|XP_018248868.1 Foly|XP_018251814.1 Foly|XP_018253831.1 Foxy|EMT64838 Foxy|EMT74575 Foxy|EMT74600 Fpro|XP_031076346.1 Fpro|XP_031086699.1 Fpro|XP_031086707.1 Fsol|NechaP101806 Fsol|NechaP87135 Fudu|g12339.t1 Fudu|g1621.t1 Fver|XP_018748802.1 Fver|XP_018753708.1 Fver|XP_018753709.1 Fver|XP_018753710.1 Fxyl254|g13534.t1 Fxyl277|g4238.t1 Fxyl563|g9566.t1 Fxyl659|g2994.t1 Fxyl674|g2846.t1 Fxyl908|g13529.t1
OG0000380: Ffuj|XP_023424072.1 Fgra|XP_011317091.1 Fman|CVK82975.1 Foly|XP_018231677.1 Foly|XP_018231678.1 Foly|XP_018231679.1 Foly|XP_018231680.1 Foly|XP_018231681.1 Foly|XP_018231682.1 Foly|XP_018231683.1 Foly|XP_018231684.1 Foxy|EMT66718 Fpro|XP_031075834.1 Fsol|NechaP74463 Fudu|g12831.t1 Fver|XP_018744301.1 Fver|XP_018744302.1 Fxyl254|g10273.t1 Fxyl254|g10273.t2 Fxyl254|g10273.t3 Fxyl277|g11329.t1 Fxyl277|g11329.t2 Fxyl563|g9927.t1 Fxyl563|g9927.t2 Fxyl659|g8669.t1 Fxyl659|g8669.t2 Fxyl659|g8669.t3 Fxyl674|g13941.t1 Fxyl908|g12272.t1 Fxyl908|g12272.t2 Valf|XP_003004009.1 Vdah|XP_009649435.1
OG0000381: Ffuj|XP_023424758.1 Ffuj|XP_023424765.1 Fman|CVK84217.1 Fman|CVK84234.1 Foly|XP_018233264.1 Foly|XP_018233288.1 Foxy|EMT61514 Fpro|XP_031075065.1 Fpro|XP_031075077.1 Fsol|NechaP75228 Fudu|g13562.t1 Fudu|g5613.t1 Fver|XP_018743002.1 Fver|XP_018743014.1 Fxyl254|g3724.t1 Fxyl254|g3724.t2 Fxyl254|g4198.t1 Fxyl277|g11114.t1 Fxyl277|g11115.t1 Fxyl277|g13859.t1 Fxyl563|g1382.t1 Fxyl563|g1383.t1 Fxyl563|g14121.t1 Fxyl659|g3994.t1 Fxyl659|g3995.t1 Fxyl659|g526.t1 Fxyl674|g13078.t1 Fxyl674|g4855.t1 Fxyl674|g4856.t1 Fxyl908|g4570.t1 Fxyl908|g7035.t1 Fxyl908|g7036.t1
OG0000382: Ffuj|XP_023424905.1 Ffuj|XP_023436441.1 Fgra|XP_011316358.1 Fgra|XP_011322268.1 Fman|CVK84472.1 Fman|CVK95046.1 Foly|XP_018233446.1 Foly|XP_018257207.1 Foxy|EMT61412 Foxy|EMT74222 Fpro|XP_031074911.1 Fpro|XP_031084704.1 Fsol|NechaP102392 Fsol|NechaP67826 Fudu|g13707.t1 Fudu|g3450.t1 Fver|XP_018742738.1 Fver|XP_018761868.1 Fxyl254|g2368.t1 Fxyl254|g4060.t1 Fxyl277|g4726.t1 Fxyl277|g6645.t1 Fxyl563|g1946.t1 Fxyl563|g9056.t1 Fxyl659|g10306.t1 Fxyl659|g2977.t1 Fxyl674|g12825.t1 Fxyl674|g8223.t1 Fxyl908|g7430.t1 Fxyl908|g807.t1 Valf|XP_003002814.1 Vdah|XP_009657403.1
OG0000383: Ffuj|XP_023425023.1 Ffuj|XP_023425024.1 Fgra|XP_011316494.1 Fgra|XP_011316495.1 Fman|CVK84702.1 Fman|CVK84703.1 Foly|XP_018233664.1 Foxy|EMT61263 Foxy|EMT61264 Fpro|XP_031074768.1 Fpro|XP_031074769.1 Fsol|NechaP105849 Fsol|NechaP75409 Fudu|g13837.t1 Fudu|g13838.t1 Fver|XP_018742507.1 Fver|XP_018742509.1 Fxyl254|g77.t1 Fxyl254|g78.t1 Fxyl277|g14379.t1 Fxyl277|g14380.t1 Fxyl563|g4415.t1 Fxyl563|g4416.t1 Fxyl659|g1430.t1 Fxyl659|g1431.t1 Fxyl674|g7486.t1 Fxyl674|g7487.t1 Fxyl908|g13806.t1 Fxyl908|g13807.t1 Valf|XP_003000476.1 Valf|XP_003006565.1 Vdah|XP_009652001.1
OG0000384: Ffuj|XP_023425172.1 Ffuj|XP_023432261.1 Fgra|XP_011315851.1 Fgra|XP_011322727.1 Fman|CVK84855.1 Fman|CVK90979.1 Foly|XP_018233911.1 Foly|XP_018237116.1 Foly|XP_018237117.1 Foxy|EMT61085 Foxy|EMT72709 Fpro|XP_031074619.1 Fpro|XP_031082905.1 Fsol|NechaP104581 Fsol|NechaP36294 Fudu|g14075.t1 Fudu|g2331.t1 Fver|XP_018742256.1 Fver|XP_018745224.1 Fxyl254|g10089.t1 Fxyl254|g12192.t1 Fxyl277|g11836.t1 Fxyl277|g11837.t1 Fxyl277|g191.t1 Fxyl563|g13379.t1 Fxyl659|g3702.t1 Fxyl659|g8496.t1 Fxyl674|g12173.t1 Fxyl674|g12942.t1 Fxyl908|g1315.t1 Valf|XP_003001825.1 Vdah|XP_009648761.1
OG0000385: Ffuj|XP_023425292.1 Ffuj|XP_023434020.1 Fgra|XP_011315684.1 Fman|CVK84985.1 Foly|XP_018234055.1 Foly|XP_018247758.1 Foxy|EMT71729 Fpro|XP_031074489.1 Fsol|NechaP53390 Fsol|NechaP56107 Fsol|NechaP86235 Fudu|g14122.t1 Fudu|g9203.t1 Fver|XP_018742125.1 Fver|XP_018753901.1 Fxyl254|g10507.t1 Fxyl254|g8327.t1 Fxyl277|g3587.t1 Fxyl277|g8553.t1 Fxyl563|g5614.t1 Fxyl563|g706.t1 Fxyl659|g13706.t1 Fxyl659|g6716.t1 Fxyl674|g2017.t1 Fxyl674|g6811.t1 Fxyl908|g13270.t1 Fxyl908|g6620.t1 Valf|XP_003001490.1 Valf|XP_003005619.1 Valf|XP_003009698.1 Vdah|XP_009655875.1 Vdah|XP_009657929.1
OG0000386: Ffuj|XP_023425689.1 Ffuj|XP_023426721.1 Fgra|XP_011324344.1 Fgra|XP_011328475.1 Fman|CVK93938.1 Fman|CVK99295.1 Foly|XP_018241517.1 Foly|XP_018245773.1 Foxy|EMT60935 Fpro|XP_031076938.1 Fpro|XP_031078096.1 Fsol|NechaP28207 Fsol|NechaP66036 Fudu|g4585.t1 Fudu|g5665.t1 Fver|XP_018747991.1 Fver|XP_018751099.1 Fver|XP_018751100.1 Fxyl254|g10847.t1 Fxyl254|g5512.t1 Fxyl277|g13615.t1 Fxyl277|g5131.t1 Fxyl563|g4043.t1 Fxyl563|g8691.t1 Fxyl659|g13717.t1 Fxyl659|g7004.t1 Fxyl674|g14345.t1 Fxyl674|g4707.t1 Fxyl908|g2192.t1 Fxyl908|g9096.t1 Valf|XP_003001895.1 Vdah|XP_009649606.1
OG0000387: Ffuj|XP_023425761.1 Ffuj|XP_023436322.1 Fgra|XP_011325238.1 Fgra|XP_011326027.1 Fman|CVK94835.1 Foly|XP_018245653.1 Foly|XP_018257786.1 Foly|XP_018258806.1 Foxy|EMT60853 Fpro|XP_031084572.1 Fsol|NechaP56796 Fudu|g3328.t1 Fver|XP_018751181.1 Fver|XP_018753697.1 Fver|XP_018762012.1 Fxyl254|g10761.t1 Fxyl254|g3239.t1 Fxyl277|g13361.t1 Fxyl277|g5270.t1 Fxyl563|g10417.t1 Fxyl659|g13607.t1 Fxyl659|g13968.t1 Fxyl674|g10273.t1 Fxyl674|g8892.t1 Fxyl908|g1071.t1 Valf|XP_003000046.1 Valf|XP_003001461.1 Valf|XP_003004235.1 Valf|XP_003005719.1 Vdah|XP_009648083.1 Vdah|XP_009654198.1 Vdah|XP_009655843.1
OG0000388: Ffuj|XP_023426036.1 Ffuj|XP_023435141.1 Fgra|XP_011323783.1 Fman|CVK96739.1 Fman|CVK99757.1 Fman|CVL00467.1 Foly|XP_018239313.1 Foly|XP_018241049.1 Foly|XP_018245212.1 Foly|XP_018245943.1 Foxy|EMT60531 Foxy|EMT72572 Foxy|EMT73616 Fpro|XP_031077702.1 Fpro|XP_031086588.1 Fudu|g11207.t1 Fver|XP_018751649.1 Fver|XP_018751650.1 Fxyl254|g4947.t1 Fxyl254|g7194.t1 Fxyl277|g1360.t1 Fxyl277|g5717.t1 Fxyl563|g3858.t1 Fxyl563|g8186.t1 Fxyl659|g10470.t1 Fxyl659|g9510.t1 Fxyl674|g2604.t1 Fxyl674|g5685.t1 Fxyl908|g11588.t1 Fxyl908|g14555.t1 Valf|XP_003000608.1 Vdah|XP_009654451.1
OG0000389: Ffuj|XP_023426511.1 Ffuj|XP_023437733.1 Fgra|XP_011328241.1 Fman|CVK93649.1 Fman|CVL04030.1 Foly|XP_018241853.1 Foly|XP_018250752.1 Foly|XP_018250753.1 Foly|XP_018250754.1 Foly|XP_018250755.1 Foxy|EMT69020 Fpro|XP_031077161.1 Fpro|XP_031085878.1 Fsol|NechaP33971 Fudu|g14535.t1 Fudu|g4811.t1 Fver|XP_018748280.1 Fver|XP_018748281.1 Fver|XP_018758244.1 Fxyl254|g7883.t1 Fxyl277|g13838.t1 Fxyl563|g3836.t1 Fxyl563|g8885.t1 Fxyl659|g11659.t1 Fxyl659|g9730.t1 Fxyl674|g10484.t1 Fxyl674|g12073.t1 Fxyl908|g2721.t1 Fxyl908|g9487.t1 Valf|XP_003000543.1 Valf|XP_003001751.1 Vdah|XP_009650771.1
OG0000390: Ffuj|XP_023426603.1 Fgra|XP_011326170.1 Fgra|XP_011328329.1 Fman|CVK93733.1 Foly|XP_018241706.1 Foly|XP_018241707.1 Foly|XP_018241708.1 Foly|XP_018241709.1 Foly|XP_018241710.1 Foly|XP_018251736.1 Foly|XP_018251883.1 Foly|XP_018253567.1 Foly|XP_018253568.1 Foly|XP_018253687.1 Foly|XP_018253795.1 Foly|XP_018253844.1 Fpro|XP_031077073.1 Fsol|NechaP45375 Fsol|NechaP66648 Fudu|g4711.t1 Fver|XP_018748163.1 Fver|XP_018748164.1 Fver|XP_018748165.1 Fver|XP_018748166.1 Fxyl254|g1551.t1 Fxyl277|g5485.t1 Fxyl563|g2263.t1 Fxyl659|g14364.t1 Fxyl674|g12101.t1 Fxyl908|g2627.t1 Valf|XP_003007623.1 Vdah|XP_009656065.1
OG0000391: Ffuj|XP_023426842.1 Ffuj|XP_023430073.1 Fgra|XP_011318235.1 Fgra|XP_011328596.1 Fman|CVK91829.1 Fman|CVK94166.1 Foly|XP_018239578.1 Foly|XP_018241315.1 Foxy|EMT69323 Fpro|XP_031076795.1 Fpro|XP_031084397.1 Fsol|NechaP63896 Fudu|g4455.t1 Fudu|g9676.t1 Fver|XP_018747426.1 Fver|XP_018747809.1 Fver|XP_018747810.1 Fver|XP_018747811.1 Fver|XP_018747812.1 Fver|XP_018747813.1 Fxyl254|g2882.t1 Fxyl254|g5867.t1 Fxyl277|g1179.t1 Fxyl277|g14607.t1 Fxyl563|g11284.t1 Fxyl563|g5921.t1 Fxyl659|g3111.t1 Fxyl659|g3554.t1 Fxyl674|g1787.t1 Fxyl674|g9895.t1 Fxyl908|g572.t1 Fxyl908|g7285.t1
OG0000392: Ffuj|XP_023426917.1 Ffuj|XP_023430415.1 Fgra|XP_011328613.1 Fman|CVK92353.1 Fman|CVK94287.1 Foly|XP_018240053.1 Foly|XP_018241239.1 Foxy|EMT63260 Foxy|EMT71816 Fpro|XP_031076719.1 Fpro|XP_031084006.1 Fsol|NechaP47806 Fsol|NechaP49938 Fudu|g10015.t1 Fudu|g10016.t1 Fudu|g4351.t1 Fver|XP_018746982.1 Fver|XP_018747722.1 Fxyl254|g12826.t1 Fxyl254|g1298.t1 Fxyl277|g13656.t1 Fxyl277|g9653.t1 Fxyl563|g10359.t1 Fxyl563|g13074.t1 Fxyl659|g615.t1 Fxyl659|g8005.t1 Fxyl674|g13130.t1 Fxyl674|g534.t1 Fxyl908|g1821.t1 Fxyl908|g3201.t1 Valf|XP_003004489.1 Vdah|XP_009654742.1
OG0000393: Ffuj|XP_023426995.1 Ffuj|XP_023436685.1 Fgra|XP_011319019.1 Fgra|XP_011322041.1 Fman|CVK94430.1 Fman|CVK95492.1 Foly|XP_018241129.1 Foly|XP_018247095.1 Foxy|EMT71185 Foxy|EMT72515 Fpro|XP_031076633.1 Fpro|XP_031084971.1 Fsol|NechaP56035 Fsol|NechaP81727 Fudu|g3709.t1 Fudu|g4303.t1 Fver|XP_018747609.1 Fver|XP_018755358.1 Fxyl254|g13635.t1 Fxyl254|g6261.t1 Fxyl277|g11608.t1 Fxyl277|g873.t1 Fxyl563|g13869.t1 Fxyl563|g75.t1 Fxyl659|g865.t1 Fxyl659|g971.t1 Fxyl674|g4731.t1 Fxyl674|g9308.t1 Fxyl908|g10303.t1 Fxyl908|g8295.t1 Valf|XP_003005475.1 Vdah|XP_009653132.1
OG0000394: Ffuj|XP_023427005.1 Ffuj|XP_023437329.1 Ffuj|XP_023437957.1 Fgra|XP_011320641.1 Fman|CVL03615.1 Fman|CVL07556.1 Foly|XP_018238610.1 Foly|XP_018257885.1 Foxy|EMT66527 Fpro|XP_031085692.1 Fpro|XP_031085693.1 Fpro|XP_031086356.1 Fudu|g1232.t1 Fudu|g1233.t1 Fudu|g14266.t1 Fver|XP_018753135.1 Fver|XP_018753136.1 Fver|XP_018753137.1 Fver|XP_018753138.1 Fver|XP_018757879.1 Fxyl254|g13132.t1 Fxyl254|g595.t1 Fxyl277|g4361.t1 Fxyl277|g9606.t1 Fxyl563|g14533.t1 Fxyl563|g6711.t1 Fxyl659|g4226.t1 Fxyl659|g6423.t1 Fxyl674|g12568.t1 Fxyl674|g8619.t1 Fxyl908|g3226.t1 Fxyl908|g982.t1
OG0000395: Ffuj|XP_023427016.1 Fgra|XP_011323329.1 Fgra|XP_011325263.1 Fman|CVK85653.1 Fman|CVK94473.1 Foly|XP_018252237.1 Foxy|EMT67745 Foxy|EMT72495 Fpro|XP_031076609.1 Fpro|XP_031078324.1 Fsol|NechaP52994 Fsol|NechaP62414 Fudu|g4273.t1 Fudu|g8308.t1 Fver|XP_018747580.1 Fver|XP_018760344.1 Fxyl254|g13541.t1 Fxyl254|g3745.t1 Fxyl277|g11570.t1 Fxyl277|g13402.t1 Fxyl563|g1036.t1 Fxyl563|g842.t1 Fxyl659|g1042.t1 Fxyl659|g6952.t1 Fxyl674|g3931.t1 Fxyl674|g4368.t1 Fxyl908|g11627.t1 Fxyl908|g3507.t1 Valf|XP_003000069.1 Valf|XP_003009793.1 Vdah|XP_009650829.1 Vdah|XP_009656779.1
OG0000396: Ffuj|XP_023427265.1 Ffuj|XP_023432379.1 Fgra|XP_011318310.1 Fgra|XP_011319546.1 Fgra|XP_011319925.1 Fman|CVK91119.1 Fman|CVL06472.1 Foly|XP_018236852.1 Foly|XP_018255167.1 Foxy|EMT72701 Foxy|EMT73989 Fpro|XP_031083034.1 Fpro|XP_031089332.1 Fsol|NechaP106259 Fsol|NechaP106474 Fsol|NechaP91827 Fudu|g2450.t1 Fudu|g6797.t1 Fver|XP_018744980.1 Fver|XP_018760457.1 Fxyl254|g13895.t1 Fxyl277|g6011.t1 Fxyl563|g2773.t1 Fxyl659|g261.t1 Fxyl674|g8234.t1 Fxyl908|g6902.t1 Valf|XP_003003869.1 Valf|XP_003007505.1 Valf|XP_003008481.1 Vdah|XP_009655626.1 Vdah|XP_009656180.1 Vdah|XP_009658468.1
OG0000397: Ffuj|XP_023427336.1 Fgra|XP_011325831.1 Fgra|XP_011327391.1 Fgra|XP_011328640.1 Fman|CVL06326.1 Fman|CVL07334.1 Foly|XP_018245863.1 Foly|XP_018255193.1 Foxy|EMT72718 Foxy|EMT74684 Fpro|XP_031089256.1 Fsol|NechaP40539 Fudu|g12223.t1 Fudu|g12224.t1 Fudu|g6814.t1 Fver|XP_018760536.1 Fxyl254|g10786.t1 Fxyl254|g14006.t1 Fxyl277|g8788.t1 Fxyl277|g8866.t1 Fxyl563|g9406.t1 Fxyl659|g10700.t1 Fxyl659|g13239.t1 Fxyl659|g1751.t1 Fxyl659|g1752.t1 Fxyl674|g12214.t1 Fxyl674|g12215.t1 Fxyl674|g5822.t1 Fxyl908|g3927.t1 Valf|XP_003007566.1 Vdah|XP_009653161.1 Vdah|XP_009656119.1
OG0000398: Ffuj|XP_023427397.1 Ffuj|XP_023431941.1 Ffuj|XP_023431942.1 Fgra|XP_011315671.1 Fgra|XP_011319895.1 Fman|CVK90398.1 Fman|CVK90399.1 Fman|CVL06225.1 Foly|XP_018237750.1 Foly|XP_018237751.1 Foly|XP_018237752.1 Foly|XP_018255261.1 Foxy|EMT72777 Fpro|XP_031082552.1 Fpro|XP_031082553.1 Fpro|XP_031089195.1 Fsol|NechaP53709 Fsol|NechaP80304 Fudu|g2908.t1 Fver|XP_018745849.1 Fver|XP_018745850.1 Fver|XP_018745851.1 Fver|XP_018760614.1 Fxyl254|g9619.t1 Fxyl254|g9620.t1 Fxyl277|g8473.t1 Fxyl563|g13532.t1 Fxyl659|g4175.t1 Fxyl674|g11237.t1 Fxyl908|g4285.t1 Valf|XP_003008655.1 Vdah|XP_009651233.1
OG0000399: Ffuj|XP_023427513.1 Fgra|XP_011327321.1 Fman|CVL06069.1 Fman|CVL07823.1 Foly|XP_018254456.1 Foly|XP_018255393.1 Foxy|EMT72198 Foxy|EMT72881 Fpro|XP_031089074.1 Fpro|XP_031090322.1 Fsol|NechaP33989 Fsol|NechaP34943 Fsol|NechaP95992 Fudu|g6978.t1 Fver|XP_018756282.1 Fver|XP_018760752.1 Fxyl254|g12517.t1 Fxyl254|g3014.t1 Fxyl277|g13346.t1 Fxyl277|g3369.t1 Fxyl563|g13967.t1 Fxyl563|g5527.t1 Fxyl659|g1164.t1 Fxyl659|g1944.t1 Fxyl674|g8712.t1 Fxyl674|g8735.t1 Fxyl908|g2457.t1 Fxyl908|g4794.t1 Valf|XP_003000117.1 Valf|XP_003004378.1 Vdah|XP_009654341.1 Vdah|XP_009656827.1
OG0000400: Ffuj|XP_023427577.1 Ffuj|XP_023436940.1 Fgra|XP_011322506.1 Fgra|XP_011327255.1 Fman|CVK89850.1 Fman|CVK95894.1 Foly|XP_018234113.1 Foly|XP_018247453.1 Foxy|EMT64934 Foxy|EMT71499 Fpro|XP_031079892.1 Fpro|XP_031085250.1 Fsol|NechaP106355 Fsol|NechaP54080 Fudu|g3959.t1 Fudu|g7049.t1 Fver|XP_018753922.1 Fver|XP_018755052.1 Fxyl254|g11024.t1 Fxyl254|g66.t1 Fxyl277|g2952.t1 Fxyl277|g344.t1 Fxyl563|g12579.t1 Fxyl563|g6471.t1 Fxyl659|g13021.t1 Fxyl659|g14517.t1 Fxyl674|g6966.t1 Fxyl674|g7208.t1 Fxyl908|g12156.t1 Fxyl908|g2798.t1 Valf|XP_003004664.1 Vdah|XP_009654911.1
OG0000401: Ffuj|XP_023428387.1 Ffuj|XP_023434964.1 Fgra|XP_011319626.1 Fgra|XP_011326292.1 Fman|CVK88496.1 Fman|CVL06825.1 Foly|XP_018235750.1 Foly|XP_018254224.1 Foxy|EMT64150 Foxy|EMT72054 Fpro|XP_031080794.1 Fpro|XP_031089524.1 Fsol|NechaP38694 Fsol|NechaP88735 Fudu|g7936.t1 Fudu|g8962.t1 Fver|XP_018750564.1 Fver|XP_018750565.1 Fver|XP_018761651.1 Fxyl254|g5895.t1 Fxyl254|g7899.t1 Fxyl277|g13822.t1 Fxyl277|g9153.t1 Fxyl563|g11532.t1 Fxyl563|g7040.t1 Fxyl659|g1842.t1 Fxyl659|g7381.t1 Fxyl674|g12234.t1 Fxyl674|g9973.t1 Fxyl908|g14366.t1 Fxyl908|g2960.t1 Valf|XP_003006465.1
OG0000402: Ffuj|XP_023428500.1 Ffuj|XP_023437108.1 Fgra|XP_011322631.1 Fgra|XP_011326168.1 Fman|CVK88275.1 Fman|CVK96089.1 Foly|XP_018235969.1 Foly|XP_018235970.1 Foly|XP_018247644.1 Foxy|EMT64274 Foxy|EMT71642 Fpro|XP_031080924.1 Fpro|XP_031085426.1 Fsol|NechaP60557 Fudu|g4093.t1 Fudu|g8041.t1 Fver|XP_018750749.1 Fver|XP_018754864.1 Fxyl254|g5346.t1 Fxyl254|g5467.t1 Fxyl277|g365.t1 Fxyl277|g6771.t1 Fxyl563|g6751.t1 Fxyl563|g9021.t1 Fxyl659|g13792.t1 Fxyl659|g155.t1 Fxyl674|g13003.t1 Fxyl674|g886.t1 Fxyl908|g10074.t1 Fxyl908|g10669.t1 Valf|XP_003006630.1 Vdah|XP_009652067.1
OG0000403: Ffuj|XP_023428554.1 Ffuj|XP_023437657.1 Fgra|XP_011322318.1 Fgra|XP_011326118.1 Fman|CVK88212.1 Fman|CVL04120.1 Foly|XP_018236040.1 Foly|XP_018250877.1 Foxy|EMT64340 Foxy|EMT69111 Fpro|XP_031080983.1 Fpro|XP_031086014.1 Fsol|NechaP39564 Fsol|NechaP52243 Fudu|g14621.t1 Fudu|g8122.t1 Fver|XP_018750824.1 Fver|XP_018758149.1 Fxyl254|g12668.t1 Fxyl254|g4155.t1 Fxyl277|g732.t1 Fxyl277|g9084.t1 Fxyl563|g1409.t1 Fxyl563|g4240.t1 Fxyl659|g221.t1 Fxyl659|g7589.t1 Fxyl674|g5353.t1 Fxyl674|g7749.t1 Fxyl908|g5195.t1 Fxyl908|g5284.t1 Valf|XP_003002313.1 Vdah|XP_009656900.1
OG0000404: Ffuj|XP_023428576.1 Ffuj|XP_023431244.1 Fgra|XP_011318294.1 Fman|CVK88190.1 Fman|CVL02139.1 Foly|XP_018248609.1 Foxy|EMT68790 Foxy|EMT70469 Fpro|XP_031081006.1 Fpro|XP_031087854.1 Fpro|XP_031090368.1 Fsol|NechaP55434 Fsol|NechaP78484 Fudu|g11061.t1 Fudu|g8146.t1 Fver|XP_018750853.1 Fver|XP_018756244.1 Fxyl254|g10691.t1 Fxyl254|g5151.t1 Fxyl277|g1188.t1 Fxyl277|g2019.t1 Fxyl563|g3778.t1 Fxyl563|g3959.t1 Fxyl659|g1102.t1 Fxyl659|g3971.t1 Fxyl674|g5090.t1 Fxyl674|g8432.t1 Fxyl908|g10586.t1 Fxyl908|g2310.t1 Fxyl908|g8701.t1 Valf|XP_003009554.1 Vdah|XP_009651086.1
OG0000405: Ffuj|XP_023428830.1 Ffuj|XP_023433835.1 Fgra|XP_011318289.1 Fgra|XP_011328661.1 Fman|CVL05320.1 Fman|CVL08440.1 Foly|XP_018236184.1 Foly|XP_018251566.1 Foxy|EMT72305 Foxy|EMT74073 Fpro|XP_031081105.1 Fpro|XP_031082285.1 Fsol|NechaP77130 Fsol|NechaP81344 Fudu|g12128.t1 Fudu|g9562.t1 Fver|XP_018750935.1 Fver|XP_018759463.1 Fxyl254|g1792.t1 Fxyl254|g5035.t1 Fxyl277|g12619.t1 Fxyl277|g9483.t1 Fxyl563|g6461.t1 Fxyl563|g8085.t1 Fxyl659|g2542.t1 Fxyl659|g6562.t1 Fxyl674|g11215.t1 Fxyl674|g1825.t1 Fxyl908|g13488.t1 Fxyl908|g3094.t1 Valf|XP_003006985.1 Vdah|XP_009652409.1
OG0000406: Ffuj|XP_023429821.1 Ffuj|XP_023430284.1 Fgra|XP_011319466.1 Fgra|XP_011327457.1 Fman|CVK86289.1 Fman|CVK92131.1 Foly|XP_018238463.1 Foly|XP_018239836.1 Foxy|EMT63119 Foxy|EMT66644 Fpro|XP_031078712.1 Fpro|XP_031084157.1 Fsol|NechaP90530 Fudu|g1124.t1 Fudu|g9876.t1 Fudu|g9876.t2 Fver|XP_018747188.1 Fver|XP_018759648.1 Fxyl254|g10709.t1 Fxyl254|g8857.t1 Fxyl277|g14189.t1 Fxyl277|g831.t1 Fxyl563|g12272.t1 Fxyl563|g6229.t1 Fxyl659|g11191.t1 Fxyl659|g14016.t1 Fxyl674|g13638.t1 Fxyl674|g7191.t1 Fxyl908|g2371.t1 Fxyl908|g6525.t1 Valf|XP_003007245.1 Vdah|XP_009654043.1
OG0000407: Ffuj|XP_023430070.1 Ffuj|XP_023436458.1 Fgra|XP_011318251.1 Fgra|XP_011322258.1 Fgra|XP_011322914.1 Fman|CVK91837.1 Fman|CVK95079.1 Foly|XP_018257226.1 Foxy|EMT69333 Foxy|EMT69335 Foxy|EMT74241 Fpro|XP_031084403.1 Fpro|XP_031084723.1 Fsol|NechaP81019 Fudu|g3469.t1 Fudu|g9666.t1 Fver|XP_018747444.1 Fver|XP_018761858.1 Fxyl254|g3691.t1 Fxyl254|g6897.t1 Fxyl277|g12741.t1 Fxyl277|g3700.t1 Fxyl563|g3267.t1 Fxyl563|g7976.t1 Fxyl659|g14634.t1 Fxyl659|g6774.t1 Fxyl674|g13014.t1 Fxyl674|g1779.t1 Fxyl908|g10150.t1 Fxyl908|g3774.t1 Valf|XP_003000581.1 Vdah|XP_009654425.1
OG0000408: Ffuj|XP_023430965.1 Ffuj|XP_023431382.1 Fgra|XP_011318543.1 Fgra|XP_011318652.1 Fman|CVL01625.1 Fman|CVL01882.1 Foly|XP_018247974.1 Foly|XP_018248225.1 Foxy|EMT70717 Fpro|XP_031087453.1 Fpro|XP_031087616.1 Fsol|NechaP43433 Fsol|NechaP61944 Fudu|g10680.t1 Fudu|g10850.t1 Fudu|g10851.t1 Fver|XP_018755687.1 Fver|XP_018755900.1 Fxyl254|g403.t1 Fxyl254|g9817.t1 Fxyl277|g12345.t1 Fxyl277|g8978.t1 Fxyl563|g4905.t1 Fxyl563|g8810.t1 Fxyl659|g10461.t1 Fxyl659|g2234.t1 Fxyl674|g162.t1 Fxyl674|g4630.t1 Fxyl908|g2840.t1 Fxyl908|g2926.t1 Valf|XP_003000832.1 Vdah|XP_009656961.1
OG0000409: Ffuj|XP_023431220.1 Fgra|XP_011318325.1 Fman|CVL02099.1 Foly|XP_018242919.1 Foly|XP_018248584.1 Foly|XP_018251649.1 Foly|XP_018251650.1 Foly|XP_018253745.1 Foly|XP_018254819.1 Foly|XP_018256720.1 Foly|XP_018256871.1 Foxy|EMT69413 Foxy|EMT70491 Foxy|EMT73028 Fpro|XP_031087829.1 Fpro|XP_031090142.1 Fsol|NechaP94692 Fudu|g11035.t1 Fver|XP_018756226.1 Fxyl254|g3929.t1 Fxyl277|g1784.t1 Fxyl277|g7021.t1 Fxyl563|g3879.t1 Fxyl563|g6909.t1 Fxyl659|g5821.t1 Fxyl674|g3109.t1 Fxyl674|g8718.t1 Fxyl674|g9183.t1 Fxyl908|g11860.t1 Fxyl908|g12007.t1 Valf|XP_002999615.1 Vdah|XP_009657970.1
OG0000410: Ffuj|XP_023431253.1 Ffuj|XP_023431254.1 Fman|CVK98717.1 Fman|CVL02157.1 Fman|CVL02159.1 Foxy|EMT70457 Fpro|XP_031087867.1 Fpro|XP_031087868.1 Fpro|XP_031090353.1 Fpro|XP_031090354.1 Fsol|NechaP32184 Fsol|NechaP85225 Fsol|NechaP95128 Fudu|g11042.t1 Fxyl254|g5135.t1 Fxyl254|g5136.t1 Fxyl277|g2036.t1 Fxyl277|g2037.t1 Fxyl563|g3800.t1 Fxyl563|g3801.t1 Fxyl659|g1124.t1 Fxyl659|g1125.t1 Fxyl674|g5111.t1 Fxyl674|g5112.t1 Fxyl908|g8678.t1 Fxyl908|g8679.t1 Valf|XP_003001595.1 Valf|XP_003007711.1 Valf|XP_003009722.1 Vdah|XP_009650610.1 Vdah|XP_009650904.1 Vdah|XP_009655983.1
OG0000411: Ffuj|XP_023431414.1 Ffuj|XP_023433217.1 Fgra|XP_011324245.1 Fman|CVK92030.1 Fman|CVL00876.1 Foly|XP_018239734.1 Foly|XP_018246287.1 Foly|XP_018246288.1 Foxy|EMT63058 Foxy|EMT70024 Fpro|XP_031081569.1 Fpro|XP_031084224.1 Fsol|NechaP106302 Fsol|NechaP86328 Fudu|g11454.t1 Fudu|g9819.t1 Fver|XP_018747280.1 Fver|XP_018752452.1 Fxyl254|g2795.t1 Fxyl254|g6026.t1 Fxyl277|g11722.t1 Fxyl277|g9033.t1 Fxyl563|g1686.t1 Fxyl563|g5211.t1 Fxyl659|g10661.t1 Fxyl659|g5676.t1 Fxyl674|g13798.t1 Fxyl674|g3776.t1 Fxyl908|g13933.t1 Fxyl908|g140.t1 Valf|XP_003009457.1 Vdah|XP_009650420.1
OG0000412: Ffuj|XP_023432060.1 Ffuj|XP_023437624.1 Fgra|XP_011320165.1 Fman|CVK90612.1 Fman|CVL04155.1 Fman|CVL07987.1 Foly|XP_018237517.1 Foly|XP_018258336.1 Foxy|EMT62793 Foxy|EMT68927 Fpro|XP_031082682.1 Fpro|XP_031086048.1 Fsol|NechaP35246 Fudu|g14654.t1 Fudu|g2768.t1 Fver|XP_018745636.1 Fver|XP_018745638.1 Fver|XP_018758107.1 Fxyl254|g1293.t1 Fxyl254|g7956.t1 Fxyl277|g1623.t1 Fxyl277|g2537.t1 Fxyl563|g10714.t1 Fxyl563|g2909.t1 Fxyl659|g1584.t1 Fxyl659|g9130.t1 Fxyl674|g10019.t1 Fxyl674|g3920.t1 Fxyl908|g11810.t1 Fxyl908|g650.t1 Valf|XP_003009030.1 Vdah|XP_009649996.1
OG0000413: Ffuj|XP_023432247.1 Ffuj|XP_023435232.1 Fgra|XP_011320365.1 Fgra|XP_011323133.1 Fman|CVK90925.1 Fman|CVK97930.1 Foly|XP_018237175.1 Foly|XP_018237176.1 Foly|XP_018258355.1 Foxy|EMT62813 Foxy|EMT67849 Fpro|XP_031082872.1 Fpro|XP_031088566.1 Fsol|NechaP22487 Fsol|NechaP34701 Fsol|NechaP35855 Fsol|NechaP56680 Fsol|NechaP85397 Fudu|g2581.t1 Fver|XP_018745278.1 Fver|XP_018745279.1 Fver|XP_018758383.1 Fver|XP_018758384.1 Fxyl254|g6113.t1 Fxyl277|g2265.t1 Fxyl563|g9112.t1 Fxyl659|g13441.t1 Fxyl674|g7847.t1 Fxyl908|g4163.t1 Valf|XP_003001459.1 Valf|XP_003006643.1 Vdah|XP_009655841.1
OG0000414: Ffuj|XP_023433239.1 Fgra|XP_011324220.1 Fman|CVL00910.1 Foly|XP_018246326.1 Foxy|EMT70044 Fpro|XP_031081592.1 Fsol|NechaP83649 Fudu|g11475.t1 Fudu|g11475.t2 Fudu|g11475.t3 Fver|XP_018752477.1 Fver|XP_018752478.1 Fver|XP_018752479.1 Fxyl254|g6007.t1 Fxyl254|g6007.t2 Fxyl254|g6007.t3 Fxyl277|g11741.t1 Fxyl277|g11741.t2 Fxyl277|g11741.t3 Fxyl563|g1666.t1 Fxyl563|g1666.t2 Fxyl563|g1666.t3 Fxyl659|g10642.t1 Fxyl659|g10642.t2 Fxyl659|g10642.t3 Fxyl674|g3795.t1 Fxyl674|g3795.t2 Fxyl674|g3795.t3 Fxyl908|g13953.t1 Fxyl908|g13953.t2 Fxyl908|g13953.t3 Vdah|XP_009650288.1
OG0000415: Ffuj|XP_023433505.1 Fgra|XP_011323906.1 Fman|CVL01286.1 Fman|CVL08226.1 Foly|XP_018242989.1 Foly|XP_018246851.1 Foly|XP_018252026.1 Foly|XP_018252144.1 Foly|XP_018253456.1 Foly|XP_018253999.1 Foly|XP_018254000.1 Foly|XP_018256624.1 Foly|XP_018256625.1 Foly|XP_018256626.1 Foly|XP_018256934.1 Foly|XP_018257920.1 Fpro|XP_031081890.1 Fpro|XP_031090239.1 Fsol|NechaP47170 Fudu|g11755.t1 Fver|XP_018753040.1 Fver|XP_018753041.1 Fver|XP_018753042.1 Fver|XP_018753043.1 Fxyl254|g4089.t1 Fxyl277|g2888.t1 Fxyl563|g4369.t1 Fxyl659|g6244.t1 Fxyl674|g5304.t1 Fxyl908|g4775.t1 Valf|XP_003002393.1 Vdah|XP_009657610.1
OG0000416: Ffuj|XP_023433797.1 Fgra|XP_011325310.1 Fman|CVK96616.1 Fman|CVL05361.1 Foly|XP_018251481.1 Foxy|EMT73419 Foxy|EMT74619 Fpro|XP_031082238.1 Fpro|XP_031086506.1 Fsol|NechaP106573 Fudu|g12089.t1 Fudu|g1823.t1 Fver|XP_018753865.1 Fver|XP_018759418.1 Fxyl254|g12104.t1 Fxyl254|g6840.t1 Fxyl254|g9801.t1 Fxyl277|g14658.t1 Fxyl277|g4502.t1 Fxyl277|g7669.t1 Fxyl563|g12113.t1 Fxyl563|g6308.t1 Fxyl659|g1069.t1 Fxyl659|g14255.t1 Fxyl674|g14110.t1 Fxyl674|g5724.t1 Fxyl908|g11766.t1 Fxyl908|g7914.t1 Valf|XP_002999841.1 Valf|XP_003009525.1 Vdah|XP_009650480.1 Vdah|XP_009657475.1
OG0000417: Ffuj|XP_023433953.1 Fgra|XP_011325673.1 Fman|CVL05864.1 Foly|XP_018251002.1 Foly|XP_018251003.1 Foly|XP_018251004.1 Foxy|EMT73107 Fpro|XP_031081921.1 Fsol|NechaP80173 Fudu|g11782.t1 Fver|XP_018758945.1 Fver|XP_018758946.1 Fver|XP_018758947.1 Fver|XP_018758948.1 Fver|XP_018758949.1 Fver|XP_018758950.1 Fver|XP_018758951.1 Fver|XP_018758952.1 Fver|XP_018758953.1 Fver|XP_018758954.1 Fver|XP_018758955.1 Fver|XP_018758956.1 Fver|XP_018758957.1 Fver|XP_018758958.1 Fxyl254|g3435.t1 Fxyl277|g7615.t1 Fxyl563|g877.t1 Fxyl659|g11205.t1 Fxyl674|g3366.t1 Fxyl908|g1904.t1 Valf|XP_003006048.1 Vdah|XP_009648411.1
OG0000418: Ffuj|XP_023434141.1 Ffuj|XP_023434216.1 Ffuj|XP_023435390.1 Fgra|XP_011317991.1 Fgra|XP_011322176.1 Fman|CVK96792.1 Fman|CVK96854.1 Fman|CVK98202.1 Foly|XP_018239208.1 Foly|XP_018253003.1 Foxy|EMT62643 Foxy|EMT66134 Foxy|EMT66135 Foxy|EMT74105 Fpro|XP_031086658.1 Fpro|XP_031086718.1 Fpro|XP_031088751.1 Fsol|NechaP91440 Fudu|g1604.t1 Fudu|g5984.t1 Fver|XP_018750693.1 Fver|XP_018753691.1 Fver|XP_018758552.1 Fver|XP_018761488.1 Fver|XP_018761489.1 Fxyl277|g5296.t1 Fxyl563|g12176.t1 Fxyl659|g6302.t1 Fxyl674|g4783.t1 Fxyl908|g3306.t1 Valf|XP_003007056.1 Vdah|XP_009656426.1
OG0000419: Ffuj|XP_023434541.1 Ffuj|XP_023436126.1 Fgra|XP_011321236.1 Fman|CVK97430.1 Fman|CVK98448.1 Foly|XP_018236315.1 Foly|XP_018253249.1 Foxy|EMT62461 Foxy|EMT66502 Foxy|EMT74565 Fpro|XP_031087083.1 Fpro|XP_031088916.1 Fsol|NechaP53725 Fsol|NechaP71324 Fudu|g1257.t1 Fudu|g6132.t1 Fver|XP_018753163.1 Fver|XP_018758764.1 Fxyl254|g10522.t1 Fxyl254|g5748.t1 Fxyl277|g2388.t1 Fxyl277|g6600.t1 Fxyl563|g13066.t1 Fxyl563|g14512.t1 Fxyl659|g5909.t1 Fxyl659|g9880.t1 Fxyl674|g8640.t1 Fxyl674|g9915.t1 Fxyl908|g1003.t1 Fxyl908|g8775.t1 Valf|XP_003002253.1 Vdah|XP_009656838.1
OG0000420: Ffuj|XP_023434631.1 Ffuj|XP_023436552.1 Fgra|XP_011322992.1 Fgra|XP_011327424.1 Fman|CVK95250.1 Fman|CVK97569.1 Foly|XP_018238505.1 Foly|XP_018246924.1 Foxy|EMT66608 Foxy|EMT71052 Fpro|XP_031084834.1 Fpro|XP_031087167.1 Fsol|NechaP44627 Fsol|NechaP49897 Fudu|g1167.t1 Fudu|g3568.t1 Fver|XP_018755503.1 Fver|XP_018762414.1 Fxyl254|g4713.t1 Fxyl254|g5815.t1 Fxyl277|g272.t1 Fxyl277|g7247.t1 Fxyl563|g297.t1 Fxyl563|g4876.t1 Fxyl659|g2266.t1 Fxyl659|g6634.t1 Fxyl674|g12160.t1 Fxyl674|g8799.t1 Fxyl908|g2548.t1 Fxyl908|g639.t1 Valf|XP_003001526.1 Vdah|XP_009655913.1
OG0000421: Ffuj|XP_023435225.1 Fgra|XP_011328279.1 Fman|CVL04679.1 Fman|CVL04680.1 Foxy|EMT65821 Fpro|XP_031088556.1 Fsol|NechaP36093 Fsol|NechaP50281 Fudu|g6480.t1 Fudu|g6481.t1 Fver|XP_018757312.1 Fxyl254|g8796.t1 Fxyl254|g8797.t1 Fxyl254|g8798.t1 Fxyl277|g14528.t1 Fxyl277|g14529.t1 Fxyl563|g5679.t1 Fxyl563|g5680.t1 Fxyl563|g5681.t1 Fxyl659|g12627.t1 Fxyl659|g12628.t1 Fxyl674|g12722.t1 Fxyl674|g12723.t1 Fxyl674|g12724.t1 Fxyl908|g614.t1 Fxyl908|g615.t1 Fxyl908|g616.t1 Valf|XP_003003133.1 Valf|XP_003004992.1 Valf|XP_003005077.1 Vdah|XP_009648891.1 Vdah|XP_009648966.1
OG0000422: Ffuj|XP_023435320.1 Fgra|XP_011320974.1 Fgra|XP_011325262.1 Fman|CVK85683.1 Fman|CVK98089.1 Foly|XP_018252217.1 Foly|XP_018252928.1 Foxy|EMT62704 Foxy|EMT67762 Fpro|XP_031078338.1 Fpro|XP_031088677.1 Fsol|NechaP63216 Fudu|g5908.t1 Fudu|g8348.t1 Fver|XP_018758469.1 Fver|XP_018760359.1 Fxyl254|g12736.t1 Fxyl254|g3851.t1 Fxyl277|g12766.t1 Fxyl277|g5371.t1 Fxyl563|g1045.t1 Fxyl563|g9905.t1 Fxyl659|g4247.t1 Fxyl659|g7428.t1 Fxyl674|g4377.t1 Fxyl674|g5874.t1 Fxyl908|g11618.t1 Fxyl908|g2600.t1 Valf|XP_003001081.1 Valf|XP_003007999.1 Vdah|XP_009651602.1 Vdah|XP_009657211.1
OG0000423: Ffuj|XP_023435412.1 Fgra|XP_011322609.1 Fman|CVK87722.1 Fman|CVK98242.1 Fman|CVL03748.1 Foly|XP_018253029.1 Foxy|EMT62620 Foxy|EMT62981 Fpro|XP_031088775.1 Fsol|NechaP49603 Fsol|NechaP88717 Fsol|NechaP95076 Fudu|g3847.t1 Fudu|g6004.t1 Fudu|g6816.t1 Fver|XP_018758577.1 Fxyl254|g3941.t1 Fxyl254|g8430.t1 Fxyl277|g8639.t1 Fxyl277|g8885.t1 Fxyl563|g7468.t1 Fxyl563|g9405.t1 Fxyl659|g1754.t1 Fxyl659|g3549.t1 Fxyl674|g12217.t1 Fxyl674|g13903.t1 Fxyl908|g2666.t1 Fxyl908|g3928.t1 Valf|XP_003006959.1 Valf|XP_003006960.1 Vdah|XP_009652385.1 Vdah|XP_009652953.1
OG0000424: Ffuj|XP_023435499.1 Ffuj|XP_023435500.1 Fgra|XP_011321289.1 Fgra|XP_011321290.1 Fman|CVK98498.1 Fman|CVK98499.1 Foly|XP_018253350.1 Foly|XP_018253351.1 Foly|XP_018253352.1 Foly|XP_018253353.1 Foly|XP_018253354.1 Foly|XP_018253355.1 Foxy|EMT62397 Foxy|EMT62398 Fpro|XP_031088968.1 Fpro|XP_031088969.1 Fsol|NechaP106321 Fsol|NechaP95694 Fudu|g6175.t1 Fver|XP_018758852.1 Fver|XP_018758853.1 Fver|XP_018758854.1 Fxyl254|g1637.t1 Fxyl277|g1712.t1 Fxyl563|g1887.t1 Fxyl659|g10349.t1 Fxyl674|g4169.t1 Fxyl908|g10529.t1 Valf|XP_003005702.1 Valf|XP_003005704.1 Vdah|XP_009648069.1 Vdah|XP_009648071.1
OG0000425: Ffuj|XP_023435926.1 Ffuj|XP_023436702.1 Fgra|XP_011315586.1 Fgra|XP_011321994.1 Fman|CVK95523.1 Fman|CVL04913.1 Foly|XP_018247125.1 Foly|XP_018250115.1 Foly|XP_018250116.1 Foxy|EMT65671 Foxy|EMT71208 Fpro|XP_031084989.1 Fpro|XP_031088376.1 Fsol|NechaP45623 Fudu|g3728.t1 Fudu|g6614.t1 Fver|XP_018755336.1 Fver|XP_018757146.1 Fxyl254|g11415.t1 Fxyl254|g14368.t1 Fxyl277|g10854.t1 Fxyl277|g4258.t1 Fxyl563|g12226.t1 Fxyl563|g93.t1 Fxyl659|g12698.t1 Fxyl659|g2851.t1 Fxyl674|g10281.t1 Fxyl674|g9778.t1 Fxyl908|g6385.t1 Fxyl908|g8313.t1 Valf|XP_003008429.1 Vdah|XP_009658419.1
OG0000426: Ffuj|XP_023437117.1 Fgra|XP_011319693.1 Fman|CVK96113.1 Fman|CVL02488.1 Foly|XP_018247659.1 Foly|XP_018248747.1 Foly|XP_018256230.1 Foxy|EMT71653 Foxy|EMT73477 Foxy|EMT73889 Fpro|XP_031076445.1 Fpro|XP_031085435.1 Fpro|XP_031090300.1 Fsol|NechaP44783 Fudu|g12238.t1 Fudu|g3261.t1 Fudu|g4105.t1 Fver|XP_018754853.1 Fxyl254|g8649.t1 Fxyl254|g9649.t1 Fxyl254|g9762.t1 Fxyl277|g10230.t1 Fxyl277|g11907.t1 Fxyl277|g13090.t1 Fxyl563|g10195.t1 Fxyl563|g8321.t1 Fxyl659|g5003.t1 Fxyl659|g8221.t1 Fxyl674|g2362.t1 Fxyl674|g2363.t1 Fxyl908|g13579.t1 Fxyl908|g13645.t1
OG0000427: Ffuj|XP_023437437.1 Ffuj|XP_023437568.1 Fgra|XP_011321869.1 Fgra|XP_011322333.1 Fman|CVL04218.1 Fman|CVL07668.1 Foly|XP_018250945.1 Foly|XP_018257727.1 Foxy|EMT69167 Foxy|EMT69551 Fpro|XP_031086108.1 Fpro|XP_031086250.1 Fsol|NechaP45251 Fsol|NechaP97553 Fudu|g10479.t1 Fudu|g14678.t1 Fver|XP_018758319.1 Fver|XP_018760988.1 Fxyl254|g13483.t1 Fxyl254|g5547.t1 Fxyl277|g7325.t1 Fxyl277|g9491.t1 Fxyl563|g6609.t1 Fxyl563|g8612.t1 Fxyl659|g11514.t1 Fxyl659|g4931.t1 Fxyl674|g13496.t1 Fxyl674|g3138.t1 Fxyl908|g13238.t1 Fxyl908|g1564.t1 Valf|XP_003001568.1 Vdah|XP_009655954.1
OG0000428: Ffuj|XP_023437843.1 Fgra|XP_011322689.1 Fman|CVK91902.1 Fman|CVL03817.1 Foly|XP_018239533.1 Foly|XP_018244442.1 Foly|XP_018250578.1 Foxy|EMT68868 Foxy|EMT69370 Fpro|XP_031076484.1 Fpro|XP_031084445.1 Fpro|XP_031085812.1 Fsol|NechaP39362 Fsol|NechaP41325 Fsol|NechaP52281 Fsol|NechaP83485 Fsol|NechaP95379 Fudu|g14391.t1 Fver|XP_018757997.1 Fxyl254|g9881.t1 Fxyl277|g6855.t1 Fxyl563|g10223.t1 Fxyl563|g9815.t1 Fxyl659|g3106.t1 Fxyl659|g5446.t1 Fxyl674|g14206.t1 Fxyl674|g1792.t1 Fxyl908|g13109.t1 Fxyl908|g7838.t1 Valf|XP_003004614.1 Valf|XP_003007761.1 Vdah|XP_009654864.1
OG0000429: Fman|CVL09058.1 Fman|CVL09325.1 Fpro|XP_031078278.1 Fsol|NechaP18627 Fudu|g2951.t1 Fudu|g3037.t1 Fudu|g3038.t1 Fudu|g5797.t1 Fudu|g8225.t1 Fxyl254|g3284.t1 Fxyl254|g7048.t1 Fxyl277|g14045.t1 Fxyl277|g8769.t1 Fxyl277|g929.t1 Fxyl563|g12209.t1 Fxyl563|g13559.t1 Fxyl563|g3156.t1 Fxyl563|g3447.t1 Fxyl659|g10040.t1 Fxyl659|g2338.t1 Fxyl659|g736.t1 Fxyl674|g12591.t1 Fxyl674|g5157.t1 Fxyl674|g6218.t1 Fxyl674|g6219.t1 Fxyl674|g6265.t1 Fxyl908|g2340.t1 Fxyl908|g7151.t1 Fxyl908|g8358.t1 Fxyl908|g9503.t1 Vdah|XP_009651316.1 Vdah|XP_009652357.1
OG0000430: Ffuj|XP_023423652.1 Ffuj|XP_023434085.1 Fgra|XP_011317545.1 Fgra|XP_011320823.1 Fman|CVK96714.1 Fman|CVL02667.1 Foly|XP_018239294.1 Foly|XP_018248926.1 Foxy|EMT72554 Fpro|XP_031076288.1 Fpro|XP_031086611.1 Fsol|NechaP48372 Fsol|NechaP89608 Fudu|g12395.t1 Fudu|g1750.t1 Fver|XP_018753821.1 Fver|XP_018756857.1 Fxyl254|g11239.t1 Fxyl254|g14246.t1 Fxyl277|g5547.t1 Fxyl277|g6188.t1 Fxyl563|g5231.t1 Fxyl563|g8784.t1 Fxyl659|g10229.t1 Fxyl659|g2017.t1 Fxyl674|g13147.t1 Fxyl674|g294.t1 Fxyl908|g27.t1 Fxyl908|g4363.t1 Valf|XP_003006564.1 Vdah|XP_009652000.1
OG0000431: Ffuj|XP_023423703.1 Fgra|XP_011317498.1 Fman|CVL02733.1 Foly|XP_018248997.1 Foly|XP_018248998.1 Foly|XP_018248999.1 Foly|XP_018249000.1 Foly|XP_018249001.1 Foly|XP_018249002.1 Foly|XP_018249003.1 Foly|XP_018249004.1 Foly|XP_018249005.1 Foly|XP_018249006.1 Foly|XP_018249007.1 Foxy|EMT64737 Fpro|XP_031076235.1 Fsol|NechaP65106 Fudu|g12445.t1 Fver|XP_018756775.1 Fver|XP_018756776.1 Fver|XP_018756777.1 Fver|XP_018756778.1 Fver|XP_018756779.1 Fxyl254|g7909.t1 Fxyl277|g3443.t1 Fxyl563|g1093.t1 Fxyl659|g12797.t1 Fxyl674|g9224.t1 Fxyl908|g8089.t1 Valf|XP_003000566.1 Vdah|XP_009654411.1
OG0000432: Ffuj|XP_023424151.1 Ffuj|XP_023435207.1 Fgra|XP_011316995.1 Fman|CVK83128.1 Fman|CVK97888.1 Foly|XP_018231857.1 Foly|XP_018231858.1 Foxy|EMT62325 Foxy|EMT72469 Fpro|XP_031075743.1 Fpro|XP_031088534.1 Fsol|NechaP103075 Fsol|NechaP47695 Fsol|NechaP80963 Fudu|g12921.t1 Fver|XP_018744153.1 Fver|XP_018747543.1 Fxyl254|g4327.t1 Fxyl254|g7217.t1 Fxyl277|g10150.t1 Fxyl277|g13623.t1 Fxyl563|g11092.t1 Fxyl563|g12155.t1 Fxyl659|g14198.t1 Fxyl659|g1985.t1 Fxyl674|g2059.t1 Fxyl674|g6746.t1 Fxyl908|g10579.t1 Fxyl908|g1274.t1 Valf|XP_003001455.1 Vdah|XP_009655837.1
OG0000433: Ffuj|XP_023424899.1 Fgra|XP_011316350.1 Fman|CVK84462.1 Foly|XP_018233432.1 Foly|XP_018233433.1 Foly|XP_018233434.1 Foly|XP_018233435.1 Foly|XP_018233436.1 Foly|XP_018254442.1 Foly|XP_018254726.1 Foly|XP_018254728.1 Foly|XP_018254742.1 Foxy|EMT61419 Fpro|XP_031074918.1 Fpro|XP_031090282.1 Fsol|NechaP90349 Fudu|g13701.t1 Fver|XP_018742754.1 Fver|XP_018742755.1 Fver|XP_018742756.1 Fver|XP_018742757.1 Fver|XP_018742758.1 Fver|XP_018742759.1 Fxyl254|g4066.t1 Fxyl277|g4720.t1 Fxyl563|g1940.t1 Fxyl659|g10312.t1 Fxyl674|g8203.t1 Fxyl908|g813.t1 Valf|XP_003002802.1 Vdah|XP_009657386.1
OG0000434: Ffuj|XP_023425049.1 Ffuj|XP_023434739.1 Fgra|XP_011325901.1 Fman|CVK84729.1 Fman|CVK97716.1 Foly|XP_018233723.1 Foly|XP_018252783.1 Foxy|EMT61237 Foxy|EMT67287 Fpro|XP_031074742.1 Fpro|XP_031087287.1 Fsol|NechaP44660 Fsol|NechaP90426 Fudu|g13863.t1 Fudu|g8763.t1 Fver|XP_018742467.1 Fver|XP_018762290.1 Fxyl254|g6178.t1 Fxyl254|g8232.t1 Fxyl277|g6701.t1 Fxyl277|g8353.t1 Fxyl563|g12497.t1 Fxyl563|g1250.t1 Fxyl659|g13428.t1 Fxyl659|g4068.t1 Fxyl674|g12435.t1 Fxyl674|g9149.t1 Fxyl908|g12060.t1 Fxyl908|g6653.t1 Valf|XP_003001368.1 Vdah|XP_009655749.1
OG0000435: Ffuj|XP_023425374.1 Ffuj|XP_023426924.1 Ffuj|XP_023427262.1 Fgra|XP_011320956.1 Fgra|XP_011323363.1 Fgra|XP_011328737.1 Fman|CVK85085.1 Foly|XP_018241197.1 Foxy|EMT71847 Fpro|XP_031074381.1 Fpro|XP_031076684.1 Fsol|NechaP35981 Fsol|NechaP36311 Fsol|NechaP55084 Fsol|NechaP86865 Fudu|g2177.t1 Fver|XP_018742038.1 Fver|XP_018747714.1 Fxyl254|g2511.t1 Fxyl254|g8047.t1 Fxyl277|g2227.t1 Fxyl277|g6327.t1 Fxyl563|g4743.t1 Fxyl563|g7987.t1 Fxyl659|g4256.t1 Fxyl659|g4345.t1 Fxyl674|g1682.t1 Fxyl674|g2838.t1 Fxyl908|g2164.t1 Fxyl908|g5080.t1 Valf|XP_003002047.1
OG0000436: Ffuj|XP_023425535.1 Ffuj|XP_023436974.1 Fgra|XP_011321665.1 Fman|CVL05408.1 Foly|XP_018233751.1 Foxy|EMT61220 Fpro|XP_031074877.1 Fpro|XP_031085283.1 Fsol|NechaP90471 Fudu|g3998.t1 Fudu|g7783.t1 Fver|XP_018755016.1 Fver|XP_018759385.1 Fver|XP_018759386.1 Fver|XP_018759387.1 Fxyl254|g13898.t1 Fxyl254|g2565.t1 Fxyl277|g13678.t1 Fxyl277|g14460.t1 Fxyl563|g1597.t1 Fxyl563|g5176.t1 Fxyl659|g1815.t1 Fxyl659|g8388.t1 Fxyl674|g12981.t1 Fxyl674|g9582.t1 Fxyl908|g12461.t1 Fxyl908|g250.t1 Valf|XP_003002831.1 Valf|XP_003006091.1 Vdah|XP_009648456.1 Vdah|XP_009657419.1
OG0000437: Ffuj|XP_023425656.1 Ffuj|XP_023427031.1 Fgra|XP_011323278.1 Fman|CVK94490.1 Fman|CVK99236.1 Foly|XP_018241098.1 Foly|XP_018245798.1 Foxy|EMT60966 Foxy|EMT62714 Foxy|EMT72489 Fpro|XP_031076595.1 Fpro|XP_031078126.1 Fsol|NechaP85350 Fudu|g4266.t1 Fudu|g5693.t1 Fver|XP_018747571.1 Fver|XP_018751060.1 Fxyl254|g12670.t1 Fxyl254|g5021.t1 Fxyl277|g13301.t1 Fxyl277|g14595.t1 Fxyl563|g423.t1 Fxyl563|g852.t1 Fxyl659|g4503.t1 Fxyl659|g6961.t1 Fxyl674|g2689.t1 Fxyl674|g8843.t1 Fxyl908|g3497.t1 Fxyl908|g7496.t1 Valf|XP_003002193.1 Vdah|XP_009653971.1
OG0000438: Ffuj|XP_023425694.1 Ffuj|XP_023427351.1 Fgra|XP_011324340.1 Fgra|XP_011327384.1 Fman|CVK99302.1 Fman|CVL06304.1 Foly|XP_018245748.1 Foly|XP_018255205.1 Foly|XP_018256277.1 Foxy|EMT60928 Foxy|EMT72726 Foxy|EMT73935 Fpro|XP_031078091.1 Fpro|XP_031089241.1 Fsol|NechaP33373 Fsol|NechaP55359 Fudu|g3310.t1 Fudu|g5656.t1 Fudu|g6822.t1 Fver|XP_018751104.1 Fver|XP_018760542.1 Fxyl254|g1214.t1 Fxyl254|g8434.t1 Fxyl277|g5139.t1 Fxyl277|g8889.t1 Fxyl563|g9401.t1 Fxyl659|g14588.t1 Fxyl659|g1758.t1 Fxyl674|g13578.t1 Fxyl674|g8266.t1 Fxyl908|g3932.t1
OG0000439: Ffuj|XP_023426216.1 Ffuj|XP_023436646.1 Fgra|XP_011322047.1 Fman|CVK95421.1 Fman|CVL00098.1 Foly|XP_018244845.1 Foly|XP_018244846.1 Foly|XP_018247044.1 Foxy|EMT71143 Fpro|XP_031077502.1 Fpro|XP_031084928.1 Fsol|NechaP33093 Fsol|NechaP87410 Fudu|g3670.t1 Fudu|g5116.t1 Fver|XP_018751952.1 Fver|XP_018755406.1 Fxyl254|g11196.t1 Fxyl277|g8258.t1 Fxyl563|g2280.t1 Fxyl563|g2623.t1 Fxyl659|g12556.t1 Fxyl659|g2181.t1 Fxyl674|g12295.t1 Fxyl674|g12844.t1 Fxyl908|g4596.t1 Fxyl908|g7733.t1 Valf|XP_003000071.1 Valf|XP_003003475.1 Vdah|XP_009655242.1 Vdah|XP_009656781.1
OG0000440: Ffuj|XP_023426232.1 Ffuj|XP_023426776.1 Fgra|XP_011328416.1 Fman|CVK94029.1 Fman|CVL00138.1 Foly|XP_018241424.1 Foly|XP_018244806.1 Foxy|EMT60292 Fpro|XP_031076878.1 Fpro|XP_031077480.1 Fsol|NechaP103269 Fsol|NechaP33612 Fsol|NechaP86442 Fudu|g4531.t1 Fudu|g5095.t1 Fver|XP_018747900.1 Fver|XP_018751990.1 Fxyl254|g11177.t1 Fxyl254|g11462.t1 Fxyl277|g13562.t1 Fxyl277|g8278.t1 Fxyl563|g2602.t1 Fxyl563|g3662.t1 Fxyl659|g1471.t1 Fxyl659|g785.t1 Fxyl674|g12274.t1 Fxyl674|g13556.t1 Fxyl908|g6797.t1 Fxyl908|g6952.t1 Valf|XP_003000450.1 Vdah|XP_009653667.1
OG0000441: Ffuj|XP_023426471.1 Ffuj|XP_023433042.1 Fgra|XP_011328848.1 Fman|CVK93604.1 Fman|CVL00553.1 Foly|XP_018241940.1 Foly|XP_018246044.1 Foxy|EMT69828 Fpro|XP_031077206.1 Fpro|XP_031081368.1 Fsol|NechaP83360 Fsol|NechaP91296 Fudu|g11265.t1 Fudu|g4854.t1 Fver|XP_018748345.1 Fver|XP_018748346.1 Fver|XP_018752215.1 Fxyl254|g11881.t1 Fxyl254|g11982.t1 Fxyl277|g1964.t1 Fxyl277|g3654.t1 Fxyl563|g5095.t1 Fxyl563|g6035.t1 Fxyl659|g2595.t1 Fxyl659|g9958.t1 Fxyl674|g3201.t1 Fxyl674|g4903.t1 Fxyl908|g1481.t1 Fxyl908|g2315.t1 Valf|XP_003001927.1 Vdah|XP_009649638.1
OG0000442: Ffuj|XP_023426665.1 Fgra|XP_011328548.1 Fman|CVK93842.1 Foly|XP_018241602.1 Foly|XP_018241603.1 Foly|XP_018241604.1 Foly|XP_018241605.1 Foly|XP_018241606.1 Foly|XP_018241607.1 Fpro|XP_031077005.1 Fsol|NechaP32791 Fudu|g4647.t1 Fudu|g4647.t2 Fver|XP_018748081.1 Fver|XP_018748082.1 Fver|XP_018748083.1 Fver|XP_018748084.1 Fxyl254|g5189.t1 Fxyl254|g5189.t2 Fxyl277|g1311.t1 Fxyl277|g1311.t2 Fxyl563|g8756.t1 Fxyl563|g8756.t2 Fxyl659|g10366.t1 Fxyl659|g10366.t2 Fxyl674|g11540.t1 Fxyl674|g11540.t2 Fxyl908|g14493.t1 Fxyl908|g14493.t2 Valf|XP_003001618.1 Vdah|XP_009650634.1
OG0000443: Ffuj|XP_023426838.1 Ffuj|XP_023429718.1 Fgra|XP_011318160.1 Fgra|XP_011328590.1 Fman|CVK86477.1 Fman|CVK94158.1 Foly|XP_018238279.1 Foly|XP_018241320.1 Foxy|EMT67034 Fpro|XP_031076800.1 Fpro|XP_031078866.1 Fsol|NechaP45269 Fsol|NechaP96610 Fudu|g4460.t1 Fudu|g975.t1 Fver|XP_018747818.1 Fver|XP_018759812.1 Fxyl254|g2887.t1 Fxyl254|g5530.t1 Fxyl277|g10673.t1 Fxyl277|g5461.t1 Fxyl563|g6071.t1 Fxyl563|g6812.t1 Fxyl659|g11392.t1 Fxyl659|g128.t1 Fxyl674|g11385.t1 Fxyl674|g5261.t1 Fxyl908|g12383.t1 Fxyl908|g9070.t1 Valf|XP_003004190.1 Vdah|XP_009654154.1
OG0000444: Ffuj|XP_023427773.1 Ffuj|XP_023427774.1 Fgra|XP_011326907.1 Fgra|XP_011326908.1 Fman|CVK89599.1 Fman|CVK89600.1 Foly|XP_018234446.1 Foly|XP_018234447.1 Foly|XP_018234448.1 Foxy|EMT65157 Foxy|EMT65158 Fpro|XP_031080105.1 Fpro|XP_031080106.1 Fsol|NechaP49584 Fsol|NechaP63517 Fudu|g7252.t1 Fudu|g7253.t1 Fver|XP_018754236.1 Fver|XP_018754237.1 Fver|XP_018754238.1 Fver|XP_018754239.1 Fxyl254|g3891.t1 Fxyl277|g4073.t1 Fxyl563|g891.t1 Fxyl659|g425.t1 Fxyl674|g1013.t1 Fxyl908|g8829.t1 Valf|XP_003006158.1 Valf|XP_003006159.1 Vdah|XP_009648516.1 Vdah|XP_009648517.1
OG0000445: Ffuj|XP_023428107.1 Fgra|XP_011326506.1 Fman|CVK89006.1 Foly|XP_018235161.1 Foxy|EMT63815 Fpro|XP_031080482.1 Fsol|NechaP68400 Fudu|g7623.t1 Fver|XP_018750016.1 Fver|XP_018750017.1 Fver|XP_018750018.1 Fver|XP_018750019.1 Fver|XP_018750020.1 Fver|XP_018750021.1 Fver|XP_018750022.1 Fver|XP_018750023.1 Fver|XP_018750024.1 Fver|XP_018750025.1 Fver|XP_018750026.1 Fver|XP_018750027.1 Fver|XP_018750028.1 Fver|XP_018750029.1 Fver|XP_018750030.1 Fxyl254|g11666.t1 Fxyl277|g5919.t1 Fxyl563|g12248.t1 Fxyl659|g6986.t1 Fxyl674|g486.t1 Fxyl908|g5545.t1 Valf|XP_003003180.1 Vdah|XP_009653497.1
OG0000446: Ffuj|XP_023428244.1 Fgra|XP_011327037.1 Fman|CVK88768.1 Foly|XP_018235453.1 Foly|XP_018235454.1 Foly|XP_018235455.1 Foly|XP_018235456.1 Foly|XP_018235457.1 Foly|XP_018235458.1 Foly|XP_018235459.1 Foly|XP_018235460.1 Foxy|EMT63972 Fpro|XP_031080630.1 Fsol|NechaP79294 Fudu|g7770.t1 Fver|XP_018750284.1 Fver|XP_018750285.1 Fver|XP_018750286.1 Fver|XP_018750287.1 Fver|XP_018750288.1 Fver|XP_018750289.1 Fver|XP_018750290.1 Fver|XP_018750291.1 Fxyl254|g10604.t1 Fxyl277|g14473.t1 Fxyl563|g5189.t1 Fxyl659|g1802.t1 Fxyl674|g12994.t1 Fxyl908|g263.t1 Valf|XP_003001134.1 Vdah|XP_009657267.1
OG0000447: Ffuj|XP_023428464.1 Ffuj|XP_023434636.1 Fgra|XP_011326210.1 Fgra|XP_011327420.1 Fman|CVK88338.1 Fman|CVK97579.1 Foly|XP_018235894.1 Foly|XP_018235895.1 Foly|XP_018238512.1 Foxy|EMT64235 Foxy|EMT66603 Fpro|XP_031080884.1 Fpro|XP_031087173.1 Fsol|NechaP39473 Fsol|NechaP54903 Fudu|g1162.t1 Fudu|g8015.t1 Fver|XP_018750679.1 Fver|XP_018762409.1 Fxyl254|g4708.t1 Fxyl254|g6732.t1 Fxyl277|g267.t1 Fxyl277|g7965.t1 Fxyl563|g4880.t1 Fxyl563|g4946.t1 Fxyl659|g2664.t1 Fxyl659|g6639.t1 Fxyl674|g1698.t1 Fxyl674|g842.t1 Fxyl908|g419.t1 Fxyl908|g643.t1
OG0000448: Ffuj|XP_023428540.1 Ffuj|XP_023437850.1 Fgra|XP_011322686.1 Fgra|XP_011326131.1 Fman|CVK88228.1 Fman|CVL03798.1 Foly|XP_018236019.1 Foly|XP_018250569.1 Foxy|EMT64321 Foxy|EMT68859 Fpro|XP_031080967.1 Fpro|XP_031085804.1 Fsol|NechaP52249 Fsol|NechaP93081 Fudu|g14382.t1 Fudu|g8105.t1 Fver|XP_018750805.1 Fver|XP_018757989.1 Fxyl254|g5298.t1 Fxyl254|g9890.t1 Fxyl277|g6822.t1 Fxyl277|g6865.t1 Fxyl563|g10006.t1 Fxyl563|g4255.t1 Fxyl659|g205.t1 Fxyl659|g5437.t1 Fxyl674|g14197.t1 Fxyl674|g910.t1 Fxyl908|g14078.t1 Fxyl908|g5210.t1 Vdah|XP_009658263.1
OG0000449: Ffuj|XP_023428577.1 Ffuj|XP_023437615.1 Fgra|XP_011315771.1 Fman|CVK88189.1 Fman|CVL04164.1 Foly|XP_018236075.1 Foly|XP_018250667.1 Foxy|EMT64366 Foxy|EMT68936 Fpro|XP_031081007.1 Fpro|XP_031086057.1 Fsol|NechaP25501 Fsol|NechaP46137 Fudu|g14461.t1 Fudu|g8147.t1 Fver|XP_018750854.1 Fver|XP_018758098.1 Fxyl254|g10692.t1 Fxyl254|g6512.t1 Fxyl277|g1189.t1 Fxyl277|g2786.t1 Fxyl563|g1716.t1 Fxyl563|g3960.t1 Fxyl659|g3972.t1 Fxyl659|g5161.t1 Fxyl674|g8433.t1 Fxyl674|g9201.t1 Fxyl908|g10585.t1 Fxyl908|g9688.t1 Valf|XP_003007492.1 Vdah|XP_009656193.1
OG0000450: Ffuj|XP_023429307.1 Ffuj|XP_023437315.1 Fgra|XP_011323689.1 Fman|CVK86915.1 Fman|CVL07543.1 Foly|XP_018243809.1 Foly|XP_018243810.1 Foly|XP_018243811.1 Foxy|EMT68452 Fpro|XP_031079278.1 Fpro|XP_031086369.1 Fsol|NechaP92562 Fudu|g582.t1 Fver|XP_018749516.1 Fver|XP_018749517.1 Fver|XP_018749518.1 Fver|XP_018761102.1 Fxyl254|g13191.t1 Fxyl254|g1556.t1 Fxyl277|g13985.t1 Fxyl277|g14559.t1 Fxyl563|g5428.t1 Fxyl563|g750.t1 Fxyl659|g4483.t1 Fxyl659|g9014.t1 Fxyl674|g1648.t1 Fxyl674|g5854.t1 Fxyl908|g1552.t1 Fxyl908|g58.t1 Valf|XP_003004470.1 Vdah|XP_009654724.1
OG0000451: Ffuj|XP_023429776.1 Ffuj|XP_023429971.1 Ffuj|XP_023433036.1 Fgra|XP_011315641.1 Fgra|XP_011325882.1 Fman|CVK86389.1 Fman|CVL00542.1 Foly|XP_018238384.1 Foly|XP_018246035.1 Foxy|EMT66648 Foxy|EMT67130 Foxy|EMT69823 Fpro|XP_031078715.1 Fpro|XP_031078775.1 Fpro|XP_031081361.1 Fsol|NechaP29975 Fsol|NechaP54453 Fsol|NechaP80653 Fsol|NechaP98426 Fudu|g1072.t1 Fudu|g11260.t1 Fver|XP_018752183.1 Fver|XP_018759652.1 Fver|XP_018759718.1 Fxyl254|g12612.t1 Fxyl277|g12440.t1 Fxyl563|g8639.t1 Fxyl659|g4370.t1 Fxyl674|g4014.t1 Fxyl908|g10830.t1 Fxyl908|g1476.t1
OG0000452: Ffuj|XP_023429802.1 Ffuj|XP_023435013.1 Fgra|XP_011318714.1 Fman|CVK86338.1 Fman|CVL06867.1 Foly|XP_018238425.1 Foly|XP_018254280.1 Foxy|EMT67166 Foxy|EMT72103 Fpro|XP_031078741.1 Fpro|XP_031089574.1 Fsol|NechaP43284 Fudu|g1097.t1 Fudu|g9004.t1 Fver|XP_018759684.1 Fver|XP_018761695.1 Fxyl254|g12568.t1 Fxyl254|g9674.t1 Fxyl277|g14772.t1 Fxyl277|g3096.t1 Fxyl563|g4971.t1 Fxyl563|g6591.t1 Fxyl659|g4638.t1 Fxyl659|g8977.t1 Fxyl674|g3655.t1 Fxyl674|g6411.t1 Fxyl908|g1173.t1 Fxyl908|g4064.t1 Valf|XP_003002864.1 Valf|XP_003007762.1 Vdah|XP_009652997.1
OG0000453: Ffuj|XP_023429819.1 Ffuj|XP_023434692.1 Fgra|XP_011325853.1 Fgra|XP_011325880.1 Fman|CVK86296.1 Fman|CVK97663.1 Foly|XP_018238457.1 Foly|XP_018252729.1 Foxy|EMT66649 Foxy|EMT67337 Fpro|XP_031078716.1 Fpro|XP_031087235.1 Fsol|NechaP21494 Fsol|NechaP22492 Fsol|NechaP3048 Fsol|NechaP42743 Fsol|NechaP55679 Fsol|NechaP77056 Fudu|g8714.t1 Fver|XP_018759653.1 Fver|XP_018762344.1 Fxyl254|g8938.t1 Fxyl277|g14338.t1 Fxyl563|g4285.t1 Fxyl659|g1592.t1 Fxyl674|g11735.t1 Fxyl908|g7590.t1 Valf|XP_003001670.1 Valf|XP_003007189.1 Vdah|XP_009650693.1 Vdah|XP_009656555.1
OG0000454: Ffuj|XP_023430048.1 Ffuj|XP_023432967.1 Fgra|XP_011328747.1 Fman|CVK91876.1 Fman|CVL00301.1 Fman|CVL00429.1 Foly|XP_018239525.1 Foly|XP_018245968.1 Foxy|EMT69378 Foxy|EMT73593 Fpro|XP_031077889.1 Fpro|XP_031081281.1 Fpro|XP_031084426.1 Fsol|NechaP42251 Fsol|NechaP70787 Fudu|g5471.t1 Fudu|g9103.t1 Fver|XP_018747464.1 Fver|XP_018752132.1 Fxyl254|g1938.t1 Fxyl277|g3965.t1 Fxyl563|g3276.t1 Fxyl659|g10342.t1 Fxyl659|g11826.t1 Fxyl674|g12675.t1 Fxyl674|g1821.t1 Fxyl908|g3545.t1 Valf|XP_003002174.1 Valf|XP_003006824.1 Vdah|XP_009652249.1 Vdah|XP_009653952.1
OG0000455: Ffuj|XP_023430124.1 Fman|CVL08633.1 Foly|XP_018239639.1 Foly|XP_018250349.1 Foly|XP_018255239.1 Foxy|EMT62969 Foxy|EMT74368 Fpro|XP_031084339.1 Fsol|NechaP32881 Fsol|NechaP44711 Fsol|NechaP81639 Fsol|NechaP97092 Fudu|g6853.t1 Fudu|g9733.t1 Fver|XP_018747379.1 Fver|XP_018757043.1 Fver|XP_018760373.1 Fver|XP_018760569.1 Fxyl254|g1225.t1 Fxyl254|g6246.t1 Fxyl277|g3920.t1 Fxyl277|g6995.t1 Fxyl563|g3296.t1 Fxyl659|g2375.t1 Fxyl659|g9287.t1 Fxyl674|g12153.t1 Fxyl674|g5937.t1 Fxyl908|g1202.t1 Fxyl908|g4536.t1 Valf|XP_003003961.1 Vdah|XP_009657896.1
OG0000456: Ffuj|XP_023430126.1 Ffuj|XP_023437741.1 Fman|CVL04014.1 Fman|CVL08629.1 Foly|XP_018239641.1 Foly|XP_018250738.1 Foxy|EMT62971 Foxy|EMT69012 Fpro|XP_031084337.1 Fpro|XP_031085886.1 Fsol|NechaP54309 Fsol|NechaP97276 Fudu|g14527.t1 Fudu|g9735.t1 Fudu|g9735.t2 Fver|XP_018747381.1 Fver|XP_018758252.1 Fxyl254|g13076.t1 Fxyl254|g6248.t1 Fxyl277|g14073.t1 Fxyl277|g3918.t1 Fxyl563|g3298.t1 Fxyl563|g8893.t1 Fxyl659|g9285.t1 Fxyl659|g9738.t1 Fxyl674|g12081.t1 Fxyl674|g5935.t1 Fxyl908|g4534.t1 Fxyl908|g9479.t1 Valf|XP_003009779.1 Vdah|XP_009650846.1
OG0000457: Ffuj|XP_023430365.1 Fgra|XP_011319359.1 Fman|CVK92271.1 Foly|XP_018239941.1 Foly|XP_018239942.1 Foly|XP_018239943.1 Foly|XP_018239944.1 Foly|XP_018239945.1 Foxy|EMT63196 Fpro|XP_031084064.1 Fsol|NechaP85686 Fudu|g9958.t1 Fver|XP_018747069.1 Fver|XP_018747070.1 Fver|XP_018747071.1 Fver|XP_018747072.1 Fver|XP_018747073.1 Fver|XP_018747074.1 Fver|XP_018747075.1 Fver|XP_018747076.1 Fver|XP_018747077.1 Fver|XP_018747078.1 Fver|XP_018747079.1 Fxyl254|g9777.t1 Fxyl277|g10503.t1 Fxyl563|g8140.t1 Fxyl659|g10783.t1 Fxyl674|g3993.t1 Fxyl908|g8554.t1 Valf|XP_003008881.1 Vdah|XP_009649843.1
OG0000458: Ffuj|XP_023430739.1 Ffuj|XP_023431989.1 Fgra|XP_011318308.1 Fgra|XP_011320440.1 Fman|CVK90486.1 Fman|CVK92807.1 Foly|XP_018237661.1 Foly|XP_018240693.1 Fpro|XP_031082607.1 Fpro|XP_031083632.1 Fudu|g10376.t1 Fudu|g2854.t1 Fver|XP_018745762.1 Fver|XP_018746428.1 Fver|XP_018746429.1 Fxyl254|g10641.t1 Fxyl254|g10971.t1 Fxyl277|g6948.t1 Fxyl277|g9122.t1 Fxyl563|g6065.t1 Fxyl563|g6832.t1 Fxyl659|g11170.t1 Fxyl659|g3319.t1 Fxyl674|g7729.t1 Fxyl674|g9403.t1 Fxyl908|g4955.t1 Fxyl908|g5633.t1 Valf|XP_003008599.1 Valf|XP_003009783.1 Vdah|XP_009650840.1 Vdah|XP_009651166.1
OG0000459: Ffuj|XP_023431176.1 Ffuj|XP_023431177.1 Fgra|XP_011318341.1 Fman|CVL02054.1 Fman|CVL02055.1 Foly|XP_018248537.1 Foly|XP_018248538.1 Foly|XP_018248539.1 Foly|XP_018248540.1 Foxy|EMT70529 Fpro|XP_031087780.1 Fpro|XP_031087781.1 Fsol|NechaP94674 Fudu|g11001.t1 Fudu|g11002.t1 Fver|XP_018756180.1 Fver|XP_018756181.1 Fxyl254|g7100.t1 Fxyl254|g7101.t1 Fxyl277|g7275.t1 Fxyl277|g7276.t1 Fxyl563|g5406.t1 Fxyl563|g5407.t1 Fxyl659|g2048.t1 Fxyl659|g3819.t1 Fxyl659|g9434.t1 Fxyl674|g7398.t1 Fxyl674|g7399.t1 Fxyl908|g5524.t1 Fxyl908|g5525.t1 Vdah|XP_009655446.1
OG0000460: Ffuj|XP_023431198.1 Ffuj|XP_023436516.1 Fgra|XP_011322146.1 Fgra|XP_011325285.1 Fman|CVK95183.1 Fman|CVL02075.1 Foly|XP_018246879.1 Foly|XP_018248786.1 Foxy|EMT64903 Foxy|EMT71011 Fpro|XP_031084795.1 Fpro|XP_031087803.1 Fsol|NechaP33112 Fudu|g11016.t1 Fudu|g8284.t1 Fver|XP_018756202.1 Fver|XP_018762199.1 Fxyl254|g2594.t1 Fxyl254|g7117.t1 Fxyl277|g4987.t1 Fxyl277|g5066.t1 Fxyl563|g5390.t1 Fxyl563|g7417.t1 Fxyl659|g13546.t1 Fxyl659|g6428.t1 Fxyl674|g10593.t1 Fxyl674|g3557.t1 Fxyl908|g156.t1 Fxyl908|g5541.t1 Valf|XP_003001666.1 Vdah|XP_009650687.1
OG0000461: Ffuj|XP_023431221.1 Ffuj|XP_023437732.1 Fgra|XP_011318318.1 Fman|CVL02100.1 Fman|CVL04032.1 Foly|XP_018248585.1 Foly|XP_018250756.1 Foly|XP_018254533.1 Foly|XP_018255711.1 Foxy|EMT69021 Foxy|EMT70490 Fpro|XP_031085877.1 Fpro|XP_031087830.1 Fsol|NechaP104867 Fudu|g11036.t1 Fudu|g14536.t1 Fver|XP_018756227.1 Fver|XP_018758243.1 Fxyl254|g3930.t1 Fxyl277|g1783.t1 Fxyl563|g3878.t1 Fxyl563|g8884.t1 Fxyl659|g5820.t1 Fxyl659|g9729.t1 Fxyl674|g12072.t1 Fxyl674|g9182.t1 Fxyl908|g11859.t1 Fxyl908|g9488.t1 Valf|XP_003000541.1 Valf|XP_003000719.1 Vdah|XP_009654569.1
OG0000462: Ffuj|XP_023431515.1 Fgra|XP_011319229.1 Fman|CVK92521.1 Foly|XP_018240243.1 Foly|XP_018240244.1 Foly|XP_018240245.1 Foly|XP_018240246.1 Foly|XP_018240247.1 Foly|XP_018240248.1 Foly|XP_018240249.1 Foly|XP_018240250.1 Foly|XP_018240251.1 Foxy|EMT63394 Foxy|EMT63395 Fpro|XP_031083880.1 Fsol|NechaP80262 Fudu|g10146.t1 Fver|XP_018746796.1 Fver|XP_018746797.1 Fver|XP_018746798.1 Fver|XP_018746799.1 Fver|XP_018746800.1 Fver|XP_018746801.1 Fxyl254|g7415.t1 Fxyl277|g11008.t1 Fxyl563|g7341.t1 Fxyl659|g11058.t1 Fxyl674|g1284.t1 Fxyl908|g4899.t1 Valf|XP_003008836.1 Vdah|XP_009649795.1
OG0000463: Ffuj|XP_023431675.1 Fgra|XP_011322971.1 Fman|CVK91419.1 Fman|CVK98662.1 Foly|XP_018236532.1 Foly|XP_018256077.1 Foxy|EMT73775 Fpro|XP_031089790.1 Fsol|NechaP76034 Fudu|g2071.t1 Fudu|g2072.t1 Fudu|g3181.t1 Fver|XP_018744644.1 Fver|XP_018761333.1 Fxyl254|g12547.t1 Fxyl254|g2278.t1 Fxyl277|g3530.t1 Fxyl277|g4086.t1 Fxyl277|g4087.t1 Fxyl563|g11834.t1 Fxyl563|g11835.t1 Fxyl563|g13385.t1 Fxyl659|g3873.t1 Fxyl659|g3874.t1 Fxyl659|g8880.t1 Fxyl674|g12887.t1 Fxyl674|g2673.t1 Fxyl674|g2674.t1 Fxyl908|g11076.t1 Fxyl908|g11384.t1 Fxyl908|g11385.t1
OG0000464: Ffuj|XP_023432748.1 Ffuj|XP_023436046.1 Fgra|XP_011320815.1 Fgra|XP_011321736.1 Fgra|XP_011326061.1 Fman|CVL05090.1 Fman|CVL07922.1 Foly|XP_018236375.1 Foly|XP_018250169.1 Foxy|EMT65637 Fpro|XP_031083439.1 Fpro|XP_031088501.1 Fsol|NechaP88337 Fudu|g6646.t1 Fver|XP_018744470.1 Fver|XP_018757117.1 Fxyl254|g12096.t1 Fxyl254|g7775.t1 Fxyl277|g10556.t1 Fxyl277|g1217.t1 Fxyl563|g8342.t1 Fxyl563|g8738.t1 Fxyl659|g2086.t1 Fxyl659|g44.t1 Fxyl674|g13205.t1 Fxyl674|g9748.t1 Fxyl674|g9749.t1 Fxyl908|g12927.t1 Fxyl908|g5858.t1 Valf|XP_003006167.1 Vdah|XP_009648525.1
OG0000465: Ffuj|XP_023432920.1 Ffuj|XP_023434364.1 Fgra|XP_011317845.1 Fgra|XP_011320787.1 Fman|CVK97108.1 Fman|CVL00333.1 Foly|XP_018238979.1 Foly|XP_018245903.1 Foxy|EMT66291 Foxy|EMT73652 Fpro|XP_031081230.1 Fpro|XP_031086874.1 Fsol|NechaP50592 Fudu|g11174.t1 Fudu|g1449.t1 Fver|XP_018752075.1 Fver|XP_018753478.1 Fxyl254|g5218.t1 Fxyl254|g628.t1 Fxyl277|g1328.t1 Fxyl277|g6466.t1 Fxyl563|g11993.t1 Fxyl563|g1603.t1 Fxyl659|g341.t1 Fxyl659|g8358.t1 Fxyl674|g6232.t1 Fxyl674|g6727.t1 Fxyl908|g12853.t1 Fxyl908|g9332.t1 Valf|XP_003000369.1 Vdah|XP_009652696.1
OG0000466: Ffuj|XP_023433139.1 Fgra|XP_011323067.1 Fgra|XP_011323424.1 Fman|CVL00733.1 Foly|XP_018236411.1 Foly|XP_018246177.1 Foly|XP_018247271.1 Foxy|EMT69940 Foxy|EMT71344 Fpro|XP_031081477.1 Fpro|XP_031086457.1 Fsol|NechaP85035 Fudu|g11370.t1 Fver|XP_018744502.1 Fver|XP_018752349.1 Fxyl254|g12046.t1 Fxyl254|g9470.t1 Fxyl277|g13730.t1 Fxyl277|g8718.t1 Fxyl563|g142.t1 Fxyl659|g4298.t1 Fxyl659|g4552.t1 Fxyl674|g6929.t1 Fxyl908|g10957.t1 Valf|XP_003001429.1 Valf|XP_003001548.1 Valf|XP_003004534.1 Valf|XP_003006928.1 Vdah|XP_009652352.1 Vdah|XP_009655811.1 Vdah|XP_009655935.1
OG0000467: Ffuj|XP_023433382.1 Fgra|XP_011324047.1 Fman|CVL01153.1 Foly|XP_018246612.1 Foly|XP_018251967.1 Foly|XP_018252073.1 Foly|XP_018253510.1 Foly|XP_018254645.1 Foly|XP_018255600.1 Foly|XP_018257312.1 Foly|XP_018257972.1 Foly|XP_018258014.1 Foly|XP_018258509.1 Foxy|EMT70214 Foxy|EMT70215 Foxy|EMT73068 Foxy|EMT73729 Foxy|EMT73959 Fpro|XP_031081752.1 Fsol|NechaP47027 Fudu|g11622.t1 Fver|XP_018752786.1 Fver|XP_018752787.1 Fxyl254|g7293.t1 Fxyl277|g14037.t1 Fxyl563|g7379.t1 Fxyl659|g5344.t1 Fxyl674|g9836.t1 Fxyl908|g12659.t1 Valf|XP_003003184.1 Vdah|XP_009653501.1
OG0000468: Ffuj|XP_023433420.1 Fgra|XP_011324006.1 Fman|CVL01193.1 Fman|CVL06877.1 Foly|XP_018246676.1 Foly|XP_018246677.1 Foly|XP_018254301.1 Foxy|EMT70262 Fpro|XP_031081794.1 Fsol|NechaP45636 Fsol|NechaP46681 Fudu|g11663.t1 Fudu|g9014.t1 Fver|XP_018752865.1 Fver|XP_018752866.1 Fver|XP_018752867.1 Fver|XP_018761704.1 Fxyl254|g2848.t1 Fxyl254|g7589.t1 Fxyl277|g5410.t1 Fxyl277|g9505.t1 Fxyl563|g263.t1 Fxyl563|g9672.t1 Fxyl659|g14069.t1 Fxyl659|g8536.t1 Fxyl674|g11158.t1 Fxyl674|g4228.t1 Fxyl908|g12104.t1 Fxyl908|g2357.t1 Valf|XP_003003224.1 Vdah|XP_009653544.1
OG0000469: Ffuj|XP_023433909.1 Ffuj|XP_023437884.1 Fgra|XP_011323445.1 Fman|CVL00757.1 Fman|CVL03734.1 Foly|XP_018246195.1 Foly|XP_018250523.1 Foxy|EMT68823 Foxy|EMT69953 Foxy|EMT72708 Fpro|XP_031081153.1 Fpro|XP_031081495.1 Fpro|XP_031085770.1 Fsol|NechaP44533 Fsol|NechaP53393 Fsol|NechaP55059 Fsol|NechaP83576 Fudu|g11388.t1 Fudu|g14340.t1 Fver|XP_018752363.1 Fver|XP_018757943.1 Fxyl254|g12060.t1 Fxyl277|g8733.t1 Fxyl563|g127.t1 Fxyl563|g4107.t1 Fxyl659|g4282.t1 Fxyl674|g6914.t1 Fxyl908|g10942.t1 Fxyl908|g7571.t1 Valf|XP_003006474.1 Vdah|XP_009652962.1
OG0000470: Ffuj|XP_023434663.1 Ffuj|XP_023437767.1 Fgra|XP_011322843.1 Fman|CVK97629.1 Fman|CVL03963.1 Foly|XP_018239406.1 Foly|XP_018250702.1 Foly|XP_018252691.1 Foxy|EMT67374 Foxy|EMT68981 Foxy|EMT72662 Fpro|XP_031085915.1 Fpro|XP_031087203.1 Fsol|NechaP42114 Fsol|NechaP86837 Fudu|g14497.t1 Fudu|g8687.t1 Fver|XP_018758274.1 Fver|XP_018762375.1 Fxyl254|g12640.t1 Fxyl254|g9239.t1 Fxyl277|g13407.t1 Fxyl277|g5439.t1 Fxyl563|g3869.t1 Fxyl563|g8565.t1 Fxyl659|g3258.t1 Fxyl659|g9761.t1 Fxyl674|g2455.t1 Fxyl908|g1965.t1 Fxyl908|g6268.t1 Vdah|XP_009653516.1
OG0000471: Ffuj|XP_023434790.1 Ffuj|XP_023436891.1 Fgra|XP_011322476.1 Fgra|XP_011325870.1 Fman|CVK95846.1 Fman|CVL06607.1 Foly|XP_018247395.1 Foly|XP_018254052.1 Foxy|EMT71892 Fpro|XP_031085200.1 Fpro|XP_031089346.1 Fsol|NechaP87604 Fudu|g3925.t1 Fudu|g8818.t1 Fver|XP_018755104.1 Fver|XP_018761501.1 Fxyl254|g11058.t1 Fxyl254|g12356.t1 Fxyl277|g2211.t1 Fxyl277|g2988.t1 Fxyl563|g6443.t1 Fxyl563|g6506.t1 Fxyl659|g13056.t1 Fxyl659|g577.t1 Fxyl674|g10996.t1 Fxyl674|g7000.t1 Fxyl908|g12191.t1 Fxyl908|g7925.t1 Valf|XP_003006536.1 Valf|XP_003006641.1 Vdah|XP_009651978.1
OG0000472: Ffuj|XP_023435265.1 Ffuj|XP_023436734.1 Fgra|XP_011320928.1 Fgra|XP_011321960.1 Fman|CVK95580.1 Fman|CVK97996.1 Foly|XP_018247168.1 Foly|XP_018252875.1 Foxy|EMT62751 Foxy|EMT71247 Fpro|XP_031085024.1 Fpro|XP_031088610.1 Fsol|NechaP97632 Fudu|g3760.t1 Fudu|g5871.t1 Fver|XP_018755295.1 Fver|XP_018758427.1 Fxyl254|g2313.t1 Fxyl254|g5240.t1 Fxyl277|g2694.t1 Fxyl277|g5646.t1 Fxyl563|g157.t1 Fxyl563|g3199.t1 Fxyl659|g12932.t1 Fxyl659|g8755.t1 Fxyl674|g11853.t1 Fxyl674|g11990.t1 Fxyl908|g14098.t1 Fxyl908|g4526.t1 Valf|XP_003009010.1 Vdah|XP_009649979.1
OG0000473: Ffuj|XP_023435288.1 Fgra|XP_011320939.1 Fman|CVK98034.1 Foly|XP_018239521.1 Foly|XP_018252857.1 Foly|XP_018252898.1 Foly|XP_018257466.1 Foly|XP_018257555.1 Foxy|EMT62731 Foxy|EMT62764 Foxy|EMT69658 Fpro|XP_031088644.1 Fpro|XP_031090328.1 Fsol|NechaP101466 Fsol|NechaP7144 Fsol|NechaP90418 Fudu|g1064.t1 Fudu|g5882.t1 Fver|XP_018758443.1 Fxyl254|g5255.t1 Fxyl277|g5663.t1 Fxyl563|g5825.t1 Fxyl659|g7456.t1 Fxyl674|g11139.t1 Fxyl908|g5957.t1 Valf|XP_003001517.1 Valf|XP_003004417.1 Vdah|XP_009651332.1 Vdah|XP_009654380.1 Vdah|XP_009655906.1 Vdah|XP_009656362.1
OG0000474: Ffuj|XP_023435437.1 Fgra|XP_011321131.1 Fgra|XP_011327524.1 Fgra|XP_011327561.1 Fman|CVK98281.1 Foly|XP_018253065.1 Foly|XP_018253066.1 Foxy|EMT62589 Fpro|XP_031088800.1 Fsol|NechaP42509 Fsol|NechaP45116 Fsol|NechaP53397 Fsol|NechaP94512 Fsol|NechaP95823 Fudu|g12292.t1 Fudu|g6031.t1 Fver|XP_018758610.1 Fxyl254|g5270.t1 Fxyl254|g8097.t1 Fxyl277|g5207.t1 Fxyl277|g8662.t1 Fxyl563|g10041.t1 Fxyl563|g8960.t1 Fxyl659|g13617.t1 Fxyl659|g3525.t1 Fxyl674|g12929.t1 Fxyl674|g3925.t1 Fxyl908|g11054.t1 Fxyl908|g9054.t1 Valf|XP_003006575.1 Vdah|XP_009652012.1
OG0000475: Ffuj|XP_023436139.1 Fgra|XP_011321251.1 Fman|CVK98464.1 Foly|XP_018253278.1 Foly|XP_018253279.1 Foly|XP_018253280.1 Foly|XP_018253281.1 Foly|XP_018253282.1 Foly|XP_018253283.1 Foly|XP_018253284.1 Foly|XP_018253285.1 Foly|XP_018253286.1 Foxy|EMT62442 Fpro|XP_031088932.1 Fsol|NechaP95722 Fudu|g6147.t1 Fver|XP_018758782.1 Fver|XP_018758783.1 Fver|XP_018758784.1 Fver|XP_018758785.1 Fver|XP_018758786.1 Fver|XP_018758787.1 Fver|XP_018758788.1 Fxyl254|g10538.t1 Fxyl277|g2404.t1 Fxyl563|g3011.t1 Fxyl659|g9865.t1 Fxyl674|g7142.t1 Fxyl908|g2146.t1 Valf|XP_003006055.1 Vdah|XP_009648418.1
OG0000476: Ffuj|XP_023436296.1 Fgra|XP_011318230.1 Fgra|XP_011327414.1 Fman|CVK87779.1 Foly|XP_018242384.1 Foly|XP_018242793.1 Foly|XP_018243141.1 Foly|XP_018244218.1 Foly|XP_018244719.1 Foly|XP_018250152.1 Foly|XP_018257018.1 Foly|XP_018258685.1 Foxy|EMT65651 Foxy|EMT67926 Fpro|XP_031079773.1 Fpro|XP_031084545.1 Fsol|NechaP29810 Fudu|g1718.t1 Fudu|g94.t1 Fver|XP_018748825.1 Fver|XP_018762036.1 Fxyl254|g7793.t1 Fxyl254|g830.t1 Fxyl277|g10538.t1 Fxyl277|g13749.t1 Fxyl563|g5662.t1 Fxyl659|g62.t1 Fxyl659|g9332.t1 Fxyl674|g6170.t1 Fxyl674|g9766.t1 Fxyl908|g316.t1
OG0000477: Ffuj|XP_023437954.1 Fgra|XP_011322074.1 Fgra|XP_011325385.1 Fman|CVK85763.1 Fman|CVL03622.1 Foly|XP_018252324.1 Foxy|EMT67682 Fpro|XP_031078394.1 Fpro|XP_031085698.1 Fsol|NechaP95080 Fudu|g14309.t1 Fudu|g8393.t1 Fver|XP_018757885.1 Fver|XP_018760265.1 Fver|XP_018760266.1 Fxyl254|g12307.t1 Fxyl254|g14385.t1 Fxyl277|g3615.t1 Fxyl277|g6508.t1 Fxyl563|g2540.t1 Fxyl563|g3814.t1 Fxyl659|g11262.t1 Fxyl659|g14181.t1 Fxyl674|g116.t1 Fxyl674|g447.t1 Fxyl908|g292.t1 Fxyl908|g692.t1 Valf|XP_003000623.1 Valf|XP_003002200.1 Vdah|XP_009653979.1 Vdah|XP_009654466.1
OG0000478: Ffuj|XP_023438101.1 Fman|CVL07405.1 Fman|CVL08198.1 Foly|XP_018248740.1 Foly|XP_018253911.1 Foly|XP_018253912.1 Foly|XP_018253983.1 Foly|XP_018254475.1 Foxy|EMT74620 Fsol|NechaP55443 Fsol|NechaP82331 Fsol|NechaP9447 Fudu|g2921.t1 Fudu|g3082.t1 Fudu|g9391.t1 Fxyl254|g1182.t1 Fxyl254|g6786.t1 Fxyl254|g7061.t1 Fxyl277|g2809.t1 Fxyl277|g6008.t1 Fxyl277|g6593.t1 Fxyl563|g9276.t1 Fxyl659|g13388.t1 Fxyl659|g2090.t1 Fxyl659|g3695.t1 Fxyl659|g7401.t1 Fxyl674|g2208.t1 Fxyl674|g2921.t1 Fxyl674|g5797.t1 Fxyl674|g6641.t1 Fxyl908|g912.t1
OG0000479: Fgra|XP_011318577.1 Foly|XP_018242403.1 Foly|XP_018242410.1 Foly|XP_018242769.1 Foly|XP_018242777.1 Foly|XP_018242863.1 Foly|XP_018244275.1 Foly|XP_018244522.1 Foly|XP_018244696.1 Foly|XP_018244703.1 Foly|XP_018248418.1 Foly|XP_018254588.1 Foly|XP_018254926.1 Foly|XP_018255658.1 Foly|XP_018256792.1 Foly|XP_018256819.1 Foly|XP_018256995.1 Foly|XP_018257002.1 Foly|XP_018257421.1 Foxy|EMT70610 Fsol|NechaP55211 Fudu|g10937.t1 Fxyl254|g3636.t1 Fxyl277|g11597.t1 Fxyl277|g13193.t1 Fxyl563|g257.t1 Fxyl659|g2498.t1 Fxyl659|g9345.t1 Fxyl674|g10934.t1 Fxyl674|g11189.t1 Fxyl908|g5412.t1
OG0000480: Foly|XP_018255947.1 Foly|XP_018256458.1 Foxy|EMT61116 Foxy|EMT71756 Fxyl254|g3781.t1 Fxyl254|g3870.t1 Fxyl254|g4632.t1 Fxyl254|g5093.t1 Fxyl277|g11829.t1 Fxyl277|g13714.t1 Fxyl277|g2068.t1 Fxyl277|g6260.t1 Fxyl563|g10279.t1 Fxyl563|g1833.t1 Fxyl563|g2814.t1 Fxyl659|g10110.t1 Fxyl659|g10407.t1 Fxyl659|g1494.t1 Fxyl659|g3727.t1 Fxyl659|g5986.t1 Fxyl659|g7409.t1 Fxyl659|g8820.t1 Fxyl659|g8979.t1 Fxyl659|g9627.t1 Fxyl659|g9852.t1 Fxyl674|g10317.t1 Fxyl674|g13756.t1 Fxyl674|g13871.t1 Fxyl908|g4120.t1 Fxyl908|g8643.t1 Fxyl908|g9417.t1
OG0000481: Ffuj|XP_023423593.1 Ffuj|XP_023425787.1 Fgra|XP_011321791.1 Fgra|XP_011324279.1 Fman|CVK99410.1 Fman|CVL02600.1 Foly|XP_018245632.1 Foxy|EMT60832 Foxy|EMT64841 Fpro|XP_031076365.1 Fpro|XP_031077981.1 Fsol|NechaP32792 Fsol|NechaP51252 Fudu|g5556.t1 Fver|XP_018751213.1 Fver|XP_018756935.1 Fxyl254|g14421.t1 Fxyl254|g8775.t1 Fxyl277|g10021.t1 Fxyl277|g644.t1 Fxyl563|g13572.t1 Fxyl563|g13928.t1 Fxyl659|g12217.t1 Fxyl659|g13069.t1 Fxyl674|g1739.t1 Fxyl674|g9925.t1 Fxyl908|g4033.t1 Fxyl908|g5874.t1 Valf|XP_003001464.1 Vdah|XP_009655846.1
OG0000482: Ffuj|XP_023423788.1 Ffuj|XP_023427291.1 Fgra|XP_011317411.1 Fman|CVL02869.1 Fman|CVL06418.1 Foly|XP_018249121.1 Foly|XP_018255115.1 Foxy|EMT64654 Foxy|EMT72667 Fpro|XP_031076162.1 Fpro|XP_031089302.1 Fsol|NechaP65141 Fudu|g12522.t1 Fudu|g6759.t1 Fver|XP_018756670.1 Fver|XP_018760493.1 Fxyl254|g5382.t1 Fxyl254|g8389.t1 Fxyl277|g13126.t1 Fxyl277|g4432.t1 Fxyl563|g13464.t1 Fxyl563|g13837.t1 Fxyl659|g3838.t1 Fxyl659|g4864.t1 Fxyl674|g3496.t1 Fxyl674|g5573.t1 Fxyl908|g118.t1 Fxyl908|g8487.t1 Valf|XP_003004602.1 Vdah|XP_009654851.1
OG0000483: Ffuj|XP_023423829.1 Fgra|XP_011317368.1 Fgra|XP_011321717.1 Fgra|XP_011322585.1 Fgra|XP_011323249.1 Fman|CVL02955.1 Foly|XP_018249183.1 Foxy|EMT64612 Fpro|XP_031074651.1 Fpro|XP_031076115.1 Fsol|NechaP30134 Fsol|NechaP52036 Fsol|NechaP54320 Fudu|g12568.t1 Fudu|g13950.t1 Fver|XP_018756595.1 Fxyl254|g13475.t1 Fxyl254|g6444.t1 Fxyl277|g1321.t1 Fxyl277|g1438.t1 Fxyl563|g10179.t1 Fxyl563|g13747.t1 Fxyl659|g2428.t1 Fxyl659|g8745.t1 Fxyl674|g10293.t1 Fxyl674|g9487.t1 Fxyl908|g14308.t1 Fxyl908|g3977.t1 Vdah|XP_009653444.1 Vdah|XP_009655581.1
OG0000484: Ffuj|XP_023424008.1 Ffuj|XP_023431722.1 Fgra|XP_011322972.1 Fman|CVK98600.1 Foly|XP_018231534.1 Foly|XP_018256072.1 Foxy|EMT66802 Foxy|EMT73769 Fpro|XP_031075909.1 Fpro|XP_031075910.1 Fpro|XP_031089738.1 Fsol|NechaP44741 Fsol|NechaP86976 Fsol|NechaP89872 Fudu|g3155.t1 Fver|XP_018744438.1 Fver|XP_018761290.1 Fxyl254|g1304.t1 Fxyl254|g968.t1 Fxyl277|g101.t1 Fxyl277|g12827.t1 Fxyl277|g2862.t1 Fxyl563|g11695.t1 Fxyl659|g3150.t1 Fxyl659|g398.t1 Fxyl659|g4790.t1 Fxyl674|g384.t1 Fxyl674|g4300.t1 Fxyl674|g989.t1 Fxyl908|g8728.t1
OG0000485: Ffuj|XP_023424195.1 Fgra|XP_011316944.1 Fman|CVK83211.1 Foly|XP_018231976.1 Foly|XP_018231977.1 Foxy|EMT62275 Foxy|EMT62276 Fpro|XP_031075694.1 Fsol|NechaP74594 Fudu|g12964.t1 Fudu|g12964.t2 Fver|XP_018744037.1 Fver|XP_018744038.1 Fver|XP_018744039.1 Fver|XP_018744040.1 Fver|XP_018744041.1 Fxyl254|g9768.t1 Fxyl254|g9768.t2 Fxyl277|g3036.t1 Fxyl277|g3036.t2 Fxyl563|g3437.t1 Fxyl563|g3437.t2 Fxyl659|g11199.t1 Fxyl659|g11199.t2 Fxyl674|g1445.t1 Fxyl674|g1445.t2 Fxyl908|g7870.t1 Fxyl908|g7870.t2 Valf|XP_003003692.1 Vdah|XP_009655452.1
OG0000486: Ffuj|XP_023425283.1 Fgra|XP_011319734.1 Fgra|XP_011321842.1 Foly|XP_018257682.1 Foxy|EMT72323 Fpro|XP_031074503.1 Fsol|NechaP33852 Fsol|NechaP37072 Fsol|NechaP43279 Fsol|NechaP51917 Fsol|NechaP53005 Fsol|NechaP53777 Fsol|NechaP56709 Fsol|NechaP8528 Fsol|NechaP8548 Fsol|NechaP8553 Fsol|NechaP8562 Fudu|g9193.t1 Fver|XP_018742140.1 Fxyl254|g10410.t1 Fxyl254|g11507.t1 Fxyl277|g2324.t1 Fxyl277|g2325.t1 Fxyl277|g7236.t1 Fxyl563|g7553.t1 Fxyl659|g13454.t1 Fxyl674|g6402.t1 Fxyl908|g465.t1 Valf|XP_003004272.1 Vdah|XP_009654235.1
OG0000487: Ffuj|XP_023425362.1 Fgra|XP_011327631.1 Fman|CVK85073.1 Foly|XP_018245854.1 Foly|XP_018252204.1 Foly|XP_018258840.1 Foxy|EMT62843 Foxy|EMT67777 Foxy|EMT73704 Fpro|XP_031074394.1 Fsol|NechaP44738 Fsol|NechaP52693 Fsol|NechaP89052 Fsol|NechaP97965 Fudu|g11243.t1 Fudu|g9170.t1 Fver|XP_018742049.1 Fxyl254|g8473.t1 Fxyl254|g8601.t1 Fxyl277|g11067.t1 Fxyl277|g5879.t1 Fxyl563|g5044.t1 Fxyl563|g7589.t1 Fxyl674|g2938.t1 Fxyl908|g1436.t1 Fxyl908|g839.t1 Valf|XP_003005696.1 Valf|XP_003007662.1 Vdah|XP_009648061.1 Vdah|XP_009656029.1
OG0000488: Ffuj|XP_023425414.1 Ffuj|XP_023435252.1 Fman|CVK85127.1 Fman|CVK97970.1 Foly|XP_018258373.1 Fpro|XP_031074340.1 Fpro|XP_031088594.1 Fsol|NechaP34488 Fsol|NechaP44766 Fsol|NechaP84379 Fudu|g14129.t1 Fudu|g14130.t1 Fver|XP_018742002.1 Fver|XP_018758351.1 Fver|XP_018762087.1 Fxyl254|g7478.t1 Fxyl254|g9743.t1 Fxyl277|g3702.t1 Fxyl277|g5009.t1 Fxyl563|g5606.t1 Fxyl563|g7185.t1 Fxyl659|g13.t1 Fxyl659|g5287.t1 Fxyl674|g11038.t1 Fxyl674|g5383.t1 Fxyl674|g6819.t1 Fxyl908|g6584.t1 Fxyl908|g6628.t1 Valf|XP_003001563.1 Vdah|XP_009655950.1
OG0000489: Ffuj|XP_023425417.1 Ffuj|XP_023436099.1 Fgra|XP_011321200.1 Fman|CVK85129.1 Fman|CVK98408.1 Foly|XP_018253200.1 Foxy|EMT62497 Foxy|EMT62499 Fpro|XP_031074337.1 Fpro|XP_031088878.1 Fsol|NechaP45533 Fsol|NechaP84083 Fudu|g6101.t1 Fudu|g9595.t1 Fver|XP_018758714.1 Fxyl254|g3824.t1 Fxyl254|g7480.t1 Fxyl277|g11290.t1 Fxyl277|g5007.t1 Fxyl563|g6562.t1 Fxyl563|g7187.t1 Fxyl659|g13731.t1 Fxyl659|g5285.t1 Fxyl674|g11040.t1 Fxyl674|g8767.t1 Fxyl908|g14066.t1 Fxyl908|g6586.t1 Valf|XP_003001404.1 Vdah|XP_009655786.1 Vdah|XP_009658010.1
OG0000490: Ffuj|XP_023425418.1 Ffuj|XP_023425967.1 Ffuj|XP_023434935.1 Fgra|XP_011324845.1 Fman|CVK85130.1 Fman|CVK99629.1 Foly|XP_018245333.1 Foxy|EMT60612 Fpro|XP_031074336.1 Fpro|XP_031077777.1 Fpro|XP_031089496.1 Fsol|NechaP58038 Fudu|g5363.t1 Fudu|g9596.t1 Fver|XP_018742006.1 Fver|XP_018751538.1 Fxyl254|g437.t1 Fxyl254|g7481.t1 Fxyl277|g28.t1 Fxyl277|g5006.t1 Fxyl563|g6815.t1 Fxyl563|g7795.t1 Fxyl659|g11815.t1 Fxyl659|g5284.t1 Fxyl674|g11041.t1 Fxyl674|g8024.t1 Fxyl908|g13959.t1 Fxyl908|g4636.t1 Valf|XP_003004764.1 Vdah|XP_009655106.1
OG0000491: Ffuj|XP_023425478.1 Fgra|XP_011317230.1 Fgra|XP_011326909.1 Fpro|XP_031075977.1 Fsol|NechaP78316 Fudu|g12698.t1 Fudu|g7067.t1 Fudu|g7068.t1 Fudu|g7069.t1 Fudu|g7070.t1 Fxyl254|g10382.t1 Fxyl254|g11637.t1 Fxyl254|g11638.t1 Fxyl254|g11639.t1 Fxyl277|g7204.t1 Fxyl277|g7450.t1 Fxyl277|g7451.t1 Fxyl277|g7452.t1 Fxyl563|g12560.t1 Fxyl563|g6194.t1 Fxyl659|g14535.t1 Fxyl659|g14536.t1 Fxyl659|g14537.t1 Fxyl659|g14538.t1 Fxyl674|g7226.t1 Fxyl674|g7227.t1 Fxyl674|g7228.t1 Fxyl674|g7229.t1 Fxyl908|g2779.t1 Fxyl908|g3184.t1
OG0000492: Ffuj|XP_023425567.1 Fgra|XP_011316692.1 Fman|CVK84374.1 Foly|XP_018233330.1 Foly|XP_018233331.1 Foly|XP_018233332.1 Foly|XP_018233333.1 Foly|XP_018233334.1 Foly|XP_018233335.1 Foxy|EMT61479 Fpro|XP_031074979.1 Fsol|NechaP98908 Fudu|g13647.t1 Fudu|g13647.t2 Fver|XP_018742867.1 Fver|XP_018742868.1 Fxyl254|g10137.t1 Fxyl254|g10137.t2 Fxyl277|g10649.t1 Fxyl277|g10649.t2 Fxyl563|g5493.t1 Fxyl563|g5493.t2 Fxyl659|g13485.t1 Fxyl659|g13485.t2 Fxyl674|g7769.t1 Fxyl674|g7769.t2 Fxyl908|g12459.t1 Fxyl908|g12459.t2 Valf|XP_003002774.1 Vdah|XP_009657359.1
OG0000493: Ffuj|XP_023425591.1 Ffuj|XP_023438196.1 Ffuj|XP_023438197.1 Fgra|XP_011319562.1 Fman|CVL04169.1 Fman|CVL04170.1 Foly|XP_018250662.1 Foly|XP_018258106.1 Fpro|XP_031074417.1 Fpro|XP_031086062.1 Fsol|NechaP86604 Fsol|NechaP88829 Fver|XP_018742068.1 Fver|XP_018742069.1 Fver|XP_018742070.1 Fver|XP_018742071.1 Fver|XP_018742072.1 Fver|XP_018742073.1 Fver|XP_018742074.1 Fver|XP_018742075.1 Fver|XP_018742076.1 Fver|XP_018757787.1 Fver|XP_018758091.1 Fver|XP_018758092.1 Fxyl254|g4317.t1 Fxyl277|g933.t1 Fxyl659|g2330.t1 Fxyl674|g6712.t1 Valf|XP_003002682.1 Vdah|XP_009657268.1
OG0000494: Ffuj|XP_023426332.1 Fgra|XP_011323819.1 Fman|CVK93448.1 Fman|CVL08224.1 Foly|XP_018242196.1 Foly|XP_018242990.1 Foly|XP_018252025.1 Foly|XP_018252143.1 Foly|XP_018253457.1 Foly|XP_018253910.1 Foly|XP_018254002.1 Foly|XP_018256623.1 Foly|XP_018256935.1 Foly|XP_018257921.1 Fpro|XP_031077366.1 Fpro|XP_031090214.1 Fpro|XP_031090238.1 Fsol|NechaP101828 Fudu|g5005.t1 Fver|XP_018748603.1 Fver|XP_018748604.1 Fver|XP_018748605.1 Fxyl254|g2715.t1 Fxyl277|g11156.t1 Fxyl563|g11428.t1 Fxyl659|g3368.t1 Fxyl674|g10587.t1 Fxyl908|g7124.t1 Valf|XP_003009564.1 Vdah|XP_009651075.1
OG0000495: Ffuj|XP_023426361.1 Fgra|XP_011328064.1 Fman|CVK93483.1 Fman|CVL07971.1 Foly|XP_018242151.1 Foly|XP_018258347.1 Foxy|EMT62802 Fpro|XP_031077336.1 Fsol|NechaP66627 Fsol|NechaP82142 Fudu|g2014.t1 Fudu|g4977.t1 Fver|XP_018748560.1 Fver|XP_018762481.1 Fxyl254|g2821.t1 Fxyl254|g7624.t1 Fxyl277|g2652.t1 Fxyl277|g6569.t1 Fxyl563|g13426.t1 Fxyl563|g1824.t1 Fxyl659|g11074.t1 Fxyl674|g14008.t1 Fxyl674|g9523.t1 Fxyl908|g3401.t1 Fxyl908|g4252.t1 Valf|XP_003002855.1 Valf|XP_003002856.1 Valf|XP_003009102.1 Vdah|XP_009650067.1 Vdah|XP_009652990.1
OG0000496: Ffuj|XP_023426417.1 Ffuj|XP_023432604.1 Fgra|XP_011328128.1 Fman|CVK93544.1 Foly|XP_018236538.1 Foly|XP_018242043.1 Foly|XP_018242539.1 Foly|XP_018242540.1 Foly|XP_018242541.1 Foly|XP_018242542.1 Foly|XP_018242543.1 Foly|XP_018242544.1 Foly|XP_018242545.1 Foly|XP_018242546.1 Foly|XP_018242547.1 Foly|XP_018242548.1 Fpro|XP_031077268.1 Fsol|NechaP66551 Fudu|g4919.t1 Fver|XP_018744664.1 Fver|XP_018748447.1 Fver|XP_018748448.1 Fxyl254|g1041.t1 Fxyl277|g4534.t1 Fxyl563|g5466.t1 Fxyl659|g11823.t1 Fxyl674|g6018.t1 Fxyl908|g13893.t1 Valf|XP_003004058.1 Vdah|XP_009655039.1
OG0000497: Ffuj|XP_023426628.1 Ffuj|XP_023427486.1 Fgra|XP_011328374.1 Fman|CVK93781.1 Fman|CVL06103.1 Foly|XP_018236127.1 Foly|XP_018241666.1 Foly|XP_018251530.1 Foly|XP_018255950.1 Foly|XP_018255951.1 Foly|XP_018255952.1 Foly|XP_018256460.1 Foxy|EMT72170 Foxy|EMT72361 Fpro|XP_031077042.1 Fpro|XP_031089104.1 Fsol|NechaP40616 Fsol|NechaP46442 Fsol|NechaP75798 Fsol|NechaP80631 Fsol|NechaP98443 Fudu|g4680.t1 Fver|XP_018748127.1 Fxyl277|g906.t1 Fxyl563|g13941.t1 Fxyl659|g1213.t1 Fxyl674|g13880.t1 Fxyl908|g11374.t1 Valf|XP_003002737.1 Vdah|XP_009657324.1
OG0000498: Ffuj|XP_023426709.1 Fgra|XP_011328490.1 Fman|CVK93917.1 Fman|CVL08214.1 Foly|XP_018236286.1 Foly|XP_018241537.1 Foly|XP_018241538.1 Foly|XP_018244478.1 Foly|XP_018251930.1 Foly|XP_018253531.1 Foly|XP_018253903.1 Foly|XP_018254501.1 Foly|XP_018255750.1 Foly|XP_018256594.1 Foly|XP_018257412.1 Foly|XP_018257494.1 Foxy|EMT69682 Fpro|XP_031076953.1 Fpro|XP_031090233.1 Fsol|NechaP66814 Fudu|g4597.t1 Fver|XP_018748014.1 Fver|XP_018748015.1 Fxyl254|g6875.t1 Fxyl277|g11653.t1 Fxyl563|g4634.t1 Fxyl659|g14566.t1 Fxyl674|g9021.t1 Fxyl908|g1367.t1 Valf|XP_003001954.1
OG0000499: Ffuj|XP_023426812.1 Ffuj|XP_023426813.1 Fgra|XP_011318359.1 Fgra|XP_011328389.1 Fman|CVK94105.1 Fman|CVK94107.1 Foly|XP_018241367.1 Foly|XP_018241368.1 Fpro|XP_031076832.1 Fpro|XP_031076833.1 Fsol|NechaP50224 Fsol|NechaP75594 Fudu|g4490.t1 Fudu|g4491.t1 Fver|XP_018747851.1 Fver|XP_018747852.1 Fxyl254|g1255.t1 Fxyl254|g1256.t1 Fxyl277|g2111.t1 Fxyl277|g2112.t1 Fxyl563|g2204.t1 Fxyl563|g2205.t1 Fxyl563|g2206.t1 Fxyl659|g2615.t1 Fxyl659|g2616.t1 Fxyl674|g5789.t1 Fxyl674|g5790.t1 Fxyl908|g5132.t1 Fxyl908|g5133.t1 Fxyl908|g5134.t1
OG0000500: Ffuj|XP_023427352.1 Ffuj|XP_023429308.1 Fgra|XP_011323690.1 Fgra|XP_011327389.1 Fman|CVK86914.1 Fman|CVL06302.1 Foly|XP_018243812.1 Foly|XP_018247719.1 Foly|XP_018255204.1 Foxy|EMT68453 Foxy|EMT72725 Fpro|XP_031079277.1 Fpro|XP_031089240.1 Fsol|NechaP101716 Fsol|NechaP56621 Fsol|NechaP97406 Fudu|g583.t1 Fudu|g6821.t1 Fudu|g8331.t1 Fver|XP_018749519.1 Fxyl254|g13190.t1 Fxyl277|g13986.t1 Fxyl563|g5429.t1 Fxyl659|g9015.t1 Fxyl674|g1649.t1 Fxyl908|g59.t1 Valf|XP_003001671.1 Vdah|XP_009650694.1 Vdah|XP_009652739.1 Vdah|XP_009652785.1
OG0000501: Ffuj|XP_023427437.1 Ffuj|XP_023431527.1 Fgra|XP_011318207.1 Fgra|XP_011327372.1 Fman|CVK98939.1 Fman|CVL06155.1 Foly|XP_018255305.1 Foxy|EMT72816 Fpro|XP_031089153.1 Fpro|XP_031089959.1 Fsol|NechaP49706 Fsol|NechaP76975 Fsol|NechaP98371 Fudu|g6905.t1 Fver|XP_018760660.1 Fxyl254|g1475.t1 Fxyl254|g4994.t1 Fxyl277|g12014.t1 Fxyl277|g6750.t1 Fxyl563|g2191.t1 Fxyl563|g3467.t1 Fxyl659|g4125.t1 Fxyl659|g7279.t1 Fxyl674|g11701.t1 Fxyl674|g14245.t1 Fxyl908|g377.t1 Fxyl908|g4593.t1 Valf|XP_003002132.1 Vdah|XP_009651042.1 Vdah|XP_009653910.1
OG0000502: Ffuj|XP_023427752.1 Fgra|XP_011323467.1 Fman|CVK89640.1 Foly|XP_018234411.1 Foly|XP_018234412.1 Foxy|EMT65133 Fpro|XP_031080021.1 Fpro|XP_031080081.1 Fsol|NechaP76715 Fsol|NechaP76717 Fsol|NechaP77437 Fsol|NechaP77438 Fsol|NechaP77439 Fsol|NechaP77447 Fsol|NechaP77451 Fsol|NechaP77452 Fsol|NechaP84746 Fsol|NechaP99051 Fudu|g7227.t1 Fver|XP_018754119.1 Fver|XP_018754120.1 Fxyl254|g4857.t1 Fxyl254|g7566.t1 Fxyl277|g4051.t1 Fxyl277|g6632.t1 Fxyl563|g4196.t1 Fxyl659|g1289.t1 Fxyl659|g8283.t1 Fxyl674|g991.t1 Fxyl908|g1159.t1
OG0000503: Ffuj|XP_023429091.1 Fgra|XP_011324613.1 Fman|CVK87290.1 Foly|XP_018243438.1 Foly|XP_018254579.1 Foly|XP_018255569.1 Foly|XP_018255668.1 Foxy|EMT68193 Foxy|EMT68194 Fpro|XP_031079516.1 Fsol|NechaP122482 Fudu|g347.t1 Fver|XP_018749133.1 Fver|XP_018749134.1 Fver|XP_018749135.1 Fver|XP_018749136.1 Fver|XP_018749137.1 Fver|XP_018749138.1 Fver|XP_018749139.1 Fver|XP_018749140.1 Fver|XP_018749141.1 Fver|XP_018749142.1 Fxyl254|g5009.t1 Fxyl277|g2529.t1 Fxyl563|g5761.t1 Fxyl659|g13817.t1 Fxyl674|g8491.t1 Fxyl908|g1599.t1 Valf|XP_003006863.1 Vdah|XP_009652292.1
OG0000504: Ffuj|XP_023429355.1 Ffuj|XP_023432563.1 Ffuj|XP_023438053.1 Fgra|XP_011324888.1 Fman|CVK86832.1 Fman|CVK91319.1 Fman|CVL03437.1 Foly|XP_018243888.1 Foxy|EMT68508 Fpro|XP_031079226.1 Fpro|XP_031083229.1 Fpro|XP_031085581.1 Fsol|NechaP68132 Fudu|g2239.t1 Fudu|g632.t1 Fver|XP_018749633.1 Fxyl254|g10587.t1 Fxyl254|g5821.t1 Fxyl277|g14578.t1 Fxyl277|g5226.t1 Fxyl563|g13285.t1 Fxyl563|g1488.t1 Fxyl659|g11322.t1 Fxyl659|g5032.t1 Fxyl674|g14123.t1 Fxyl674|g7129.t1 Fxyl908|g2703.t1 Fxyl908|g4930.t1 Valf|XP_003004101.1 Vdah|XP_009654990.1
OG0000505: Ffuj|XP_023429578.1 Ffuj|XP_023433789.1 Fgra|XP_011327760.1 Fman|CVK86582.1 Fman|CVL05377.1 Foly|XP_018238126.1 Foly|XP_018238127.1 Foly|XP_018238128.1 Foly|XP_018251471.1 Foxy|EMT66921 Fpro|XP_031078972.1 Fsol|NechaP54538 Fudu|g12078.t1 Fudu|g877.t1 Fver|XP_018759409.1 Fver|XP_018759940.1 Fxyl254|g12115.t1 Fxyl254|g1509.t1 Fxyl277|g14646.t1 Fxyl277|g8333.t1 Fxyl563|g12096.t1 Fxyl563|g12597.t1 Fxyl659|g1086.t1 Fxyl659|g3629.t1 Fxyl674|g5737.t1 Fxyl674|g9381.t1 Fxyl908|g3568.t1 Fxyl908|g7897.t1 Valf|XP_003005692.1 Vdah|XP_009648057.1
OG0000506: Ffuj|XP_023429598.1 Ffuj|XP_023436174.1 Fgra|XP_011324616.1 Fman|CVK87288.1 Fman|CVK98214.1 Foly|XP_018243440.1 Foly|XP_018253011.1 Foxy|EMT62636 Foxy|EMT68197 Fpro|XP_031079513.1 Fpro|XP_031088760.1 Fsol|NechaP100697 Fsol|NechaP68188 Fudu|g349.t1 Fudu|g5989.t1 Fver|XP_018749149.1 Fver|XP_018758559.1 Fxyl254|g5007.t1 Fxyl277|g2531.t1 Fxyl277|g5288.t1 Fxyl563|g12184.t1 Fxyl563|g2132.t1 Fxyl659|g13815.t1 Fxyl659|g6310.t1 Fxyl674|g4789.t1 Fxyl674|g8493.t1 Fxyl908|g3314.t1 Fxyl908|g402.t1 Valf|XP_003006866.1 Vdah|XP_009652294.1
OG0000507: Ffuj|XP_023429918.1 Ffuj|XP_023429919.1 Ffuj|XP_023434149.1 Fgra|XP_011318039.1 Fman|CVK86526.1 Fman|CVK96780.1 Foly|XP_018238215.1 Foly|XP_018238216.1 Foxy|EMT66981 Foxy|EMT72525 Fpro|XP_031078915.1 Fpro|XP_031086648.1 Fsol|NechaP44755 Fudu|g1679.t1 Fudu|g932.t1 Fver|XP_018753754.1 Fver|XP_018753755.1 Fver|XP_018759866.1 Fxyl254|g4999.t1 Fxyl254|g5757.t1 Fxyl277|g12009.t1 Fxyl277|g1275.t1 Fxyl563|g20.t1 Fxyl563|g3472.t1 Fxyl659|g12942.t1 Fxyl659|g4120.t1 Fxyl674|g12920.t1 Fxyl674|g3048.t1 Fxyl908|g382.t1 Fxyl908|g5342.t1
OG0000508: Ffuj|XP_023430225.1 Ffuj|XP_023435180.1 Fgra|XP_011320830.1 Fman|CVK92038.1 Fman|CVL06958.1 Foly|XP_018239740.1 Foly|XP_018254450.1 Foxy|EMT72192 Fpro|XP_031084220.1 Fpro|XP_031089652.1 Fsol|NechaP18623 Fsol|NechaP56215 Fsol|NechaP75717 Fudu|g9037.t1 Fudu|g9823.t1 Fver|XP_018747276.1 Fver|XP_018761777.1 Fxyl254|g2791.t1 Fxyl254|g9317.t1 Fxyl277|g8527.t1 Fxyl277|g9037.t1 Fxyl563|g5215.t1 Fxyl563|g6954.t1 Fxyl659|g1098.t1 Fxyl659|g5672.t1 Fxyl674|g13794.t1 Fxyl674|g7568.t1 Fxyl908|g136.t1 Fxyl908|g8763.t1 Vdah|XP_009658191.1
OG0000509: Ffuj|XP_023430232.1 Ffuj|XP_023437357.1 Fgra|XP_011319528.1 Fgra|XP_011321780.1 Fman|CVK92045.1 Fman|CVL07581.1 Foly|XP_018239746.1 Foxy|EMT63066 Fpro|XP_031084212.1 Fpro|XP_031086327.1 Fsol|NechaP30524 Fsol|NechaP41790 Fudu|g9302.t1 Fudu|g9826.t1 Fver|XP_018747273.1 Fver|XP_018761070.1 Fxyl254|g2787.t1 Fxyl254|g2935.t1 Fxyl277|g4697.t1 Fxyl277|g9041.t1 Fxyl563|g5220.t1 Fxyl563|g5575.t1 Fxyl659|g16.t1 Fxyl659|g5668.t1 Fxyl674|g1220.t1 Fxyl674|g13790.t1 Fxyl908|g131.t1 Fxyl908|g1881.t1 Valf|XP_003000299.1 Vdah|XP_009652628.1
OG0000510: Ffuj|XP_023430411.1 Ffuj|XP_023433963.1 Fgra|XP_011325391.1 Fman|CVK92349.1 Fman|CVL05431.1 Foly|XP_018240046.1 Foly|XP_018251440.1 Foxy|EMT63255 Foxy|EMT73385 Fpro|XP_031082198.1 Fpro|XP_031084010.1 Fpro|XP_031090299.1 Fsol|NechaP40143 Fudu|g10011.t1 Fver|XP_018746986.1 Fver|XP_018759369.1 Fxyl254|g12830.t1 Fxyl254|g9364.t1 Fxyl277|g10192.t1 Fxyl277|g13660.t1 Fxyl563|g13078.t1 Fxyl563|g1643.t1 Fxyl659|g619.t1 Fxyl659|g9625.t1 Fxyl674|g13126.t1 Fxyl674|g43.t1 Fxyl908|g1817.t1 Fxyl908|g7632.t1 Valf|XP_003002122.1 Vdah|XP_009653899.1
OG0000511: Ffuj|XP_023430604.1 Fgra|XP_011315564.1 Fgra|XP_011319080.1 Fman|CVK92595.1 Foly|XP_018240396.1 Foly|XP_018242477.1 Foly|XP_018242723.1 Foly|XP_018244428.1 Foly|XP_018244650.1 Foly|XP_018253798.1 Foly|XP_018254947.1 Foly|XP_018256948.1 Foxy|EMT63469 Fpro|XP_031083796.1 Fsol|NechaP61231 Fsol|NechaP88445 Fudu|g10228.t1 Fver|XP_018746680.1 Fver|XP_018746681.1 Fxyl254|g10412.t1 Fxyl254|g1915.t1 Fxyl277|g10013.t1 Fxyl277|g12586.t1 Fxyl563|g9080.t1 Fxyl659|g11653.t1 Fxyl674|g7291.t1 Fxyl674|g8003.t1 Fxyl908|g3205.t1 Valf|XP_003008700.1 Vdah|XP_009651281.1
OG0000512: Ffuj|XP_023430821.1 Fgra|XP_011318814.1 Fman|CVK92953.1 Foly|XP_018240859.1 Foly|XP_018240860.1 Foly|XP_018240861.1 Foly|XP_018240862.1 Foly|XP_018240863.1 Foly|XP_018240864.1 Foly|XP_018240865.1 Foly|XP_018240866.1 Foly|XP_018240867.1 Foly|XP_018240868.1 Foly|XP_018240869.1 Foxy|EMT63741 Fpro|XP_031083543.1 Fsol|NechaP69332 Fudu|g10529.t1 Fver|XP_018746252.1 Fver|XP_018746253.1 Fver|XP_018746254.1 Fver|XP_018746255.1 Fxyl254|g6104.t1 Fxyl277|g4022.t1 Fxyl563|g2495.t1 Fxyl659|g12134.t1 Fxyl674|g10466.t1 Fxyl908|g10753.t1 Valf|XP_003008686.1 Vdah|XP_009651267.1
OG0000513: Ffuj|XP_023430861.1 Fgra|XP_011318769.1 Fman|CVK90073.1 Foly|XP_018240965.1 Foly|XP_018240966.1 Foly|XP_018240967.1 Foly|XP_018240968.1 Foly|XP_018240969.1 Foly|XP_018240970.1 Foly|XP_018240971.1 Foly|XP_018240972.1 Foly|XP_018240973.1 Foly|XP_018240974.1 Foly|XP_018240975.1 Foxy|EMT63787 Fpro|XP_031083500.1 Fsol|NechaP41834 Fudu|g10571.t1 Fver|XP_018746164.1 Fver|XP_018746165.1 Fver|XP_018746166.1 Fver|XP_018746167.1 Fxyl254|g14283.t1 Fxyl277|g3980.t1 Fxyl563|g13314.t1 Fxyl659|g12176.t1 Fxyl674|g10424.t1 Fxyl908|g7304.t1 Valf|XP_003002474.1 Vdah|XP_009657684.1
OG0000514: Ffuj|XP_023431874.1 Fgra|XP_011319841.1 Fman|CVK88628.1 Fman|CVK90282.1 Foly|XP_018237841.1 Foxy|EMT68441 Foxy|EMT68443 Fpro|XP_031079284.1 Fpro|XP_031082482.1 Fsol|NechaP76709 Fudu|g12010.t1 Fudu|g2964.t1 Fver|XP_018745937.1 Fver|XP_018759329.1 Fxyl254|g11559.t1 Fxyl254|g1641.t1 Fxyl254|g873.t1 Fxyl277|g8041.t1 Fxyl277|g9262.t1 Fxyl277|g9304.t1 Fxyl563|g3310.t1 Fxyl563|g633.t1 Fxyl659|g11806.t1 Fxyl659|g7011.t1 Fxyl659|g9364.t1 Fxyl674|g4503.t1 Fxyl674|g5592.t1 Fxyl674|g7554.t1 Fxyl908|g13347.t1 Fxyl908|g7169.t1
OG0000515: Ffuj|XP_023432508.1 Ffuj|XP_023437325.1 Fgra|XP_011319293.1 Fman|CVL07552.1 Foly|XP_018236651.1 Foly|XP_018258622.1 Foxy|EMT73982 Fpro|XP_031086360.1 Fsol|NechaP34244 Fudu|g2276.t1 Fudu|g9319.t1 Fver|XP_018761112.1 Fxyl254|g1563.t1 Fxyl254|g8040.t1 Fxyl254|g8892.t1 Fxyl277|g11521.t1 Fxyl277|g14567.t1 Fxyl277|g7653.t1 Fxyl563|g14437.t1 Fxyl563|g741.t1 Fxyl563|g742.t1 Fxyl659|g245.t1 Fxyl659|g3094.t1 Fxyl659|g4491.t1 Fxyl674|g3986.t1 Fxyl674|g5846.t1 Fxyl674|g7608.t1 Fxyl908|g1544.t1 Fxyl908|g5803.t1 Fxyl908|g9255.t1
OG0000516: Ffuj|XP_023433119.1 Ffuj|XP_023436915.1 Fgra|XP_011323409.1 Fman|CVK95870.1 Fman|CVL00697.1 Foly|XP_018246150.1 Foly|XP_018247424.1 Foxy|EMT69916 Foxy|EMT71474 Fpro|XP_031081454.1 Fpro|XP_031085224.1 Fsol|NechaP82086 Fsol|NechaP87563 Fsol|NechaP96653 Fudu|g11346.t1 Fudu|g3945.t1 Fver|XP_018752316.1 Fver|XP_018755077.1 Fxyl254|g11037.t1 Fxyl254|g4741.t1 Fxyl277|g1518.t1 Fxyl277|g2966.t1 Fxyl563|g2926.t1 Fxyl563|g6485.t1 Fxyl659|g13032.t1 Fxyl659|g3206.t1 Fxyl674|g6978.t1 Fxyl674|g9704.t1 Fxyl908|g12170.t1 Fxyl908|g3355.t1
OG0000517: Ffuj|XP_023433172.1 Ffuj|XP_023434045.1 Fgra|XP_011317648.1 Fman|CVK96668.1 Fman|CVL00799.1 Foly|XP_018239369.1 Foly|XP_018246221.1 Foxy|EMT69773 Foxy|EMT69978 Fpro|XP_031081520.1 Fpro|XP_031086539.1 Fsol|NechaP44528 Fsol|NechaP62639 Fudu|g11410.t1 Fudu|g1797.t1 Fver|XP_018752391.1 Fver|XP_018753855.1 Fxyl254|g12860.t1 Fxyl254|g6811.t1 Fxyl277|g7698.t1 Fxyl277|g7855.t1 Fxyl563|g10958.t1 Fxyl563|g5908.t1 Fxyl659|g141.t1 Fxyl674|g14080.t1 Fxyl674|g4119.t1 Fxyl908|g5112.t1 Fxyl908|g7971.t1 Valf|XP_003000610.1 Vdah|XP_009654453.1
OG0000518: Ffuj|XP_023433674.1 Fgra|XP_011325501.1 Fman|CVL05594.1 Foly|XP_018251279.1 Foly|XP_018251280.1 Foly|XP_018251281.1 Foly|XP_018251282.1 Foly|XP_018251283.1 Foly|XP_018251284.1 Foly|XP_018251285.1 Foly|XP_018251286.1 Foly|XP_018251287.1 Foly|XP_018251288.1 Foly|XP_018251289.1 Foly|XP_018251290.1 Foxy|EMT73287 Fpro|XP_031082090.1 Fsol|NechaP69004 Fudu|g11946.t1 Fver|XP_018759235.1 Fver|XP_018759236.1 Fver|XP_018759237.1 Fxyl254|g1943.t1 Fxyl277|g12117.t1 Fxyl563|g7602.t1 Fxyl659|g5215.t1 Fxyl674|g9320.t1 Fxyl908|g12831.t1 Valf|XP_003004456.1 Vdah|XP_009654711.1
OG0000519: Ffuj|XP_023433728.1 Ffuj|XP_023433729.1 Fgra|XP_011325443.1 Fgra|XP_011325444.1 Fman|CVL05489.1 Fman|CVL05490.1 Foly|XP_018251384.1 Foly|XP_018251385.1 Foly|XP_018251386.1 Foly|XP_018251387.1 Foxy|EMT73348 Foxy|EMT73349 Fpro|XP_031082149.1 Fpro|XP_031082150.1 Fsol|NechaP60693 Fsol|NechaP79936 Fudu|g12005.t1 Fver|XP_018759324.1 Fver|XP_018759325.1 Fxyl254|g879.t1 Fxyl277|g9257.t1 Fxyl563|g3316.t1 Fxyl659|g7016.t1 Fxyl674|g4509.t1 Fxyl674|g4510.t1 Fxyl908|g13342.t1 Valf|XP_003007148.1 Valf|XP_003007149.1 Vdah|XP_009656516.1 Vdah|XP_009656517.1
OG0000520: Ffuj|XP_023434169.1 Ffuj|XP_023436294.1 Fgra|XP_011318018.1 Fgra|XP_011322160.1 Fman|CVK94796.1 Fman|CVK96797.1 Foly|XP_018239255.1 Foly|XP_018257832.1 Foxy|EMT62888 Foxy|EMT74604 Fpro|XP_031084543.1 Fpro|XP_031086665.1 Fsol|NechaP23522 Fsol|NechaP54651 Fudu|g1647.t1 Fudu|g1930.t1 Fver|XP_018753740.1 Fver|XP_018762039.1 Fxyl254|g12933.t1 Fxyl254|g14183.t1 Fxyl277|g11300.t1 Fxyl277|g11637.t1 Fxyl563|g7532.t1 Fxyl659|g10242.t1 Fxyl659|g6879.t1 Fxyl674|g2526.t1 Fxyl674|g4471.t1 Fxyl908|g12956.t1 Valf|XP_003005609.1 Vdah|XP_009657939.1
OG0000521: Ffuj|XP_023434170.1 Ffuj|XP_023436293.1 Fgra|XP_011318017.1 Fgra|XP_011322161.1 Fman|CVK94797.1 Fman|CVK96798.1 Foly|XP_018239256.1 Foly|XP_018257833.1 Foxy|EMT62889 Foxy|EMT74605 Fpro|XP_031084542.1 Fpro|XP_031086666.1 Fsol|NechaP50873 Fsol|NechaP54614 Fudu|g1648.t1 Fudu|g1931.t1 Fver|XP_018753739.1 Fver|XP_018762040.1 Fxyl254|g12932.t1 Fxyl254|g14182.t1 Fxyl277|g11301.t1 Fxyl277|g11636.t1 Fxyl563|g7533.t1 Fxyl659|g10243.t1 Fxyl659|g6880.t1 Fxyl674|g2525.t1 Fxyl674|g4470.t1 Fxyl908|g12955.t1 Valf|XP_003005610.1 Vdah|XP_009657938.1
OG0000522: Ffuj|XP_023435445.1 Fgra|XP_011321144.1 Fman|CVK98296.1 Foly|XP_018244282.1 Foly|XP_018253079.1 Foly|XP_018253080.1 Foly|XP_018253081.1 Foly|XP_018253082.1 Foly|XP_018253083.1 Foly|XP_018253084.1 Foly|XP_018253085.1 Foly|XP_018253086.1 Foly|XP_018254294.1 Foly|XP_018254295.1 Foly|XP_018254296.1 Foxy|EMT62576 Foxy|EMT72112 Fpro|XP_031088808.1 Fsol|NechaP123394 Fudu|g6039.t1 Fudu|g6039.t2 Fver|XP_018758631.1 Fxyl254|g5278.t1 Fxyl277|g8671.t1 Fxyl563|g10032.t1 Fxyl659|g11501.t1 Fxyl674|g2410.t1 Fxyl908|g9063.t1 Valf|XP_003006730.1 Vdah|XP_009652159.1
OG0000523: Ffuj|XP_023436316.1 Ffuj|XP_023436318.1 Ffuj|XP_023436320.1 Fgra|XP_011328668.1 Fgra|XP_011328683.1 Fman|CVK94825.1 Fman|CVK94827.1 Fman|CVK94828.1 Foly|XP_018254520.1 Foly|XP_018254524.1 Foly|XP_018255723.1 Foly|XP_018255728.1 Foly|XP_018257791.1 Foly|XP_018257793.1 Foxy|EMT62868 Foxy|EMT62870 Fpro|XP_031084567.1 Fpro|XP_031084571.1 Fudu|g3322.t1 Fudu|g3324.t1 Fudu|g3326.t1 Fver|XP_018762016.1 Fver|XP_018762017.1 Fver|XP_018762019.1 Fxyl254|g10762.t1 Fxyl277|g13360.t1 Fxyl659|g13967.t1 Fxyl674|g10272.t1 Fxyl674|g2532.t1 Fxyl674|g2534.t1
OG0000524: Ffuj|XP_023436865.1 Fgra|XP_011322459.1 Fgra|XP_011325199.1 Fman|CVK85853.1 Fman|CVK95817.1 Foly|XP_018247351.1 Foly|XP_018252382.1 Foxy|EMT67629 Foxy|EMT71413 Fpro|XP_031078453.1 Fpro|XP_031085169.1 Fsol|NechaP105684 Fudu|g3897.t1 Fudu|g8453.t1 Fver|XP_018755137.1 Fver|XP_018760197.1 Fxyl254|g11948.t1 Fxyl254|g324.t1 Fxyl277|g10834.t1 Fxyl277|g12603.t1 Fxyl563|g12710.t1 Fxyl563|g9328.t1 Fxyl659|g13870.t1 Fxyl659|g7155.t1 Fxyl674|g3663.t1 Fxyl674|g3704.t1 Fxyl908|g13598.t1 Fxyl908|g14460.t1 Valf|XP_003001722.1 Vdah|XP_009650740.1
OG0000525: Ffuj|XP_023437072.1 Fgra|XP_011325120.1 Fman|CVK86041.1 Fman|CVK96009.1 Foly|XP_018247590.1 Foly|XP_018252504.1 Foxy|EMT67519 Foxy|EMT71606 Fpro|XP_031078558.1 Fpro|XP_031085382.1 Fsol|NechaP64360 Fsol|NechaP87791 Fudu|g4065.t1 Fudu|g8547.t1 Fver|XP_018754902.1 Fver|XP_018760081.1 Fxyl254|g10556.t1 Fxyl254|g10721.t1 Fxyl277|g12428.t1 Fxyl277|g9528.t1 Fxyl563|g12134.t1 Fxyl563|g12914.t1 Fxyl659|g13955.t1 Fxyl659|g8655.t1 Fxyl674|g4356.t1 Fxyl674|g7424.t1 Fxyl908|g11954.t1 Fxyl908|g9841.t1 Valf|XP_003000711.1 Vdah|XP_009654562.1
OG0000526: Ffuj|XP_023437391.1 Fgra|XP_011321840.1 Fman|CVL07622.1 Foly|XP_018242552.1 Foly|XP_018242553.1 Foly|XP_018242666.1 Foly|XP_018244601.1 Foly|XP_018254606.1 Foly|XP_018255639.1 Foly|XP_018257480.1 Foly|XP_018257570.1 Foly|XP_018257751.1 Foxy|EMT69574 Fpro|XP_031076494.1 Fpro|XP_031086298.1 Fsol|NechaP32022 Fsol|NechaP33722 Fsol|NechaP73264 Fudu|g10432.t1 Fudu|g9642.t1 Fver|XP_018761039.1 Fxyl254|g8525.t1 Fxyl277|g5853.t1 Fxyl659|g5748.t1 Fxyl674|g7446.t1 Valf|XP_003002040.1 Valf|XP_003008281.1 Vdah|XP_009651893.1 Vdah|XP_009653771.1 Vdah|XP_009656592.1
OG0000527: Ffuj|XP_023437720.1 Fgra|XP_011319616.1 Fgra|XP_011327452.1 Fman|CVL04051.1 Fman|CVL08334.1 Foxy|EMT69671 Fpro|XP_031085939.1 Fsol|NechaP42078 Fsol|NechaP88738 Fsol|NechaP97646 Fudu|g14549.t1 Fver|XP_018758228.1 Fxyl254|g11006.t1 Fxyl277|g5166.t1 Fxyl563|g11527.t1 Fxyl659|g9716.t1 Fxyl674|g10940.t1 Fxyl908|g13265.t1 Fxyl908|g9501.t1 Valf|XP_003000072.1 Valf|XP_003002859.1 Valf|XP_003002992.1 Valf|XP_003003480.1 Valf|XP_003004092.1 Valf|XP_003006445.1 Vdah|XP_009652931.1 Vdah|XP_009652993.1 Vdah|XP_009653125.1 Vdah|XP_009654999.1 Vdah|XP_009656782.1
OG0000528: Fgra|XP_011318123.1 Fman|CVK87835.1 Fman|CVL08752.1 Foly|XP_018243125.1 Foly|XP_018252190.1 Foxy|EMT67793 Foxy|EMT67910 Fpro|XP_031078214.1 Fpro|XP_031079801.1 Fsol|NechaP48020 Fsol|NechaP50177 Fsol|NechaP93947 Fudu|g75.t1 Fudu|g8338.t1 Fver|XP_018748800.1 Fver|XP_018760394.1 Fxyl254|g1234.t1 Fxyl254|g13536.t1 Fxyl277|g3714.t1 Fxyl277|g4240.t1 Fxyl563|g2471.t1 Fxyl563|g9564.t1 Fxyl659|g2992.t1 Fxyl659|g7089.t1 Fxyl674|g2848.t1 Fxyl674|g8171.t1 Fxyl908|g13195.t1 Fxyl908|g13527.t1 Valf|XP_003006517.1 Vdah|XP_009651960.1
OG0000529: Fman|CVL09014.1 Fman|CVL09016.1 Foly|XP_018238401.1 Foly|XP_018251966.1 Foly|XP_018252071.1 Foly|XP_018252072.1 Foly|XP_018253511.1 Foly|XP_018253917.1 Foly|XP_018256104.1 Foly|XP_018257366.1 Foly|XP_018257973.1 Foly|XP_018258827.1 Foxy|EMT66854 Foxy|EMT69622 Foxy|EMT73500 Foxy|EMT73817 Fpro|XP_031090426.1 Fsol|NechaP39403 Fsol|NechaP55739 Fsol|NechaP55879 Fsol|NechaP56771 Fsol|NechaP82971 Fsol|NechaP85446 Fsol|NechaP88370 Fsol|NechaP88634 Fsol|NechaP89201 Fsol|NechaP92105 Fsol|NechaP96587 Fsol|NechaP98098 Fxyl674|g3850.t1
OG0000530: Foly|XP_018242380.1 Foly|XP_018242420.1 Foly|XP_018242798.1 Foly|XP_018242904.1 Foly|XP_018244220.1 Foly|XP_018244328.1 Foly|XP_018244513.1 Foly|XP_018244688.1 Foly|XP_018244689.1 Foly|XP_018254649.1 Foly|XP_018254681.1 Foly|XP_018255557.1 Foly|XP_018255596.1 Foly|XP_018257022.1 Foly|XP_018257424.1 Foly|XP_018257507.1 Foxy|EMT67201 Foxy|EMT67223 Foxy|EMT67224 Foxy|EMT69794 Foxy|EMT71763 Foxy|EMT73029 Foxy|EMT73064 Foxy|EMT73512 Foxy|EMT73958 Fudu|g9098.t1 Fxyl254|g3637.t1 Fxyl277|g13194.t1 Fxyl659|g9344.t1 Fxyl674|g11188.t1
OG0000531: Foly|XP_018257383.1 Fpro|XP_031085550.1 Fsol|NechaP78067 Fsol|NechaP78356 Fudu|g14183.t1 Fudu|g2948.t1 Fudu|g3099.t1 Fudu|g9623.t1 Fxyl254|g12001.t1 Fxyl254|g14345.t1 Fxyl254|g2383.t1 Fxyl254|g7078.t1 Fxyl277|g13332.t1 Fxyl277|g14043.t1 Fxyl277|g14367.t1 Fxyl277|g5991.t1 Fxyl563|g2581.t1 Fxyl563|g9259.t1 Fxyl659|g11146.t1 Fxyl659|g13210.t1 Fxyl659|g2107.t1 Fxyl659|g3184.t1 Fxyl674|g10686.t1 Fxyl674|g3842.t1 Fxyl674|g6571.t1 Fxyl674|g8905.t1 Fxyl908|g6056.t1 Fxyl908|g895.t1 Vdah|XP_009652772.1 Vdah|XP_009653804.1
OG0000532: Ffuj|XP_023423587.1 Ffuj|XP_023427450.1 Fgra|XP_011327354.1 Fman|CVL02593.1 Fman|CVL06141.1 Fman|CVL07311.1 Foly|XP_018254283.1 Foly|XP_018254284.1 Foly|XP_018255322.1 Foxy|EMT72105 Foxy|EMT72828 Fpro|XP_031076359.1 Fpro|XP_031089142.1 Fsol|NechaP52208 Fudu|g12331.t1 Fudu|g6919.t1 Fver|XP_018760670.1 Fxyl254|g11756.t1 Fxyl254|g12951.t1 Fxyl277|g13462.t1 Fxyl277|g3273.t1 Fxyl563|g5843.t1 Fxyl563|g6717.t1 Fxyl659|g13075.t1 Fxyl659|g1784.t1 Fxyl674|g12030.t1 Fxyl674|g5379.t1 Fxyl908|g11113.t1 Fxyl908|g9589.t1
OG0000533: Ffuj|XP_023423813.1 Ffuj|XP_023435253.1 Fgra|XP_011317396.1 Fman|CVK97972.1 Fman|CVL02913.1 Foly|XP_018249154.1 Foxy|EMT64631 Fpro|XP_031076135.1 Fpro|XP_031088595.1 Fsol|NechaP34587 Fsol|NechaP65150 Fsol|NechaP82458 Fudu|g12548.t1 Fver|XP_018756627.1 Fver|XP_018758350.1 Fxyl254|g1929.t1 Fxyl254|g5405.t1 Fxyl277|g7092.t1 Fxyl277|g8601.t1 Fxyl563|g5605.t1 Fxyl563|g9040.t1 Fxyl659|g2412.t1 Fxyl659|g9443.t1 Fxyl674|g3394.t1 Fxyl674|g6820.t1 Fxyl908|g4389.t1 Fxyl908|g6629.t1 Valf|XP_003009629.1 Vdah|XP_009651007.1
OG0000534: Ffuj|XP_023424211.1 Fgra|XP_011316927.1 Fman|CVK83234.1 Foly|XP_018232028.1 Foxy|EMT62256 Fpro|XP_031075676.1 Fsol|NechaP89989 Fudu|g12981.t1 Fver|XP_018743992.1 Fver|XP_018743993.1 Fver|XP_018743994.1 Fver|XP_018743995.1 Fver|XP_018743996.1 Fver|XP_018743997.1 Fver|XP_018743998.1 Fver|XP_018743999.1 Fver|XP_018744000.1 Fver|XP_018744001.1 Fver|XP_018744002.1 Fver|XP_018744003.1 Fver|XP_018744004.1 Fxyl254|g1090.t1 Fxyl277|g1201.t1 Fxyl563|g918.t1 Fxyl659|g3726.t1 Fxyl674|g14328.t1 Fxyl908|g11931.t1 Valf|XP_003004032.1 Vdah|XP_009649410.1
OG0000535: Ffuj|XP_023424271.1 Fgra|XP_011316863.1 Fman|CVK83339.1 Foly|XP_018232136.1 Foly|XP_018232137.1 Foly|XP_018232138.1 Foly|XP_018232139.1 Foly|XP_018232140.1 Foly|XP_018232141.1 Foxy|EMT62188 Fpro|XP_031075611.1 Fsol|NechaP98757 Fudu|g13048.t1 Fver|XP_018743893.1 Fver|XP_018743894.1 Fver|XP_018743895.1 Fver|XP_018743896.1 Fver|XP_018743897.1 Fver|XP_018743898.1 Fver|XP_018743899.1 Fver|XP_018743900.1 Fxyl254|g9140.t1 Fxyl277|g11412.t1 Fxyl563|g9997.t1 Fxyl659|g10828.t1 Fxyl674|g5137.t1 Fxyl908|g5971.t1 Valf|XP_003003403.1 Vdah|XP_009655167.1
OG0000536: Ffuj|XP_023424485.1 Fgra|XP_011316211.1 Fman|CVK83707.1 Foly|XP_018232545.1 Foly|XP_018232546.1 Foly|XP_018232547.1 Foly|XP_018232548.1 Foly|XP_018232549.1 Foly|XP_018232550.1 Foly|XP_018232551.1 Foxy|EMT61928 Fpro|XP_031075380.1 Fsol|NechaP31799 Fudu|g13270.t1 Fver|XP_018743533.1 Fver|XP_018743534.1 Fver|XP_018743535.1 Fver|XP_018743536.1 Fver|XP_018743537.1 Fver|XP_018743538.1 Fver|XP_018743539.1 Fxyl254|g6621.t1 Fxyl277|g8093.t1 Fxyl563|g9582.t1 Fxyl659|g3303.t1 Fxyl674|g7520.t1 Fxyl908|g1070.t1 Valf|XP_003003564.1 Vdah|XP_009655324.1
OG0000537: Ffuj|XP_023424486.1 Ffuj|XP_023437007.1 Fgra|XP_011316209.1 Fman|CVK83709.1 Fman|CVK95962.1 Foly|XP_018232552.1 Foly|XP_018232553.1 Foly|XP_018232554.1 Foly|XP_018232555.1 Foly|XP_018232556.1 Foly|XP_018247528.1 Foxy|EMT61927 Foxy|EMT66845 Fpro|XP_031075379.1 Fpro|XP_031085317.1 Fpro|XP_031090309.1 Fsol|NechaP90117 Fudu|g13271.t1 Fver|XP_018743532.1 Fver|XP_018754973.1 Fxyl254|g1127.t1 Fxyl277|g11558.t1 Fxyl563|g13407.t1 Fxyl659|g1641.t1 Fxyl674|g10415.t1 Fxyl908|g1681.t1 Valf|XP_003003563.1 Valf|XP_003009536.1 Vdah|XP_009655323.1
OG0000538: Ffuj|XP_023424565.1 Fgra|XP_011316114.1 Fman|CVK83854.1 Foly|XP_018232725.1 Foly|XP_018232726.1 Foly|XP_018232727.1 Foly|XP_018232728.1 Foxy|EMT61829 Fpro|XP_031075292.1 Fsol|NechaP31097 Fudu|g13357.t1 Fver|XP_018743375.1 Fver|XP_018743376.1 Fver|XP_018743377.1 Fver|XP_018743378.1 Fver|XP_018743379.1 Fver|XP_018743380.1 Fver|XP_018743381.1 Fver|XP_018743382.1 Fver|XP_018743383.1 Fver|XP_018743384.1 Fxyl254|g806.t1 Fxyl277|g9717.t1 Fxyl563|g1749.t1 Fxyl659|g13458.t1 Fxyl674|g12429.t1 Fxyl908|g8392.t1 Valf|XP_003003644.1 Vdah|XP_009655406.1
OG0000539: Ffuj|XP_023424679.1 Fgra|XP_011315982.1 Fman|CVK84067.1 Foly|XP_018232990.1 Foly|XP_018232991.1 Foly|XP_018232992.1 Foly|XP_018232993.1 Foly|XP_018232994.1 Foly|XP_018232995.1 Foly|XP_018232996.1 Foly|XP_018232997.1 Foly|XP_018232998.1 Foly|XP_018232999.1 Foly|XP_018233000.1 Foly|XP_018233001.1 Foxy|EMT61683 Foxy|EMT61684 Fpro|XP_031075166.1 Fsol|NechaP32107 Fudu|g13479.t1 Fver|XP_018743129.1 Fxyl254|g6568.t1 Fxyl277|g14432.t1 Fxyl563|g2187.t1 Fxyl659|g11298.t1 Fxyl674|g4189.t1 Fxyl908|g11604.t1 Valf|XP_003004290.1 Vdah|XP_009654254.1
OG0000540: Ffuj|XP_023424984.1 Ffuj|XP_023438092.1 Fgra|XP_011316449.1 Fgra|XP_011319632.1 Fman|CVK84620.1 Fman|CVL07502.1 Foly|XP_018233595.1 Foly|XP_018233596.1 Foly|XP_018233597.1 Foly|XP_018233598.1 Foly|XP_018258201.1 Foly|XP_018258202.1 Foxy|EMT61313 Foxy|EMT69639 Fpro|XP_031074817.1 Fpro|XP_031086390.1 Fsol|NechaP65875 Fudu|g13791.t1 Fver|XP_018742571.1 Fver|XP_018742572.1 Fver|XP_018742573.1 Fxyl254|g3362.t1 Fxyl277|g9632.t1 Fxyl563|g12362.t1 Fxyl659|g10079.t1 Fxyl674|g954.t1 Fxyl908|g9825.t1 Valf|XP_003005740.1 Vdah|XP_009648108.1
[truncated: 4,638,982 more chars]
